# Supplementary material for: Exploring Genetic Divergence in a Species-Rich Insect Genus Using 2790 DNA Barcodes
Source: PLoS One. 2015 Sep 25;10(9):e0138993. doi: 10.1371/journal.pone.0138993 (PMC4583400; doi:10.1371/journal.pone.0138993)
Supplement: S2 File — Alignment of the 2790 sequences based on the Muscle algorithm (Edgar 2004) in MEGA6. Final length 658 bp. (FAS) [file pone.0138993.s002.fas]

>Tanytarsus_10_SCCWRP_3052
--AACACTTTATTTTATTTTTGGAGCCTGGTCTGGAATAGTGGGAACTTCACTTAGAATATTAATTCGAGCTGAATTAGGTCACCCTGGAACTTTAATTGGAGATGACCAAATCTATAATGTAATTGTTACTGCTCATGCTTTTATTATAATTTTTTTCATGGTTATACCCATTTTAATTGGAGGTTTTGGAAACTGATTACTTCCTTTAATACTAGGGGCTCCTGATATAGCTTTCCCCCGAATAAATAATATAAGCTTTTGGTTATTACCGCCATCTTTATCACTTCTTCTTTCTAGATCAATTGTAGAAAACGGAGCAGGAACAGGTTGAACTGTTTATCCCCCATTATCTGCTAGAATTGCACATAGCGGGGCTTCAGTAGATTTAGCTATTTTTTCTCTTCATTTAGCAGGTATTTCATCAATTTTAGGGTCAGTTAATTTTATTACTACTGCTATCAATATACGATCAAATGGGATTACTCTTGACCGAATACCATTATTTGTATGATCAGTAGTAATTACCACAATTCTTTTGCTTCTTTCTCTACCTGTTCTTGCTGGAGCTATTACAATATTATTAACAGACCGAAACTTAAATACATCTTTTTTTGACCCTGCTGGAGGAGGAGATCCTATTTTATATCAACACTTATTT
>Tanytarsus_10_SCCWRP_3053
--AACACTTTATTTTATTTTTGGAGCCTGGTCTGGAATAGTGGGGACTTCACTTAGAATATTAATTCGAGCTGAATTAGGTCACCCTGGAACTTTAATTGGAGATGATCAAATCTATAATGTAATTGTTACGGCTCATGCTTTTATTATAATTTTTTTCATAGTTATACCCATTTTAATTGGAGGTTTTGGAAACTGATTACTTCCTTTAATACTAGGGGCTCCTGATATAGCTTTCCCCCGAATAAATAATATAAGATTTTGGTTATTACCCCCATCTTTATCACTTCTTCTTTCTAGATCAATTGTAGAAAATGGAGCAGGAACAGGTTGAACTGTTTATCCCCCATTATCTGCTAGAATTGCACATAGCGGGGCTTCAGTAGATTTAGCTATTTTTTCTCTTCATTTAGCAGGTATTTCATCAATTTTAGGGTCAGTTAATTTTATTACTACTGCTATCAATATACGATCAAATGGGATTACTCTTGACCGAATACCATTATTTGTATGATCAGTAGTAATTACCACAATTCTTTTGCTTCTTTCTCTACCTGTTCTTGCTGGAGCTATTACAATATTATTAACAGACCGAAACTTAAATACATCTTTTTTTGACCCTGCCGGAGGAGGAGATCCTATTTTATATCAGCACTTATTT
>Tanytarsus_10_SCCWRP_3056
--AACACTTTATTTTATTTTTGGAGCCTGGTCTGGAATAGTAGGAACTTCACTTAGAATATTAATTCGAGCTGAATTAGGTCACCCTGGAACTTTAATTGGAGATGATCAAATCTATAATGTAATTGTTACTGCTCATGCTTTTATTATAATTTTTTTCATAGTTATACCCATTTTAATTGGAGGTTTTGGAAACTGATTACTTCCTTTAATACTAGGGGCTCCTGATATAGCTTTCCCCCGAATAAATAATATAAGATTTTGGTTATTACCCCCATCTTTATCACTTCTTCTTTCTAGATCAATTGTAGAAAATGGAGCAGGAACAGGTTGAACTGTTTATCCCCCATTATCTGCTAGAATTGCACATAGCGGAGCTTCAGTAGATTTAGCTATTTTTTCTCTTCATTTAGCAGGTATTTCATCAATTTTAGGGTCAGTTAATTTTATTACTACTGCTATCAATATACGATCAAATGGGATTACTCTTGACCGAATNCCATTATTTGTATGATCAGTANTAATTACCACAA--------------------------------------------------------------------------------------------------------------------------------
>Tanytarsus_10_SCCWRP_3057
--AACACTTTATTTTATTTTTGGAGCCTGGTCTGGAATAGTGGGAACTTCACTTAGAATATTAATTCGAGCTGAATTAGGTCACCCTGGAACTTTAATTGGAGATGACCAAATCTATAATGTAATTGTTACTGCTCATGCTTTTATTATAATTTTTTTCATGGTTATACCCATTTTAATTGGAGGTTTTGGAAACTGATTACTTCCTTTAATACTAGGGGCTCCTGATATAGCTTTCCCCCGAATAAATAATATAAGCTTTTGGTTATTACCACCATCTTTATCACTTCTTCTTTCTAGATCAATTGTAGAAAACGGAGCAGGAACAGGTTGAACTGTTTATCCCCCATTATCTGCTAGAATTGCACATAGCGGGGCTTCAGTAGATTTAGCTATTTTTTCTCTTCATTTAGCAGGTATTTCATCAATTTTAGGGTCAGTTAATTTTATTACTACTGCTATCAATATACGATCAAATGGGATTACTCTTGACCGAATACCATTATTTGTATGATCAGTAGTAATTACCACAATTCTTTTGCTTCTTTCTCTACCTGTTCTTGCTGNNGNNATNACAANATTATTAACAGACCG-------------------------------------------------------------------
>Tanytarsus_10_SCCWRP_3064
--AACACTTTATTTTATTTTTGGAGCCTGGTCTGGAATAGTGGGGACTTCACTTAGAATATTAATTCGAGCTGAATTAGGTCACCCTGGAACTTTAATTGGAGATGATCAAATCTATAATGTAATTGTTACGGCTCATGCTTTTATTATAATTTTTTTCATAGTTATACCCATTTTAATTGGAGGTTTTGGAAACTGATTACTTCCTTTAATACTAGGGGCTCCTGATATAGCTTTCCCCCGAATAAATAATATAAGATTTTGGTTATTGCCCCCATCTTTATCACTTCTTCTTTCTAGATCAATTGTAGAAAATGGAGCAGGAACAGGTTGAACTGTTTATCCCCCATTATCTGCTAGAATTGCACATAGCGGAGCTTCAGTAGATTTAGCTATTTTTTCTCTTCATTTAGCAGGTATTTCATCAATTTTAGGGTCAGTTAATTTTATTACTACTGCTATCAATATACGATCAAATGGGATTACTCTTGACCGAATACCATTATTTGTATGATCAGTAGTAATTACCACAATTCTTTTGCTTCTTTCTCTACCTGTTCTTGCTGGAGCTATTACAATATTATTAACAGACCGAAACTTAAATACATCTTTTTTTGACCCTGCCGGAGGAGGAGATCCTATTTTATATCAGCACTTATTT
>Tanytarsus_10_SCCWRP_3067
--AACACTTTATTTTATTTTTGGAGCCTGGTCTGGAATAGTGGGAACTTCACTTAGAATATTAATTCGAGCTGAATTAGGTCACCCTGGAACTTTAATTGGAGATGACCAAATCTATAATGTAATTGTTACTGCTCATGCTTTTATTATAATTTTTTTCATGGTTATACCCATTTTAATTGGAGGTTTTGGAAACTGATTACTTCCTTTAATACTAGGGGCTCCTGATATAGCTTTCCCCCGAATAAATAATATAAGCTTTTGGTTATTACCACCATCTTTATCACTTCTTCTTTCTAGATCAATTGTAGAAAACGGAGCAGGAACAGGTTGAACTGTTTATCCCCCATTATCTGCTAGAATTGCACATAGCGGGGCTTCAGTAGATTTAGCTATTTTTTCTCTTCATTTAGCAGGTATTTCATCAATTTTAGGGTCAGTTAATTTTATTACTACTGCTATCAATATACGATCAAATGGGATTACTCTTGACCGAATACCATTATTTGTATGATCAGTAGTAATTACCACAATTCTTTTGCTTCTTTCTCTACCTGTTCTTGCTGGAGCTATTACAATATTATTAACAGACCGAAACTTAAATACATCTTTTTTTGACCCTGCCGGAGGAGGAGATCCTATTTTATATCAACACTTATTT
>Tanytarsus_10_SCCWRP_3068
--------------------------------------------------------------------------------------------TTTAATTGGAGATGACCNNNTCTATAATGTAATTGTTACTGCTCATGCTTTTATTATAATTTTTTTCATGGTTATACCCATTTTAATTGGAGGTTTTGGAAACTGATTACTTCCTTTAATACTAGGGGCTCCTGATATAGCTTTCCCCCGAATAAATAATATAAGCTTTTGGTTATTACCACCATCTTTATCACTTCTTCTTTCTAGATCAATTGTAGAAAACGGAGCAGGAACAGGTTGAACTGTTTATCCCCCATTATCTGCTAGAATTGCACATAGCGGGGCTTCAGTAGATTTAGCTATTTTTTCTCTTCATTTAACAGGTATTTCATCAATTTTAGGGTCAGTTAATTTTATTACTACTGCTATCAATATACGATCAAATGGNATTACTCTTGACCGAATACCATTATTTGTATGATCAGTAGTAATTACCACAATTCTTTTGCTTCTTTCTCTACCTGTTCTTGCTGGAGCTATTACAATATTATTAACAGACCGAAACTTAAATANATCTTTTTTTGACCCTGCCGGAGGAGGAGATCCNATTTTATATCAA---------
>Tanytarsus_10_SCCWRP_3071
--AACACTTTATTTTATTTTTGGAGCCTGGTCTGGAATAGTGGGAACTTCACTTAGAATATTAATTCGAGCTGAATTAGGTCACCCTGGAACTTTAATTGGAGATGACCAAATCTATAATGTAATTGTTACTGCTCATGCTTTTATTATAATTTTTTTCATGGTTATACCCATTTTAATTGGAGGTTTTGGAAACTGATTACTTCCTTTAATACTAGGGGCTCCTGATATAGCTTTCCCCCGAATAAATAATATAAGCTTTTGGTTATTACCACCATCTTTATCACTTCTTCTTTCTAGATCAATTGTAGAAAACGGAGCAGGAACAGGTTGAACTGTTTATCCCCCATTATCTGCTAGAATTGCACATAGCGGGGCTTCAGTAGATTTAGCTATTTTTTCTCTTCATTTAGCAGGTATTTCATCAATTTTAGGGTCAGTTAATTTTATTACTACTGCTATCAATATACGATCAAATGGGATTACTCTTGACCGAATACCATTATTTGTATGATCAGTAGTAATTACCACAATTCTTTTGCTTCTTTCTCTACCTGTTCTTGCTGGAGCTATTACAATATTATTAACAGACCGAAACTTAAATACATCTTTTTTTGACCCTGCCGGAGGAGGAGATCCTATTTTATATCAACACTTATTT
>Tanytarsus_10_SCCWRP_3072
--AACACTTTATTTTATTTTTGGAGCCTGGTCTGGAATAGTGGGGACTTCACTTAGAATATTAATTCGAGCTGAATTAGGTCACCCTGGAACTTTAATTGGAGATGATCAAATCTATAATGTAATTGTTACGGCTCATGCTTTTATTATAATTTTTTTCATAGTTATACCCATTTTAATTGGAGGTTTTGGAAACTGATTACTTCCTTTAATACTAGGGGCTCCTGATATAGCTTTCCCCCGAATAAATAATATAAGATTTTGGTTATTACCCCCATCTTTATCACTTCTTCTTTCTAGATCAATTGTAGAAAATGGAGCAGGAACAGGTTGAACTGTTTATCCCCCATTATCTGCTAGAATTGCACATAGCGGAGCTTCAGTAGATTTAGCTATTTTTTCTCTTCATTTAGCAGGTATTTCATCAATTTTAGGGTCAGTTAATTTTATTACTACTGCTATCAATATACGATCAAATGGGATTACTCTTGACCGAATACCATTATTTGTATGATCAGTAGTAATTACCACAATTCTTTTGCTTCTTTCTCTACCTGTTCTTGCTGGAGCTATTACAATATTATTAACAGACCGAAACTTAAATACATCTTTTTTTGACCCTGCCGGAGGAGGAGATCCTATTTTATATCAGCACTTATTT
>Tanytarsus_10_SCCWRP_3074
--AACACTTTATTTTATTTTTGGAGCCTGGTCTGGAATAGTGGGGACTTCACTTAGAATATTAATTCGAGCTGAATTAGGTCACCCTGGAACTTTAATTGGAGATGATCAAATCTATAATGTAATTGTTACGGCTCATGCTTTTATTATAATTTTTTTCATAGTTATACCCATTTTAATTGGAGGTTTTGGAAACTGATTACTTCCTTTAATACTAGGGGCTCCTGATATAGCTTTCCCCCGAATAAATAATATAAGATTTTGATTATTACCCCCATCTTTATCACTTCTTCTTTCTAGATCAATTGTAGAAAATGGAGCAGGAACAGGTTGAACTGTTTATCCCCCATTATCTGCTAGAATTGCACATAGCGGAGCTTCAGTAGATTTAGCTATTTTTTCTCTTCATTTAGCAGGTATTTCATCAATTTTAGGGTCAGTTAATTTTATTACTACTGCTATCAATATACGATCAAATGGGATTACTCTTGACCGAATACCATTATTTGTATGATCAGTAGTAATTACCACAATTCTTTTGCTTCTTTCTCTACCTGTTCTTGCTGGNGCTATTACAANANTATTAACAGACCGAAACTTAAATACATCTTTTT-----------------------------------------------
>Tanytarsus_10_SCCWRP_3078
--TACTTTATATTTTATTTTTGGAGCCTGATCGGGAATAGTGGGTACATCACTAAGAATATTAATCCGAGCAGAATTAGGTCACCCCGGAACTTTTATTGGAGATGATCAAATTTATAACGTAATTGTTACAGCTCACGCTTTTATTATAATTTTCTTCATAGTAATACCAATTTTAATTGGGGGGTTTGGAAATTGACTTTTACCCTTAATACTTGGTGCCCCAGATATAGCATTTCCTCGAATAAATAATATAAGTTTTTGGTTACTCCCCCCATCTCTTTCTCTCCTTCTTTCTAGTTCAATTGTAGAAAACGGGGCGGGAACTGGATGAACTGTTTACCCCCCTCTATCTTCTAGAATTGCTCATAGAGGAGCCTCCGTAGATTTAGCTATTTTTTCTCTCCATTTAGCGGGAATTTCTTCTATTTTAGGATCTGTAAATTTTATTACAACAGCTATTAATATACGAGCAAACGGAATTACATTAGACCGAATACCCTTATTTGTTTGATCTGTAATTATTACTACAGTATTACTATTATTATCATTACCTGTACTTGCCGGTGCTATTACAATATTATTAACAGATCGAAATTTAAATACCTCATTTTTTGACCCAGCTGGAGGAGGGGACCCTATCTTATACCAACACCTATTT
>Tanytarsus_10_SCCWRP_3079
--AACACTTTATTTTATTTTTGGAGCCTGGTCTGGAATAGTGGGAACTTCACTTAGAATATTAATTCGAGCTGAATTAGGTCACCCTGGAACTTTAATTGGAGATGACCAAATCTATAATGTAATTGTTACTGCTCATGCTTTTATTATAATTTTTTTCATGGTTATACCCATTTTAATTGGAGGTTTTGGAAACTGATTACTTCCTTTAATACTAGGGGCTCCTGATATAGCTTTCCCCCGAATAAATAATATAAGCTTTTGGTTATTACCACCATCTTTATCACTTCTTCTTTCTAGATCAATTGTAGAAAACGGAGCAGGAACAGGTTGAACTGTTTATCCCCCATTATCTGCTAGAATTGCACATAGCGGGGCTTCAGTAGATTTAGCTATTTTTTCTCTTCATTTAGCAGGTATTTCATCAATTTTAGGGTCAGTTAATTTTATTACTACTGCTATCAATATACGATCAAATGGGATTACTCTTGACCGAATACCATTATTTGTATGATCAGTAGTAATTACCACAATTCTTTTGCTTCTTTCTCTACCTGTTCTTGCTGGAGCTATTACAATATTATTAACAGACCGAAACTTAAATACATCTTTTTTTGACCCTGCCGGAGGAGGAGATCCTATTTTATATCAACACTTATTT
>Tanytarsus_10_SCCWRP_3081
--TACTTTATATTTTATTTTTGGAGCCTGATCGGGAATAGTGGGTACATCACTAAGAATATTAATCCGAGCAGAATTAGGTCACCCCGGAACTTTTATTGGAGATGATCAAATTTATAACGTAATTGTTACAGCTCACGCTTTTATTATAATTTTCTTCATAGTAATACCAATTTTAATTGGGGGGTTTGGAAATTGACTTTTACCCTTAATACTTGGTGCCCCAGATATAGCATTTCCTCGAATAAATAATATAAGTTTTTGGTTACTCCCCCCATCTCTTTCTCTCCTTCTTTCTAGTTCAATTGTAGAAAACGGGGCGGGAACTGGATGAACTGTTTACCCCCCTCTATCTTCTAGAATTGCTCATAGAGGAGCCTCCGTAGATTTAGCTATTTTTTCTCTCCATTTAGCGGGAATTTCTTCTATTTTAGGATCTGTAAATTTTATTACAACAGCTATTAATATACGAGCAAACGGAATTACATTAGACCGAATACCCTTATTTGTTTGATCTGTAATTATTACTACAGTATTACTATTATTATCATTACCTGTACTTGCCGGTGCTATTACAATATTATTAACAGATCGAAATTTAAATACCTCATTTTTTGACCCAGCTGGAGGAGGGGACCCTATCTTATACCAACACCTATTT
>Tanytarsus_10_SCCWRP_3083
--CACATTATATTTTATTTTTGGGGCCTGATCCGGTATAGTAGGAACTTCTCTAAGAATATTAATTCGAGCAGAACTAGGACATCCTGGGACTCTAATTGGGGATGATCAAATTTACAACGTAATTGTTACAGCCCATGCATTTATTATAATTTTCTTTATAGTTATACCTATTTTAATTGGGGGATTTGGAAACTGGCTCCTACCTTTAATATTGGGGGCACCAGATATAGCTTTTCCTCGAATAAACAATATAAGTTTTTGACTTCTCCCCCCTTCTTTAACTCTTTTGCTTTCTAGATCAATCGTAGAAAACGGAGCAGGTACAGGGTGAACAGTTTACCCTCCTTTATCATCAAGAATTGCTCACAGAGGGGCTTCTGTAGATTTAGCTATTTTTTCTCTACATTTAGCAGGTATCTCCTCAATTTTAGGATCGGTTAATTTTATTACAACAGCTATTAATATACGATCAAATGGAATTACATTAGATCGAATACCTCTATTTGTTTGATCAGTTGTTATTACTACAATTTTATTACTTTTATCTTTACCTGTATTAGCAGGAGCTATTACTATACTATTGACAGATCGAAACTTAAACACTTCTTTTTTCGACCCCGCCGGTGGAGGAGACCCAATTTTATACCAGCATTTATTT
>Tanytarsus_10_SCCWRP_3091
--AACACTTTATTTTATTTTTGGAGCCTGGTCTGGAATAGTGGGAACTTCACTTAGAATATTAATTCGAGCTGAATTAGGTCACCCTGGAACTTTAATTGGAGATGACCAAATCTATAATGTAATTGTTACTGCTCATGCTTTTATTATAATTTTTTTCATGGTTATACCCATTTTAATTGGAGGTTTTGGAAACTGATTACTTCCTTTAATACTAGGGGCTCCTGATATAGCTTTCCCCCGAATAAATAATATAAGCTTTTGGTTATTACCACCATCTTTATCACTTCTTCTTTCTAGATCAATTGTAGAAAACGGAGCAGGAACAGGTTGAACTGTTTATCCCCCATTATCTGCTAGAATTGCACATAGCGGGGCTTCAGTAGATTTAGCTATTTTTTCTCTTCATTTAGCAGGTATTTCATCAATTTTAGGGTCAGTTAATTTTATTACTACTGCTATCAATATACGATCAAATGGGATTACTCTTGACCGAATACCATTATTTGTATGATCAGTAGTAATTACCACAATTCTTTTGCTTCTTTCTCTACCTGTTCTTGCTGGAGCTATTACAATATTATTAACAGACCGAAACTTAAATACATCTTTTTTTGACCCTGCCGGAGGAGGAGATCCTATTTTATATCAACACTTATTT
>Tanytarsus_10_SCCWRP_3092
--AACACTTTATTTTATTTTTGGAGCCTGGTCTGGAATAGTGGGAACTTCACTTAGAATATTAATTCGAGCTGAATTAGGTCACCCTGGAACTTTAATTGGAGATGACCAAATCTATAATGTAATTGTTACTGCTCATGCTTTTATTATAATTTTTTTCATGGTTATACCCATTTTAATTGGAGGTTTTGGAAACTGATTACTTCCTTTAATACTAGGGGCTCCTGATATAGCTTTCCCCCGAATAAATAATATAAGCTTTTGGTTATTACCGCCATCTTTATCACTTCTTCTTTCTAGATCAATTGTAGAAAACGGAGCAGGAACAGGTTGAACTGTTTATCCCCCATTATCTGCTAGAATTGCACATAGCGGAGCTTCAGTAGATTTAGCTATTTTTTCTCTTCATTTAGCAGGTATTTCATCAATTTTAGGGTCAGTTAATTTTATTACTACTGCTATCAATATACGATCAAATGGGATTACTCTTGACCGAATACCATTATTTGTATGATCAGTAGTAATTACCACAATTCTTTTGCTTCTTTCTCTACCTGTTCTTGCTGGAGCTATTACAATATTATTAACAGACCGAAACTTAAATACATCTTTTTTTGACCCTGCCGGAGGAGGAGATCCTATTTTATATCAGCACTTATTT
>Tanytarsus_10_SCCWRP_3095
--AACATTATACTTTATTTTTGGAGCTTGATCGGGAATAGTTGGAACATCCTTAAGAATATTAATTCGAGCAGAATTAGGACACCCTGGAACTTTAATTGGAGACGATCAAATTTACAACGTAATTGTAACAGCTCATGCTTTCGTAATAATTTTTTTCATAGTTATACCTATTTTAATTGGGGGGTTTGGAAATTGACTTTTACCTTTAATATTAGGAGCCCCTGATATAGCTTTCCCTCGTATAAATAATATAAGATTTTGATTACTCCCCCCTTCATTATCTTTACTTCTTTCTAGTTCAATTGTAGAAAATGGTGCGGGGACAGGGTGAACTGTTTATCCCCCTTTATCCTCTAACATCGCTCACAGAGGGGCCTCAGTTGATTTAGCAATTTTCTCACTTCACCTAGCGGGTATCTCTTCTATCTTAGGATCAGTAAATTTTATTACAACATCTATTAATATACGTGCCAATGGAATTACCTTAGACCGAATACCACTATTTGTTTGATCTGTAGTAATTACAACAATCTTACTTCTTTTATCCTTACCAGTCTTAGCTGGGGCAATCACAATATTATTAACTGACCGAAATCTAAATACTTCATTTTTTGATCCTGCTGGAGGAGGTGACCCTATTCTATACCAACATTTATTC
>Tanytarsus_10_SCCWRP_3098
--AACACTTTATTTTATTTTTGGAGCCTGGTCTGGAATAGTGGGAACTTCACTTAGAATATTAATTCGAGCTGAATTAGGTCACCCTGGAACTTTAATTGGAGATGACCAAATCTATAATGTAATTGTTACTGCTCATGCTTTTATTATAATTTTTTTCATGGTTATACCCATTTTAATTGGAGGTTTTGGAAACTGATTACTTCCTTTAATACTAGGGGCTCCTGATATAGCTTTCCCCCGAATAAATAATATAAGCTTTTGGTTATTACCGCCATCTTTATCACTTCTTCTTTCTAGATCAATTGTAGAAAACGGAGCAGGAACAGGTTGAACTGTTTATCCCCCATTATCTGCTAGAATTGCACATAGCGGAGCTTCAGTAGATTTAGCTATTTTTTCTCTTCATTTAGCAGGTATTTCATCAATTTTAGGGTCAGTTAATTTTATTACTACTGCTATCAATATACGATCAAATGGGATTACTCTTGACCGAATACCATTATTTGTATGATCAGTAGTAATTACCACAATTCTTTTGCTTCTTTCTCTACCTGT-------------------------------------------------------------------------------------------------------
>Tanytarsus_10_SCCWRP_3099
--AACACTTTATTTTATTTTTGGAGCCTGGTCTGGAATAGTGGGAACTTCACTTAGAATATTAATTCGAGCTGAATTAGGTCACCCTGGAACTTTAATTGGAGATGACCAAATCTATAATGTAATTGTTACTGCTCATGCTTTTATTATAATTTTTTTCATGGTTATACCCATTTTAATTGGAGGTTTTGGAAACTGATTACTTCCTTTAATACTAGGGGCTCCTGATATAGCTTTCCCCCGAATAAATAATATAAGCTTTTGGTTATTACCGCCATCTTTATCACTTCTTCTTTCTAGATCAATTGTAGAAAACGGAGCAGGAACAGGTTGAACTGTTTATCCCCCATTATCTGCTAGAATTGCACATAGCGGGGCTTCAGTAGATTTAGCTATTTTTTCTCTTCATTTAGCAGGTATTTCATCAATTTTAGGGTCAGTTAATTTTATTACTACTGCTATCAATATACGATCAAATGGGATTACTCTTGACCGAATACCATTATTTGTATGATCAGTAGTAATTACCACAATTCTTTTGCTTCTTTCTCTACCTGTTCTTGCTGGAGCTATTACAATATTATTAACAGACCGAAACTTAAATACATCTTTTTTTGACCCTGCCGGAGGAGGAGATCCTATTTTATATCAACACTTATTT
>Tanytarsus_10_SCCWRP_3102
--AACACTTTATTTTATTTTTGGAGCCTGGTCTGGAATAGTGGGAACTTCACTTAGAATATTAATTCGAGCTGAATTAGGTCACCCTGGAACTTTAATTGGAGATGACCAAATCTATAATGTAATTGTTACTGCTCATGCTTTTATTATAATTTTTTTCATGGTTATACCCATTTTAATTGGAGGTTTTGGAAACTGATTACTTCCTTTAATACTAGGGGCTCCTGATATAGCTTTCCCCCGAATAAATAATATAAGCTTTTGGTTATTACCACCATCTTTATCACTTCTTCTTTCTAGATCAATTGTAGAAAACGGAGCAGGAACAGGTTGAACTGTTTATCCCCCATTATCTGCTAGAATTGCACATAGCGGGGCTTCAGTAGATTTAGCTATTTTTTCTCTTCATTTAGCAGGTATTTCATCAATTTTAGGGTCAGTTAATTTTATTACTACTGCTATCAATATACGATCAAATGGGATTACTCTTGACCGAATACCATTATTTGTATGATCAGTAGTAATTACCACAATTCTTTTGCTTCTTTCTCTACCTGTTCTTGCTGGAGCTATTACAATATTATTAACAGACCGAAACTTAAATACATCTTTTTTTGACCCTGCCGGAGGAGGAGATCCTATTTTATATCAACACTTATTT
>Tanytarsus_10_SCCWRP_3106
------------------------------------------------------------------------------------------------------------CAAATCTATAATGTAATTGTTACGGCTCATGCTTTTATTATAATTTTTTTCATAGTTATACCCATTTTAATTGGAGGTTTTGGAAACTGATTACTTCCTTTAATACTAGGGGCTCCTGATATAGCTTTCCCCCGAATAAATAATATAAGATTTTGGTTATTACCCCCATCTTTATCACTTCTTCTTTCTAGATCAATTGTAGAAAATGGAGCAGGAACAGGTTGAACTGTTTATCCCCCATTATCTGCTAGAATTGCACATAGCGGGGCTTCAGTAGATTTAGCTATTTTTTCTCTTCATTTAGCAGGTATTTCATCAATTTTAGGGTCAGTTAATTTTATTACTACTGCTATCAATATACGATCAAATGGGATTACTCTTGACCGAATACCATTATTTGTATGATCAGTAGTAATTACCACAATTCTTTTGCTTCTTTCTCTACCTGTTCTTGCTGGAGCTATTACAATATTATTAACAGACCGAAACTTAAATACATCTTTTTTTGACCCTGCCGGAGGAGGAGATCCTATTTTATATCAGCACTTATTT
>Tanytarsus_10_SCCWRP_3107
--AACACTTTATTTTATTTTTGGAGCCTGGTCTGGAATAGTGGGAACTTCACTTAGAATATTAATTCGAGCTGAATTAGGTCACCCTGGAACTTTAATTGGAGATGACCAAATCTATAATGTAATTGTTACTGCTCATGCTTTTATTATAATTTTTTTCATGGTTATACCCATTTTAATTGGAGGTTTTGGAAACTGATTACTTCCTTTAATACTAGGGGCTCCTGATATAGCTTTCCCCCGAATAAATAATATAAGCTTTTGGTTATTACCGCCATCTTTATCACTTCTTCTTTCTAGATCAATTGTAGAAAACGGAGCAGGAACAGGTTGAACTGTTTATCCCCCATTATCTGCTAGAATTGCACATAGCGGAGCTTCAGTAGATTTAGCTATTTTTTCTCTTCATTTAGCAGGTATTTCATCAATTTTAGGGTCAGTTAATTTTATTACTACTGCTATCAATATACGATCAAATGGAATTACTCTTGACCGAATACCATTATTTGTATGATCAGTAGTAATTACCACAATTCTTTTGCTTCTTTCTCTACCTGTTCTTGCTGGAGCTATTACAATATTATTAACAGACCGAAACTTAAATACATCTTTTTTTGACCCTGCCGGAGGAGGAGATCCTATTTTATATCAGCACTTATTT
>Tanytarsus_10_SCCWRP_3108
--AACACTTTATTTTATTTTTGGAGCCTGGTCTGGAATAGTGGGAACTTCACTTAGAATATTAATTCGAGCTGAATTAGGTCACCCTGGAACTTTAATTGGAGATGACCAAATCTATAATGTAATTGTTACTGCTCATGCTTTTATTATAATTTTTTTCATGGTTATACCCATTTTAATTGGAGGTTTTGGAAACTGATTACTTCCTTTAATACTAGGGGCTCCTGATATAGCTTTCCCCCGAATAAATAATATAAGCTTTTGGTTATTACCGCCATCTTTATCACTTCTTCTTTCTAGATCAATTGTAGAAAACGGAGCAGGGACAGGTTGAACTGTTTATCCCCCATTATCTGCTAGAATTGCACATAGCGGAGCTTCAGTAGATTTAGCTATTTTTTCTCTTCATTTAGCAGGTATTTCATCAATTTTAGGGTCAGTTAATTTTATTACTACTGCTATCAATATACGATCAAATGGGATTACTCTTGACCGAATACCATTATTTGTATGATCAGTAGTAATTACCACAATTCTTTTGCTTCTTTCTCTACCTGTTCTTGCTGGAGCTATTACAATATTATTAACAGACCGAAACTTAAATACATCTTTTTTTGACCCTGCCGGAGGAGGAGATCCTATTTTATATCAGCACTTATTT
>Tanytarsus_10_SCCWRP_3111
--AACACTTTATTTTATTTTTGGAGCCTGGTCTGGAATAGTGGGAACTTCACTTAGAATATTAATTCGAGCTGAATTAGGTCACCCTGGAACTTTAATTGGAGATGACCAAATCTATAATGTAATTGTTACTGCTCATGCTTTTATTATAATTTTTTTCATGGTTATACCCATTTTAATTGGAGGTTTTGGAAACTGATTACTTCCTTTAATACTAGGGGCTCCTGATATAGCTTTCCCCCGAATAAATAATATAAGCTTTTGGTTATTACCACCATCTTTATCACTTCTTCTTTCTAGATCAATTGTAGAAAACGGAGCAGGAACAGGTTGAACTGTTTATCCCCCATTATCTGCTAGAATTGCACATAGCGGGGCTTCAGTAGATTTAGCTATTTTTTCTCTTCATTTAGCAGGTATTTCATCAATTTTAGGGTCAGTTAATTTTATTACTACTGCTATCAATATACGATCAAATGGGATTACTCTTGACCGAATACCATTATTTGTATGATCAGTAGTAATTACCACAATTCTTTTGCTTCTTTCTCTACCTGTTCTTGCTGGAGCTATTACAATATTATTAACAGACCGAAACTTAAATACATCTTTTTTTGACCCTGCCGGAGGAGGAGATCCTATTTTATATCAACACTTATTT
>Tanytarsus_10_SCCWRP_3114
--AACACTTTATTTTATTTTTGGAGCCTGGTCTGGAATAGTGGGAACTTCACTTAGAATATTAATTCGAGCTGAATTAGGTCACCCTGGAACTTTAATTGGAGATGACCAAATCTATAATGTAATTGTTACTGCTCATGCTTTTATTATAATTTTTTTCATGGTTATACCCATTTTAATTGGAGGTTTTGGAAACTGATTACTTCCTTTAATACTAGGGGCTCCTGATATAGCTTTCCCCCGAATAAATAATATAAGCTTTTGGTTATTACCACCATCTTTATCACTTCTTCTTTCTAGATCAATTGTAGAAAACGGAGCAGGAACAGGTTGAACTGTTTATCCCCCATTATCTGCTAGAATTGCACATAGCGGGGCTTCAGTAGATTTAGCTATTTTTTCTCTTCATTTAGCAGGTATTTCATCAATTTTAGGGTCAGTTAATTTTATTACTACTGCTATCAATATACGATCAAATGGGATTACTCTTGACCGAATACCATTATTTGTATGATCAGTAGTAATTACCACAATTCTTTTGCTTCTTTCTCTACCTGTTCTTGCTGGAGCTATTACAATATTATTAACAGACCGAAACTTAAATACATCTTTTTTTGACCCTGCTGGAGGAGGAGATCCTATTTTATATCAACACTTATTT
>Tanytarsus_10_SCCWRP_3116
--AACACTTTATTTTATTTTTGGAGCCTGGTCTGGAATAGTGGGGACTTCACTTAGAATATTAATTCGAGCTGAATTAGGTCACCCTGGAACTTTAATTGGAGATGATCAAATCTATAATGTAATTGTTACGGCTCATGCTTTTATTATAATTTTTTTCATAGTTATACCCATTTTAATTGGAGGTTTTGGAAACTGATTACTTCCTTTAATACTAGGGGCTCCTGATATAGCTTTCCCCCGAATAAATAATATAAGATTTTGGTTATTACCCCCATCTTTATCACTTCTTCTTTCTAGATCAATTGTAGAAAATGGAGCAGGAACAGGTTGAACTGTTTATCCCCCATTATCTGCTAGAATTGCACATAGCGGGGCTTCAGTAGATTTAGCTATTTTTTCTCTTCATTTAGCAGGTATTTCATCAATTTTAGGGTCAGTTAATTTTATTACTACTGCTATCAATATACGATCAAATGGGATTACTCTTGACCGAATACCATTATTTGTATGATCAGTAGTAATTACCACAATTCTTTTGCTTCTTTCTCTACCTGTTCTTGCTGGAGCTATTACAATATTATTAACAGACCGAAACTTAAATACATCTTTTTTTGACCCTGCCGGAGGAGGAGATCCTATTTTATATCAGCACTTATTT
>Tanytarsus_10_SCCWRP_3124
--AACACTTTATTTTATTTTTGGAGCCTGGTCTGGAATAGTGGGAACTTCACTTAGAATATTAATTCGAGCTGAATTAGGTCACCCTGGAACTTTAATTGGAGATGACCAAATCTATAATGTAATTGTTACTGCTCATGCTTTTATTATAATTTTTTTCATAGTTATACCCATTTTAATTGGAGGTTTTGGAAACTGATTACTTCCTTTAATACTAGGGGCTCCTGATATAGCTTTCCCCCGAATAAATAATATAAGCTTTTGGTTATTACCGCCATCTTTATCACTTCTTCTTTCTAGATCAATTGTAGAAAACGGAGCAGGAACAGGTTGAACTGTTTATCCCCCATTATCTGCTAGAATTGCACATAGCGGAGCTTCAGTAGATTTAGCTATTTTTTCTCTTCATTTAGCAGGTATTTCATCAATTTTAGGGTCAGTTAATTTTATTACTACTGCTATCAATATACGATCAAATGGGATTACTCTTGACCGAATACCATTATTTGTATGATCAGTAGTAATTACCACAATTCTTTTGCTTCTTTCTCTACCTGTTCTTGCTGGAGCTATTACAATATTATTAACAGACCGAAACTTAAATACATCTTTTTTTGACCCTGCCGGAGGAGGAGATCCTATTTTATATCAGCACTTATTT
>Tanytarsus_10_SCCWRP_3145
--CACATTATATTTTATTTTTGGGGCCTGATCCGGTATAGTAGGAACTTCTCTAAGAATATTAATTCGAGCAGAACTAGGACATCCTGGGACTCTAATTGGGGATGATCAAATTTACAACGTAATTGTTACAGCCCATGCATTTATTATAATTTTCTTTATAGTTATACCTATTTTAATTGGGGGATTTGGAAACTGGCTCCTACCTTTAATATTGGGGGCACCAGATATAGCTTTTCCTCGAATAAACAATATAAGTTTTTGACTTCTCCCCCCTTCTTTAACTCTTTTGCTTTCTAGATCAATCGTAGAAAACGGAGCAGGTACAGGGTGAACAGTTTACCCTCCTTTATCATCAAGAATTGCTCACAGAGGGGCTTCTGTAGATTTAGCTATTTTTTCTCTACATTTAGCAGGTATCTCCTCAATTTTAGGATCGGTTAATTTTATTACAACAGCTATTAATATACGATCAAATGGAATTACATTAGATCGAATACCTCTATTTGTTTGATCAGTTGTTATTACTACAATTTTATTACTTTTATCTTTACCTGTATTAGCAGGAGCTATTACTATACTATTGACAGATCGAAACTTAAACACTTCTTTTTTCGACCCCGCCGGTGGAGGAGACCCAATTTTATACCAGCATTTATTT
>Tanytarsus_10_SCCWRP_3146
--CACATTATATTTTATTTTTGGGGCCTGATCCGGTATAGTAGGAACTTCTCTAAGAATATTAATTCGAGCAGAACTAGGACATCCTGGGACTCTAATTGGGGATGATCAAATTTACAACGTAATTGTTACAGCCCATGCATTTATTATAATTTTCTTTATAGTTATACCTATTTTAATTGGGGGATTTGGAAACTGGCTCCTACCTTTAATATTGGGGGCACCAGATATAGCTTTTCCTCGAATAAACAATATAAGTTTTTGACTTCTCCCCCCTTCTTTAACTCTTTTGCTTTCTAGATCAATCGTAGAAAACGGAGCAGGTACAGGGTGAACAGTTTACCCTCCTTTATCATCAAGAATTGCTCACAGAGGGGCTTCTGTAGATTTAGCTATTTTTTCTCTACATTTAGCAGGTATCTCCTCAATTTTAGGATCGGTTAATTTTATTACAACAGCTATTAATATACGATCAAATGGAATTACATTAGATCGAATACCTCTATTTGTTTGATCAGTTGTTATTACTACAATTTTATTACTTTTATCTTTACCTGTATTAGCAGGAGCTATTACTATACTATTGACAGATCGAAACTTAAACACTTCTTTTTTCGACCCCGCCGGTGGAGGAGACCCAATTTTATACCAGCATTTATTT
>Tanytarsus_10_SCCWRP_6068
--AACTTTATATTTTATTTTTGGAGCTTGATCAGGAATAGTAGGAACATCACTAAGAATACTTATTCGAGCTGAACTTGGACACCCTGGAACATTTATTGGAGATGATCAAATTTATAATGTTATTGTTACGGCACATGCATTTATTATAATTTTTTTTATAGTTATACCAATTTTAATTGGAGGTTTTGGAAATTGACTTTTACCTTTAATATTAGGAGCCCCAGATATGGCGTTTCCTCGAATAAATAATATAAGTTTTTGACTTTTACCTCCATCATTAACCCTTCTTCTTTCTAGATCAATTGTAGAAAACGGGGCAGGAACAGGATGAACTGTATATCCCCCTCTTTCTGCAAATATTGCTCATAGAGGAGCTTCAGTGGATCTAGCAATTTTTTCTCTTCATTTAGCTGGTATTTCTTCAATTTTAGGTTCTGTAAATTTTATTACTACAGCTATTAATATACGAGCTAATGGTATTACCCTCGATCGAATACCTCTTTTTGTCTGATCAGTTGTAATTACTACAATTCTATTGTTACTATCTCTTCCTGTATTAGCTGGAGCAATTACAATATTATTAACAGACCGAAATTTAAATACTTCATTTTTTGACCCAG--------------------------------------
>Tanytarsus_10_SCCWRP_6554
--AACTTTATATTTTATTTTTGGAGCTTGATCAGGAATAGTAGGAACATCACTAAGAATACTTATTCGAGCTGAACTTGGACACCCTGGAACATTTATTGGAGATGATCAAATTTATAATGTTATTGTTACGGCACATGCATTTATTATAATTTTTTTTATAGTTATACCAATTTTAATTGGAGGTTTTGGAAATTGACTTTTACCTTTAATATTAGGAGCCCCAGATATGGCGTTTCCTCGAATAAATAATATAAGTTTTTGACTTTTACCTCCATCATTAACCCTTCTTCTTTCTAGATCAATTGTAGAAAACGGGGCAGGAACAGGATGAACTGTATATCCCCCTCTTTCTGCAAATATTGCTCATAGAGGAGCTTCAGTGGATCTAGCAATTTTTTCTCTTCATTTAGCTGGTATTTCTTCAATTTTAGGTTCTGTAAATTTTATTACTACAGCTATTAATATACGAGCTAATGGTATTACCCTCGATCGAATACCTCTTTTTGTCTGATCAGTTGTAATTACTACAATTCTATTGTTACTATCTCTTCCTGTATTAGCTGGAGCAATTACAATATTATTAACAGACCGAAATTTAAATACTTCATTTTTTGACCCAGCAGGGGGGGGAGACCCAATTTTATATCAACACCTATTT
>Tanytarsus_takahashii_AB704926
--AACTCTTTATTTTATTTTTGGGGTTTGATCGGGAATAGTTGGAACATCATTAAGTATGCTAATTCGAGCAAAATTAGGACCCCCTGGAACATTAATTGGGGATGATCAAATCTATAATGAAATTGTTACTGCCCATGCCTTTATTATAATTTTTTTTATAGTTATACCAATTTTAATTGGAGGGTTCGGAAATTGACTTCTTCCCTTAATATTAGGGGCCCCTGATATAGCGTTTCCCCGAATAAATAATATAAGTTTTTGACTTTTACCCCCTTCTCTTTCTCTTCTTCTTTCTAGTTCAATTGTAGAAAATGGCCCTGGAACTGAATGAACAGTTTATCCCCCACTATCTTCTAATATTGCCCATAGAGGAGCATCAGTTGATCTAGCAATTTTTTCCCTCCATTTAGCAGGAATTTCTTCAATTTTAGGGTCAGTAAATTTTATTACAACAGCAATTAATATACGAAGAAATGGGATTACATTAGACCGAATACCTTTATTTGTTTGGTCAGTTGTGATTACTACTATTCTTCTTCTACTTTCATTACCTGTTTTAGCAGGAGCCATTACAATACTTTTAACAGATCGAAATTTAAACACTTCGTTCTTTGACCCCGCAGGAGGGGGAGACCCTATTCTTTACCAACACCTATTT
>Tanytarsus_oyamai_AB838704
--TACTTTATATTTTATTTTTGGAGCATGATCAGGAATAGTAGGAACATCCTTAAGAATGCTTATTCGAGCTGAATTAGGACATCCAGGAACGTTTATTGGTGATGACCAAATTTATAATGTAATTGTAACTGCCCACGCTTTTATTATAATTTTTTTTATAGTAATACCAATTTTAATTGGGGGATTCGGAAATTGACTCCTTCCTTTAATATTAGGAGCCCCTGATATAGCTTTTCCTCGAATAAATAATATAAGTTTTTGACTTTTACCACCATCACTTTCTTTACTTCTTTCTAGTTCAATTGTAGAAAATGGTGCAGGAACAGGATGAACAGTGTATCCTCCTCTATCTTCAAGAATTGCTCACAGTGGAGCATCAGTTGATTTAGCAATTTTTTCTCTTCATTTAGCCGGAATCTCATCTATTTTAGGATCAGTAAATTTTATTACAACAGCAATTAACATACGAGCTAATGGAATTACATTAGATCGAATACCATTATTTGTTTGATCTGTTGTTATTACTACAGTTTTACTTCTTCTCTCTTTACCTGTTCTAGCTGGAGCTATTACAATATTATTAACTGACCGAAATTTAAATACATCTTTTTTTGATCCTGCTGGAGGAGGAGACCCTATTCTTTATCAACATTTA---
>Tanytarsus_oyamai_AB838705
--TACTTTATATTTTATTTTTGGAGCATGATCAGGAATAGTAGGAACATCCTTAAGAATGCTTATTCGAGCTGAATTAGGACATCCAGGAACGTTTATTGGTGATGACCAAATTTATAATGTAATTGTAACTGCCCACGCTTTTATTATAATTTTTTTTATAGTAATACCAATTTTAATTGGGGGATTCGGAAATTGACTCCTTCCTTTAATATTAGGAGCCCCTGATATAGCTTTTCCTCGAATAAATAATATAAGTTTTTGACTTTTACCACCATCACTTTCTTTACTTCTTTCTAGTTCAATTGTAGAAAATGGTGCAGGAACAGGATGAACAGTGTATCCTCCCCTATCTTCAAGAATTGCTCACAGTGGAGCATCAGTTGATTTAGCAATTTTTTCTCTTCATTTAGCCGGAATCTCATCTATTTTAGGATCAGTAAATTTTATTACAACAGCAATTAACATACGAGCTAATGGAATTACATTAGATCGAATACCATTATTTGTTTGATCTGTTGTTATTACTACAGTTTTACTTCTTCTCTCTTTACCTGTTCTAGCTGGAGCTATTACAATATTATTAACTGACCGAAATTTAAATACATCTTTTTTTGATCCTGCTGGAGGAGGAGACCCTATTCTTTATCAACATTTA---
>Tanytarsus_oyamai_AB838706
--AACTTTATATTTTATTTTTGGAGCATGATCAGGAATAGTAGGAACATCCTTAAGAATGCTTATTCGAGCTGAATTAGGACATCCAGGAACATTTATTGGTGATGACCAAATTTATAATGTAATTGTAACTGCCCACGCTTTTGTTATAATTTTTTTTATAGTAATACCAATTTTAATTGGGGGATTCGGAAATTGACTTCTTCCTTTAATATTAGGGGCCCCTGATATAGCTTTTCCTCGAATAAATAATATAAGTTTTTGACTTTTACCACCATCACTTTCTTTACTTCTTTCTAGTTCAATTGTAGAAAATGGTGCGGGAACAGGATGAACAGTATATCCTCCCCTATCTTCAAGAATTGCTCACAGTGGAGCATCAGTTGATTTAGCAATTTTTTCTCTTCATTTAGCCGGAATCTCATCTATTTTAGGATCAGTAAATTTTATTACAACAGCAATTAACATACGAGCTAATGGAATTACATTAGATCGAATACCATTATTTGTTTGATCTGTTGTTATTACTACAGTTTTACTTCTTCTCTCTTTACCTGTTCTAGCTGGGGCTATTACAATATTATTAACTGACCGAAATTTAAATACATCTTTTTTTGATCCTGCTGGAGGAGGAGACCCTATTCTTTATCAACATTTA---
>Tanytarsus_oyamai_AB838707
--AACTTTATATTTTATTTTTGGAGCATGATCAGGAATAGTAGGAACATCCTTAAGAATGCTTATTCGAGCTGAATTAGGACATCCAGGAACATTTATTGGTGATGACCAAATTTATAATGTAATTGTAACTGCCCACGCTTTTGTTATAATTTTTTTTATAGTAATACCAATTTTAATTGGGGGATTCGGAAATTGACTTCTTCCTTTAATATTAGGGGCCCCTGATATAGCTTTTCCTCGAATAAATAATATAAGTTTTTGACTTTTACCACCATCACTTTCTTTACTTCTTTCTAGTTCAATTGTAGAAAATGGTGCGGGAACAGGATGAACAGTATATCCTCCCCTATCTTCAAGAATTGCTCACAGTGGAGCATCAGTTGATTTAGCAATTTTTTCTCTTCATTTAGCCGGAATCTCATCTATTTTAGGGTCAGTAAATTTTATTACAACAGCAATTAACATACGAGCTAATGGAATTACATTAGATCGAATACCATTATTTGTTTGATCTGTTGTTATTACTACAGTTTTACTTCTTCTCTCTTTACCTGTTCTAGCTGGGGCTATTACAATATTATTAACTGACCGAAATTTAAATACATCTTTTTTTGATCCTGCTGGAGGAGGAGACCCTATTCTTTATCAACATTTA---
>Tanytarsus_oyamai_AB838708
--AACTTTATATTTTATTTTTGGAGCATGATCAGGAATAGTAGGAACATCCTTAAGAATGCTTATTCGAGCTGAATTAGGACATCCAGGAACATTTATTGGTGATGACCAAATTTATAATGTAATTGTAACTGCCCACGCTTTTGTTATAATTTTTTTTATAGTAATACCAATTTTAATTGGGGGATTCGGAAATTGACTTCTTCCTTTAATATTAGGGGCCCCTGATATAGCTTTTCCTCGAATAAATAATATAAGTTTTTGACTTTTACCACCATCACTTTCTTTACTTCTTTCTAGTTCAATTGTAGAAAATGGTGCGGGAACAGGATGAACAGTATATCCTCCCCTATCTTCAAGAATTGCTCACAGTGGGGCATCAGTTGATTTAGCAATTTTTTCTCTTCATTTAGCCGGAATCTCATCTATTTTAGGATCAGTAAATTTTATTACAACAGCAATTAACATACGAGCTAATGGAATTACATTAGATCGAATACCATTATTTGTTTGATCTGTTGTTATTACTACAGTTTTACTTCTTCTCTCTTTACCTGTTCTAGCTGGGGCTATTACAATATTATTAACTGACCGAAATTTAAATACATCTTTTTTTGATCCTGCTGGAGGAGGAGACCCTATTCTTTATCAACATTTA---
>Tanytarsus_aterrimus_To313
------TTATACTTTATTTTTGGAGCCTGATCAGGTATAGTAGGAACTTCTTTAAGAATATTAATTCGGGCAGAATTAGGTCATCCCGGAACCTTAATTGGGGATGACCAAATTTATAATGTAATTGTTACAGCTCATGCTTTTGTTATAATTTTTTTTATAGTTATACCTATTTTAATTGGAGGTTTCGGAAACTGATTATTACCCTTAATATTAGGGGCTCCAGATATAGCTTTTCCACGAATAAACAATATAAGATTCTGACTACTACCTCCTTCTTTATCCCTTCTTCTTTCTAGTTCAATTGTAGAAAACGGAGCAGGAACTGGCTGAACTGTTTATCCTCCTTTATCCTCAAGAATTGCCCACAGTGGTGCCTCCGTTGACTTAGCAATTTTTTCTTTACATTTAGCAGGTATCTCATCAATTTTAGGTTCTGTAAATTTTATTACAACAGCTATTAATATACGAGCAAATGGGATTACTTTAGATCGAATACCTCTTTTTGTATGATCAGTAATTATTACAACAATTCTTCTTCTTCTTTCTTTACCAGTTTTAGCAGGAGCAATTACAATATTACTAACAGATCGAAATCTCAATACATCATTTTTTGATCCTGCAGGAGGAGGAGACCCCATTCTTTATCAGCATTCT---
>Tanytarsus_pallidus_To197
------TTATATTTTATTTTTGGTGCTTGATCCGGTATAGTTGGAACTTCTTTAAGAATTTTAATTCGAGCAGAATTAGGACATCCAGGAACTTTTATTGGTGATGACCAAATTTACAATGTAATTGTAACAGCTCATGCATTTATTATAATTTTTTTCATAGTAATACCTATTTTAATTGGGGGATTCGGAAATTGACTTCTTCCATTAATATTAGGAGCTCCAGATATAGCCTTTCCTCGAATAAATAATATAAGATTTTGATTACTTCCCCCATCTTTAACTCTTCTTCTTTCTAGTTCAATTGTAGAAAACGGGGCAGGAACAGGATGAACTGTTTACCCTCCTCTATCAGCTAATATTGCTCATAGAGGTGCTTCTGTAGATTTAGCAATTTTTTCTCTTCACTTAGCAGGAGTTTCTTCAATTTTAGGATCAGTAAATTTTATTACAACAGCTATTAATATACGAGCAAATGGTATTACTTTAGATCGAATACCTTTATTTGTATGATCAGTAGTAATTACAACAATTCTTTTATTACTTTCTTTACCAGTTTTAGCAGGAGCTATTACTATACTATTAACAGATCGAAATTTAAATACATCTTTTTTTGATCCTGCAGGAGGTGGAGATCCTATTCTTTACCAACATTTA---
>Tanytarsus_hjulorum_To328
------TTATATTTTATTTTTGGTGCTTGATCAGGAATAATTGGAACTTCTTTAAGAATTCTAATTCGAGCTGAATTAGGACACCCAGGAACATTAATTGGAGATGATCAAATTTATAATGTAATTGTAACAGCACACGCTTTTATTATAATTTTTTTTATAGTAATACCTATTTTAATTGGAGGGTTTGGAAATTGACTTCTTCCTTTAATATTAGGAGCCCCTGATATAGCATTTCCTCGAATAAATAATATAAGATTTTGACTTTTACCACCTTCAATTTCTCTCCTTCTTTCTAGTTCATTTGTAGAAAATGGTGCAGGAACAGGTTGAACAGTTTATCCTCCTCTTTCTTCTAATATTGCTCATAGAGGAGCTTCTGTTGATTTAGCAATTTTTTCTTTACATTTAGCAGGTATTTCTTCAATTTTAGGTTCTGTAAATTTTATTACTACAGCTATTAATATACGAAGAAATGGAATTACATTAGATCGAATACCTTTATTTGTTTGATCCGTAATTATTACAACTATTTTATTACTTTTATCTCTTCCTGTGTTAGCAGGAGCAATTACTATACTCCTTACAGATCGAAATTTAAATACATCTTTTTTTGATCCTGCAGGAGGAGGAGATCCAATTCTATACCAACATTTA---
>Tanytarsus_hjulorum_To329
------TTATATTTTATTTTTGGTGCTTGATCAGGAATAATTGGAACTTCTTTAAGAATTCTTATTCGAGCTGAATTAGGACACCCAGGAACATTAATTGGAGATGACCAAATTTATAATGTAATTGTAACAGCACATGCTTTTATTATAATTTTTTTTATAGTAATACCTATTTTAATTGGAGGATTTGGAAATTGACTTCTTCCTTTAATATTAGGAGCCCCTGATATAGCATTTCCTCGAATAAATAATATAAGATTTTGACTTTTACCACCTTCAATTTCTCTCCTTCTTTCTAGTTCATTTGTAGAAAATGGTGCAGGAACAGGTTGAACAGTTTACCCACCTCTTTCTTCTAATATTGCTCATAGAGGAGCTTCTGTTGATCTAGCAATTTTTTCTTTACATTTAGCAGGTATTTCTTCAATTTTAGGTTCTGTAAATTTTATTACTACAGCTATTAATATACGAAGAAATGGAATTACATTAGATCGAATACCTTTATTTGTTTGATCCGTAATTATTACAACTATTTTATTACTTTTATCTCTTCCTGTATTAGCAGGAGCAATTACTATACTTCTTACAGACCGAAATTTAAATACATCTTTTTTTGATCCTGCAGGAGGAGGAGACCCAATTTTATACCAACATTTA---
>Tanytarsus_luctuosus_To325
------CTATATTTTATTTTTGGTGCCTGGTCTGGTATAATTGGAACTTCTTTAAGAATATTAATTCGTGCAGAATTAGGACATCCTGGAACTTTTATTGGAGATGATCAAATTTATAACGTAATTGTAACTGCTCATGCTTTTATTATAATTTTTTTTATAGTTATACCTATTTTAATTGGAGGATTTGGAAATTGACTTCTACCTTTAATGCTAGGAGCCCCTGATATAGCCTTTCCCCGAATAAATAATATAAGATTTTGACTTCTTCCTCCTTCTATTTCTCTTTTATTATCAAGCTCAATTGTAGAAAATGGTGCAGGAACAGGATGAACAGTTTATCCACCTCTTTCTGCTAGAATTGCTCATAGAGGAGCCTCTGTAGACTTAGCCATTTTTTCTTTACATTTAGCAGGAATCTCTTCTATTTTAGGATCTGTAAATTTCATTACTACAGCAATTAATATACGAAGAAATGGAATTTCTTTAGATCGAATACCCCTCTTTGTATGATCTGTTATTATTACCACAATTTTATTATTACTTTCATTACCCGTATTAGCAGGAGCCATTACTATACTTCTTACAGATCGAAACCTTAATACTTCTTTTTTTGATCCAGCTGGAGGAGGAGACCCAATTCTTTACCAACACTTA---
>Tanytarsus_luctuosus_To327
------CTATATTTTATTTTTGGTGCCTGGTCTGGTATAATTGGAACTTCTTTAAGAATATTAATTCGTGCAGAATTAGGACATCCTGGAACTTTTATTGGAGATGATCAAATTTATAACGTAATTGTAACTGCTCATGCTTTTATTATAATTTTTTTTATAGTTATACCTATTTTAATTGGAGGATTTGGAAATTGACTTCTACCTTTAATGCTAGGAGCCCCTGATATAGCCTTTCCCCGAATAAATAATATAAGATTTTGACTTCTTCCTCCTTCTATTTCTCTTTTATTATCAAGCTCAATTGTAGAAAATGGTGCAGGAACAGGATGAACAGTTTATCCACCTCTTTCTGCTAGAATTGCTCATAGAGGAGCCTCTGTAGACTTAGCCATTTTTTCTTTACATTTAGCAGGAATCTCTTCTATTTTAGGATCTGTAAATTTCATTACTACAGCAATTAATATACGAAGAAATGGAATTTCTTTAGATCGAATACCCCTCTTTGTATGATCTGTTATTATTACCACAATTTTATTATTACTTTCATTACCCGTATTAGCAGGAGCCATTACTATACTTCTTACAGATCGAAACCTTAATACTTCTTTTTTTGATCCAGCTGGAGGAGGAGACCCAATTCTTTACCAACACTTA---
>Tanytarsus_mendax_To01
------TTATATTTTATTTTTGGAGCTTGATCCGGTATAGTAGGAACATCTTTAAGAATACTTATTCGAGCAGAATTAGGTCATCCAGGAACTTTTATTGGAGACGATCAAATTTATAATGTAATTGTTACAGCTCATGCTTTTATCATAATTTTTTTTATAGTTATGCCTATTTTAATTGGAGGATTTGGAAATTGATTATTACCATTAATACTTGGAGCCCCAGATATAGCTTTTCCCCGAATAAATAATATAAGTTTTTGACTTCTTCCTCCATCTTTAACTCTTCTTCTTTCTAGTTCCATTGTAGAAAATGGTGCAGGAACAGGATGAACCGTTTATCCTCCTCTTTCAGCAAGAATTGCACATAGAGGAGCTTCAGTAGATTTAGCTATCTTTTCTCTTCATTTAGCCGGAATCTCATCAATTTTAGGGTCAGTAAATTTTATTACAACAGCAATTAATATACGAGCAAATGGAATTACTTTAGATCGAATACCTTTATTTGTATGATCAGTAGTAATTACAACAGTTCTTCTTCTTCTATCTCTCCCCGTATTAGCCGGAGCAATTACAATATTACTAACAGATCGAAATTTAAATACCTCATTCTTTGACCCCGCAGGAGGAGGTGATCCAATTCTTTATCAACATTTATTT
>Tanytarsus_mendax_To05
------TTATATTTTATTTTTGGAGCTTGATCCGGTATAGTAGGAACATCTTTAAGAATACTTATTCGAGCAGAATTAGGCCATCCAGGAACTTTTATTGGAGACGATCAAATTTATAATGTAATTGTTACAGCTCATGCTTTTATCATAATTTTTTTTATAGTTATGCCTATTTTAATTGGAGGATTTGGAAATTGATTATTACCATTAATACTTGGAGCCCCAGATATAGCTTTTCCCCGAATAAATAATATAAGTTTTTGACTTCTTCCCCCATCTTTAACACTTCTTCTTTCTAGTTCCATTGTAGAAAATGGGGCAGGAACAGGATGAACCGTTTATCCTCCTCTTTCAGCAAGAATTGCACATAGAGGGGCTTCAGTAGATTTAGCTATCTTTTCTCTTCATTTAGCTGGAATCTCATCAATTTTAGGGTCAGTAAATTTTATTACAACAGCAATTAATATACGAGCAAATGGAATTACTTTAGATCGAATACCTTTATTTGTATGATCAGTAGTAATTACAACAGTTCTTCTTCTTCTATCTCTCCCCGTATTAGCCGGAGCAATTACAATATTACTAACAGATCGAAATTTAAATACCTCATTCTTTGACCCCGCAGGAGGAGGTGATCCAATTCTTTATCAACATTTA---
>Tanytarsus_brundini_SOE05
------TTATATTTTATTTTTGGAGCCTGATCAGGGATAGTTGGAACTTCTCTTAGAATACTAATTCGAGCTGAATTAGGACACCCCGGTACTTTTATTGGGGATGACCAAATTTATAATGTTATTGTTACAGCTCACGCTTTTATTATAATTTTTTTTATAGTTATACCTATTTTAATTGGAGGTTTTGGAAATTGACTTCTTCCTTTAATACTTGGAGCCCCAGATATAGCTTTCCCACGAATAAATAATATAAGTTTTTGATTATTGCCACCTTCTTTATCTTTACTTCTTTCAAGTTCAATTGTAGAAAACGGGGCCGGAACAGGATGAACTGTTTATCCACCTTTATCTTCAAGAATTGCCCACAGAGGGGCTTCTGTAGATTTAGCTATTTTTTCTCTTCATTTAGCAGGTATTTCTTCTATTTTAGGATCAGTAAATTTTATTACAACAGCTATTAATATACGAGCAAATGGGATTACATTAGATCGAATACCTCTATTTGTCTGATCAGTGGTAATTACAACTGTATTATTACTTTTATCACTACCCGTACTAGCCGGGGCAATCACAATACTACTTACTGATCGAAATTTAAATACATCATTTTTTGACCCTGCTGGAGGAGGAGACCCAATTCTTTACCAACATTTATTT
>Tanytarsus_brundini_SOE13
------TTATATTTTATTTTTGGAGCCTGATCGGGGATAGTTGGAACTTCTCTTAGAATACTAATTCGAGCTGAATTAGGACACCCCGGTACTTTTATTGGGGATGACCAAATTTATAATGTTATTGTTACAGCTCACGCTTTTATTATAATTTTTTTTATAGTTATACCTATTTTAATTGGAGGTTTTGGAAATTGACTTCTTCCTTTAATACTTGGAGCCCCAGATATAGCTTTCCCACGAATAAATAATATAAGTTTTTGATTATTGCCACCTTCTTTATCTTTACTTCTTTCAAGTTCAATTGTAGAAAACGGGGCCGGAACAGGATGAACTGTTTATCCACCTTTATCTTCAAGAATTGCCCACAGAGGGGCTTCTGTAGATTTAGCTATTTTTTCTCTTCATTTAGCAGGTATTTCTTCTATTTTAGGATCAGTAAATTTTATTACAACAGCTATTAATATACGAGCAAATGGGATTACATTAGATCGAATACCTCTATTTGTCTGATCAGTGGTAATTACAACTGTATTATTACTTTTATCACTACCCGTACTAGCCGGGGCAATCACAATACTACTTACTGATCGAAATTTAAATACATCATTTTTTGACCCTGCTGGAGGAGGAGACCCAATTCTTTACCAACATTTATTT
>Tanytarsus_curticornis_To82
------CTATATTTTATTTTTGGGGCCTGATCAGGAATAGTCGGGACTTCTTTAAGAATATTAATTCGAGCAGAACTAGGTCACCCAGGAACCTTTATTGGAGACGACCAAATTTATAACGTAATTGTAACAGCTCACGCCTTTATTATAATTTTTTTTATAGTTATACCAATTTTAATTGGGGGATTTGGAAATTGACTTCTCCCACTTATACTAGGAGCCCCAGATATAGCTTTTCCACGAATAAATAATATAAGTTTTTGATTGCTTCCGCCGTCTTTATCTCTTCTTTTATCAAGTTCGATTGTAGAAAACGGAGCCGGAACAGGATGAACAGTTTATCCTCCCCTATCTTCTAGAATTGCTCACAGAGGGGCTTCTGTAGATCTAGCGATTTTTTCTCTCCATTTAGCGGGAATTTCATCTATTCTTGGTTCTGTAAATTTTATTACAACAGCTATTAATATACGAGCCAATGGAATTACACTAGATCGCATACCTTTATTTGTTTGATCTGTTGTAATTACTACAATTTTACTTCTCCTATCTCTCCCTGTTTTAGCAGGAGCTATTACTATACTATTAACAGATCGAAATTTAAATACTTCATTTTTTGACCCGGCAGGAGGAGGGGACCCTATTCTTTATCAACACTTATTT
>Tanytarsus_sp__B_TE_2006_AM398771
------TTATATTTTATTTTTGGTGCTTGATCAGGAATAATTGGTACCTCATTAAGTATATTAATTCGAGCAGAATTAGGGCATCCTGGTAATTTAATTGGTGATGATCAAATTTATAATGTAATTGTAACTGCTCATGCTTTTATTATAATTTTTTTTATAGTTATACCTATTTTAATTGGAGGCTTTGGAAATTGATTATTACCATTAATGTTAGGGGCTCCTGATATAGCCTTTCCTCGAATAAATAACATAAGATTTTGACTTTTACCCCCATCATTAACATTACTTTTATCAAGAAGAATTGTAGAAAACGGAGCTGGAACAGGTTGAACAGTTTATCCCCCTTTATCTGCAAGTATTGCCCATAGAGGGGCTTCTGTAGATTTAGCAATTTTTTCTTTACATTTAGCTGGGATTTCATCTATTTTAGGCTCAGTAAATTTTATCACCACTGCAATTAATATACGATCAAATGGAATTACTTTAGACCGAATACCTTTATTTGTCTGATCAGTTATTATTACTACTATTCTTCTACTTTTATCTTTACCTGTTCTTGCAGGAGCTATCACCATATTATTAACTGACCGAAATTTAAATACTTCTTTTTTTGATCCTGCCGGAGGAGGAGATCCTATTCTTTACCAACATTTATTT
>Tanytarsus_sp__MEC_2005_AY752686
---------TATTTTATTTTTGGAGCCTGATCAGGAATAGTAGGAACTTCATTAAGAATATTGATTCGAGCTGAATTGGGACACCCAGGAACATTTATTGGAGATGACCAAATTTATAATGTAATTGTAACAGCTCATGCTTTTATTATAATTTTTTTTATAGTTATACCTATTTTAATTGGAGGATTCGGAAATTGACTTTTACCTCTAATACTAGGAGCCCCAGATATAGCATTTCCCCGAATAAATAATATAAGATTTTGATTATTACCCCCTTCTTTAACATTATTAATTTCTAGATCTATTGTAGAGAATGGTGCAGGAACAGGATGAACAGTTTATCCCCCTTTATCATCTAGAATTGCTCATAGAGGAGCCTCTGTTGATTTAGCTATTTTTTCTTTACATTTAGCAGGTATTTCCTCAATTTTAGGATCAGTAAATTTTATTACAACAGCTATTAATATACGATCTAATGGGATTACTTTAGATCGAATACCATTATTTGTTTGATCCGTTATCATTACAACCATTTTACTTTTACTTTCTTTACCTGTTCTAGCAGGAGCCATTACTATATTATTAACAGATCGAAATTTAAATACCTCTTTTTTTGATCCAGCAGGAGGAGGAGATCCAATTTTATACCAACACTTATTT
>Tanytarsus_mendax_BIOUG01570_B04
--AACATTATATTTTATTTTTGGAGCTTGATCTGGTATAGTAGGAACATCTTTAAGAATACTTATCCGAGCAGAATTAGGTCATCCAGGTACTTTTATTGGAGATGACCAAATTTATAATGTAATTGTTACAGCTCATGCTTTTATCATAATTTTTTTTATAGTTATGCCTATCTTAATTGGAGGATTTGGAAATTGATTATTACCATTAATACTTGGAGCTCCAGATATAGCCTTCCCCCGAATAAATAATATAAGTTTTTGACTTCTTCCTCCATCTTTAACTCTTCTTCTTTCTAGTTCAATTGTAGAAAATGGGGCAGGAACAGGATGAACTGTTTATCCTCCTCTTTCAGCAAGAATTGCACACAGAGGAGCTTCAGTAGATTTAGCTATCTTTTCTCTTCATTTAGCCGGAATCTCATCAATTTTAGGGTCAGTAAATTTTATTACAACAGCAATTAATATACGAGCAAATGGGATTACTTTAGACCGAATACCTTTATTTGTGTGATCAGTAGTAATTACAACAGTTCTTCTTCTTTTATCTCTTCCCGTATTAGCCGGAGCAATTACAATATTACTAACAGACCGAAATTTAAATACATCATTCTTTGACCCTGCAGGAGGAGGTGATCCAATTCTTTATCAACATTTATTT
>Tanytarsus_mendax_BIOUG01571_F08
--AACATTATATTTTATTTTTGGAGCTTGATCTGGTATAGTAGGAACATCTTTAAGAATACTTATCCGAGCAGAATTAGGTCATCCAGGTACTTTTATTGGAGATGACCAAATTTATAATGTAATTGTTACAGCTCATGCTTTTATCATAATTTTTTTTATAGTTATGCCTATCTTAATTGGAGGATTTGGAAATTGATTATTACCATTAATACTTGGGGCTCCAGATATAGCCTTCCCCCGAATAAATAATATAAGTTTTTGACTTCTTCCCCCATCTTTAACTCTTCTTCTTTCTAGTTCTATTGTAGAAAATGGGGCAGGAACAGGATGAACTGTTTATCCCCCTCTTTCAGCAAGAATTGCACACAGAGGAGCTTCAGTAGATTTAGCTATCTTTTCTCTTCATTTAGCCGGAATCTCATCAATTTTAGGGTCAGTAAATTTTATTACAACAGCAATTAATATACGAGCAAATGGAATTACTTTAGATCGAATACCTTTATTTGTATGATCAGTAGTAATTACAACAGTTCTTCTTCTTTTATCTCTCCCCGTATTAGCCGGAGCAATTACAATATTACTAACAGACCGAAATTTAAATACATCATTCTTTGACCCTGCAGGAGGAGGTGATCCAATTCTTTATCAACATTTATTT
>Tanytarsus_mendax_BIOUG01655_E07
--GACATTATATTTTATTTTTGGAGCTTGATCTGGTATAGTAGGAACATCTTTAAGAATACTTATCCGAGCAGAATTAGGTCATCCGGGTACTTTTATTGGAGATGACCAAATTTATAATGTAATTGTTACAGCTCATGCTTTTATCATAATTTTTTTTATAGTTATGCCTATCTTAATTGGAGGATTTGGAAATTGATTATTACCATTAATACTTGGGGCCCCAGATATAGCCTTCCCCCGAATAAATAATATAAGTTTTTGACTTCTTCCCCCATCTTTAACTCTTCTTCTTTCTAGTTCCATTGTAGAAAATGGAGCAGGAACAGGATGAACTGTTTATCCTCCTCTTTCAGCAAGAATTGCACACAGAGGAGCTTCAGTAGATTTAGCTATCTTTTCCCTTCATTTAGCCGGAATCTCATCAATTTTAGGGTCAGTAAATTTTATTACAACAGCAATTAATATACGAGCAAATGGAATTACTTTAGATCGAATACCTTTATTTGTATGATCAGTAGTAATTACAACAGTTCTTCTTCTTCTATCTCTTCCCGTATTAGCCGGAGCAATTACAATATTACTAACAGACCGAAATTTAAATACATCATTCTTTGACCCTGCAGGAGGAGGTGACCCAATTCTTTATCAACATTTATTT
>Tanytarsus_mendax_BIOUG01655_F05
--AACATTATATTTTATTTTTGGAGCTTGATCTGGTATAGTAGGAACATCTTTAAGAATACTTATCCGAGCAGAATTAGGTCATCCGGGTACTTTTATTGGAGATGACCAAATTTATAATGTAATTGTTACAGCTCATGCTTTTATCATAATTTTTTTTATAGTTATGCCTATCTTAATTGGAGGATTTGGAAATTGATTATTACCATTAATACTTGGGGCTCCAGATATAGCCTTCCCCCGAATAAATAATATAAGTTTTTGACTTCTTCCCCCATCTTTAACTCTTCTTCTTTCTAGTTCCATTGTAGAAAATGGAGCAGGAACAGGATGAACTGTTTATCCTCCTCTTTCAGCAAGAATTGCACACAGAGGGGCTTCAGTAGATTTAGCTATCTTTTCTCTTCATTTAGCCGGAATCTCGTCAATTTTAGGGTCAGTAAATTTTATTACAACAGCAATTAATATACGAGCAAATGGAATTACTTTAGATCGAATACCTTTATTTGTATGATCAGTAGTAATTACAACAGTTCTTCTTCTTCTATCTCTTCCCGTGTTAGCCGGAGCAATTACAATATTACTAACAGACCGAAATTTAAATACATCATTCTTTGACCCTGCAGGAGGAGGTGATCCAATTCTTTATCAACATTTATTT
>Tanytarsus_mendax_BIOUG01660_A11
--AACATTATATTTTATTTTTGGAGCTTGATCTGGTATAGTAGGAACATCTTTAAGAATACTTATCCGAGCAGAATTAGGTCATCCAGGTACTTTTATTGGAGATGACCAAATTTATAATGTAATTGTTACAGCTCATGCTTTTATTATAATTTTTTTTATAGTTATGCCTATCTTAATTGGAGGATTTGGAAATTGATTATTACCATTAATACTTGGAGCTCCAGATATAGCCTTCCCCCGAATAAATAATATAAGTTTTTGACTTCTTCCTCCATCTTTAACTCTTCTTCTTTCTAGTTCCATTGTAGAAAATGGGGCAGGAACAGGATGAACTGTTTATCCTCCTCTTTCAGCAAGAATTGCACACAGAGGAGCTTCAGTAGATTTAGCTATCTTTTCTCTTCATTTAGCCGGAATCTCATCAATTTTAGGGTCAGTAAATTTTATTACAACAGCAATTAATATACGAGCAAATGGGATTACTTTAGACCGAATACCTTTATTTGTGTGATCAGTAGTAATTACAACAGTTCTTCTTCTTTTATCTCTTCCCGTATTAGCCGGAGCAATTACAATATTACTAACAGACCGAAATTTAAATACATCATTCTTTGACCCTGCAGGAGGAGGTGACCCAATTCTTTATCAACATTTATTT
>Tanytarsus_mendax_BIOUG01672_E05
--AACATTATATTTTATTTTTGGAGCTTGATCTGGTATAGTAGGAACATCTTTAAGAATACTTATCCGAGCAGAATTAGGTCATCCAGGTACTTTTATTGGAGATGACCAAATTTATAATGTAATTGTTACAGCTCATGCTTTTATTATAATTTTTTTTATAGTTATGCCTATCTTAATTGGAGGATTTGGAAATTGATTATTACCATTAATACTTGGAGCTCCAGATATAGCCTTCCCCCGAATAAATAATATAAGTTTTTGACTTCTTCCTCCATCTTTAACTCTTCTTCTTTCTAGTTCCATTGTAGAAAATGGGGCAGGAACAGGATGAACTGTTTATCCTCCTCTTTCAGCAAGAATTGCACACAGAGGAGCTTCAGTAGATTTAGCTATCTTTTCTCTTCATTTAGCCGGAATCTCATCAATTTTAGGGTCAGTAAATTTTATTACAACAGCAATTAATATACGAGCAAATGGAATTACTTTAGACCGAATACCTTTATTTGTGTGATCAGTAGTAATTACAACAGTTCTTCTTCTTTTATCTCTTCCCGTATTAGCCGGAGCAATTACAATATTACTAACAGACCGAAATTTAAATACATCATTCTTTGACCCTGCAGGAGGAGGTGACCCAATTCTTTATCAACATTTATTT
>Tanytarsus_sp_BIOUG01724_F04
--TACATTATATTTCATTTTTGGAGCCTGATCAGGAATAGTTGGTACCTCTCTAAGAATATTAATTCGGGCCGAACTAGGACACCCAGGAACTTTTATTGGAGATGATCAAATTTATAACGTAATTGTTACAGCTCATGCTTTTATTATAATTTTTTTTATAGTTATACCAATTTTAATTGGAGGATTTGGAAATTGACTTCTTCCTTTAATACTAGGAGCACCAGATATAGCATTTCCTCGAATAAATAATATAAGATTTTGACTTTTACCACCCTCTCTTACTCTTCTTCTTTCAAGTTCAATTGTAGAAAATGGAGCAGGAACAGGATGAACTGTTTATCCCCCTCTTTCAGCTAGAATTGCTCATAGAGGAGCATCTGTAGATTTAGCGATTTTTTCTCTTCATTTAGCAGGTATTTCCTCTATTTTAGGATCAGTAAACTTTATTACAACAGCAATTAATATACGAGCAAATGGAATTACTTTAGATCGAATACCTTTATTTGTATGATCTGTAGTTATTACAACTATTCTTTTACTTTTATCTTTACCTATCTTAGCAGGAGCTATTACTATACTTTTAACAGATCGAAATCTAAATACATCTTTTTTTGATCCAGCAGGAGGGGGAGACCCTATTCTTTATCAACACTTATTT
>Tanytarsus_sp_BIOUG01724_F08
--TACATTATATTTCATTTTTGGAGCCTGATCAGGAATAGTTGGTACATCTCTAAGAATATTAATTCGGGCCGAACTAGGACATCCAGGAACTTTTATTGGAGATGATCAAATTTATAACGTAATTGTTACAGCTCATGCTTTTATTATAATTTTTTTTATAGTTATACCAATTTTAATTGGAGGATTTGGAAATTGACTTCTTCCTTTAATACTAGGAGCACCAGATATAGCATTTCCTCGAATAAATAATATAAGATTTTGACTTTTACCACCCTCTCTTACTCTTCTTCTTTCAAGTTCAATTGTAGAAAATGGAGCAGGAACAGGATGAACTGTTTATCCCCCTCTTTCAGCTAGAATTGCTCATAGAGGAGCATCTGTAGATTTAGCAATTTTTTCTCTTCATTTAGCAGGTATTTCCTCTATTTTAGGATCAGTAAACTTTATTACAACAGCAATTAATATACGAGCAAATGGAATTACTTTAGATCGAATACCTTTATTTGTATGATCTGTAGTTATTACAACTATTCTTTTACTTTTATCTTTACCTGTCTTAGCAGGAGCTATTACTATACTTTTAACAGATCGAAATCTAAATACATCTTTTTTTGATCCAGCAGGAGGGGGAGACCCTATTCTTTATCAACACTTATTT
>Tanytarsus_sp_BIOUG01724_G01
--TACATTATATTTCATTTTTGGAGCCTGATCAGGAATAGTTGGTACCTCTCTAAGAATATTAATTCGAGCAGAACTAGGACACCCAGGAACTTTTATTGGAGATGATCAAATTTATAACGTAATTGTTACAGCTCATGCTTTTATTATAATTTTTTTTATAGTTATACCAATTTTAATTGGAGGATTTGGAAATTGACTTCTTCCTTTAATACTAGGGGCACCAGATATAGCATTTCCTCGAATAAATAATATAAGATTTTGACTTTTACCACCCTCTCTTACTCTTCTTCTTTCAAGTTCAATTGTAGAAAATGGAGCAGGAACAGGATGAACTGTCTATCCCCCTCTTTCAGCTAGAATTGCTCATAGAGGAGCATCTGTAGATTTAGCAATTTTTTCTCTTCATTTAGCAGGTATTTCCTCTATTTTAGGATCAGTAAACTTTATTACAACAGCAATTAATATACGAGCAAATGGAATTACTTTAGATCGAATACCTTTATTTGTATGATCTGTAGTTATTACAACTATTCTTTTACTTTTATCTTTACCTGTCTTAGCAGGAGCTATTACTATACTTTTAACAGATCGAAATTTAAATACATCTTTTTTTGATCCAGCAGGAGGTGGAGACCCTATTCTTTATCAACACTTATTT
>Tanytarsus_sp_BIOUG01724_G04
--TACATTATATTTCATTTTTGGAGCCTGATCAGGAATAGTTGGTACATCTCTAAGAATATTAATTCGGGCCGAACTAGGACATCCAGGAACTTTTATTGGAGATGATCAAATTTATAACGTAATTGTTACAGCTCATGCTTTTATTATAATTTTTTTTATAGTTATACCAATTTTAATTGGAGGATTTGGAAATTGACTTCTTCCTTTAATACTAGGAGCACCAGATATAGCATTTCCTCGAATAAATAATATAAGATTTTGACTTTTACCACCCTCTCTTACTCTTCTTCTTTCAAGTTCAATTGTAGAAAATGGAGCAGGAACAGGATGAACTGTTTATCCCCCTCTTTCAGCTAGAATTGCTCATAGAGGAGCATCTGTAGATTTAGCAATTTTTTCTCTTCATTTAGCAGGTATTTCCTCTATTTTAGGATCAGTAAACTTTATTACAACAGCAATTAATATACGAGCAAATGGAATTACTTTAGATCGAATACCTTTATTTGTATGATCTGTAGTTATTACAACTATTCTTTTACTTTTATCTTTACCTGTCTTAGCAGGAGCTATTACTATACTTTTAACAGATCGAAATCTAAATACATCTTTTTTTGATCCAGCAGGAGGGGGAGACCCTATTCTTTATCAACACTTATTT
>Tanytarsus_sp_BIOUG01724_G08
--TACATTATATTTCATTTTTGGAGCCTGGTCAGGAATAGTTGGTACCTCTCTAAGAATATTAATTCGGGCCGAACTAGGACACCCAGGAACTTTTATTGGAGATGATCAAATTTATAACGTAATTGTTACAGCTCATGCTTTTATTATAATTTTTTTTATAGTTATACCAATTTTAATTGGAGGATTTGGAAATTGACTTCTTCCTTTAATACTGGGAGCACCAGATATAGCATTTCCTCGAATAAATAATATAAGATTTTGACTTTTACCCCCCTCTCTTACTCTTCTTCTTTCAAGTTCAATTGTAGAAAATGGGGCAGGAACAGGATGAACTGTTTATCCCCCTCTTTCAGCTAGAATTGCTCATAGAGGAGCATCTGTAGATTTAGCAATTTTTTCTCTTCATTTAGCAGGTATTTCCTCTATTTTAGGATCAGTAAACTTTATTACAACAGCAATTAATATACGAGCAAATGGAATTACTTTAGATCGAATACCTTTATTTGTATGATCTGTAGTTATTACAACTATTCTTTTACTTTTATCTTTACCTGTCTTAGCAGGAGCTATTACTATACTTTTAACAGATCGAAATCTAAATACATCTTTTTTTGATCCAGCAGGAGGGGGAGACCCTATTCTTTATCAACACTTATTT
>Tanytarsus_sp_BIOUG01724_G12
--CACACTTTATTTCATTTTTGGGGCTTGATCTGGTATAGTGGGGACTTCTTTAAGAATATTAATCCGAGCAGAATTAGGACATCCAGGAACTTTTATTGGAGATGATCAAATTTATAATGTAATTGTCACAGCACATGCTTTTATTATGATTTTTTTTATAGTAATACCTATTTTAATTGGAGGCTTCGGTAATTGACTTTTACCTTTAATACTGGGAGCTCCTGATATGGCTTTCCCACGAATAAATAATATAAGTTTTTGACTTTTACCCCCTTCACTTTCTCTTCTTCTTTCAAGATCTATCGTAGAAAATGGAGCAGGGACAGGATGAACCGTTTATCCACCTCTTTCTTCTAGAATTGCTCATAGAGGAGCATCCGTAGACTTAGCGATTTTTTCTTTACATTTAGCTGGAATTTCATCAATTTTAGGATCAGTAAACTTTATTACCACTGCAATTAATATACGAGCTAACGGAATTACTTTAGACCGAATACCTTTATTTGTTTGATCTGTAATTATTACAACTGTGCTTTTATTGCTTTCTCTCCCAGTTCTAGCTGGAGCAATTACAATATTATTAACAGACCGAAACTTAAATACTTCATTCTTTGACCCAGCAGGTGGGGGAGATCCTATTCTGTATCAACATTTATTT
>Tanytarsus_sp_BIOUG01725_A01
--TACATTATATTTCATTTTTGGAGCCTGATCAGGAATAGTTGGTACCTCTCTAAGAATATTAATTCGGGCCGAACTAGGACATCCAGGAACTTTTATTGGAGATGATCAAATTTATAACGTAATTGTTACAGCTCATGCTTTTATTATAATTTTTTTTATGGTTATACCAATTTTAATTGGAGGATTTGGAAATTGACTTCTTCCTTTAATATTAGGGGCACCAGATATAGCATTTCCTCGAATAAATAATATAAGATTTTGACTTTTACCTCCCTCTCTTACTCTTCTTCTTTCAAGTTCAATTGTAGAAAATGGGGCAGGAACAGGATGGACTGTTTATCCCCCTCTTTCAGCTAGAATTGCTCATAGAGGAGCATCTGTAGATTTAGCAATTTTTTCTCTTCATTTAGCAGGTATTTCCTCTATTTTAGGATCAGTAAACTTTATTACAACAGCAATTAATATACGAGCAAATGGAATTACTTTAGATCGAATACCTTTATTTGTGTGATCTGTAGTTATTACAACTATTCTTTTACTTTTATCTTTACCTGTCTTAGCAGGAGCCATTACCATACTTTTAACAGATCGAAATCTAAATACATCTTTTTTTGATCCAGCAGGAGGGGGAGATCCTATTCTTTATCAACACTTATTT
>Tanytarsus_sp_BIOUG01725_A04
--TACATTATATTTCATTTTTGGAGCCTGATCAGGAATAGTTGGTACCTCTCTAAGAATATTAATTCGGGCCGAACTAGGACATCCAGGAACTTTTATTGGAGATGATCAAATTTATAACGTAATTGTTACAGCTCATGCTTTTATTATAATTTTTTTTATGGTTATACCAATTTTAATTGGAGGATTTGGAAATTGACTTCTTCCTTTAATATTAGGGGCACCAGATATAGCATTTCCTCGAATAAATAATATAAGATTTTGACTTTTACCTCCCTCTCTTACTCTTCTTCTTTCAAGTTCAATTGTAGAAAATGGGGCAGGAACAGGATGGACTGTTTATCCCCCTCTTTCAGCTAGAATTGCTCATAGAGGAGCATCTGTAGATTTAGCAATTTTTTCTCTTCATTTAGCAGGTATTTCCTCTATTTTAGGATCAGTAAACTTTATTACAACAGCAATTAATATACGAGCAAATGGAATTACTTTAGATCGAATACCTTTATTTGTGTGATCTGTAGTTATTACAACTATTCTTTTACTTTTATCTTTACCTGTCTTAGCAGGAGCCATTACCATACTTTTAACAGATCGAAATCTAAATACATCTTTTTTTGATCCAGCAGGAGGGGGAGATCCTATTCTTTATCAACACTTATTT
>Tanytarsus_sp_BIOUG01725_A08
--TACATTATACTTTATTTTTGGAGCATGATCCGGAATAGTAGGGACATCTCTTAGTATATTAATTCGTGCTGAATTAGGACATCCCGGAACATTCATTGGAGATGACCAAATTTACAATGTAATTGTTACAGCACACGCATTTATTATAATTTTCTTTATAGTTATACCAATTCTAATTGGAGGTTTTGGAAATTGACTGCTTCCTTTAATACTAGGAGCCCCAGATATAGCTTTCCCTCGAATAAATAATATAAGTTTTTGACTTTTACCACCTTCACTAACCCTTCTTCTTTCTAGTTCAATTGTTGAAAATGGAGCGGGAACTGGTTGAACAGTTTATCCTCCCCTATCTGCTAGAATTGCTCATAGTGGGGCATCTGTAGATTTAGCTATTTTTTCTCTCCATTTGGCAGGGATTTCTTCAATTTTAGGTTCTGTAAATTTTATTACAACAGCAATTAATATACGGGCAAATGGAATTACACTAGACCGTATACCTTTATTTGTCTGATCTGTAGTAATTACAACTGTTCTTCTTTTACTATCCTTGCCTGTCTTAGCTGGGGCTATTACAATACTACTAACAGATCGAAATCTTAATACATCATTTTTTGATCCTGCCGGAGGGGGAGATCCAATTTTATACCAACATTTATTT
>Tanytarsus_BIOUG01752_A12
--AACTTTATATTTTATTTTTGGAGCTTGATCCGGAATAGTGGGTACTTCTTTAAGCATACTTATCCGTGCCGAACTTGGTCACCCAGGTACATTAATTGGAGATGACCAAATTTATAATGTAATTGTAACAGCTCATGCATTTATTATAATTTTTTTCATAGTTATACCTATTTTAATTGGTGGTTTTGGAAATTGACTCCTACCATTAATACTAGGAGCCCCAGACATAGCTTTTCCACGAATAAATAACATAAGATTTTGACTTCTACCCCCTTCTTTAACTCTTCTACTTTCTAGATCAATTGTAGAAAACGGAGCAGGAACGGGTTGAACAGTATATCCTCCCTTATCTTCAAGAATCGCTCACAGTGGGGCTTCTGTTGATTTAGCAATTTTTTCTCTACATTTAGCAGGAATCTCATCAATTTTAGGATCAGTTAATTTTATTACAACTGCTATTAATATACGATCTAATGGCATTACTTTAGATCGAATACCTTTATTTGTATGATCTGTTGTAATTACAACTATTCTTTTACTCCTATCATTACCAGTGCTAGCCGGAGCTATCACTATACTTCTTACAGATCGAAATTTAAACACTTCATTTTTTGATCCTGCTGGAGGAGGAGATCCAATTCTTTATCAACATCTATTT
>Tanytarsus_wirthi_BIOUG01756_E11
--AACACTATATTTTATTTTTGGAGCTTGATCCGGTATAGTAGGTACATCTTTAAGTATACTTATTCGGGCAGAATTAGGACACCCTGGAACCTTTATTGGAGATGACCAAATTTACAATGTAATTGTTACAGCTCATGCTTTTATTATAATTTTTTTCATAGTTATACCTATTTTAATTGGGGGATTTGGTAACTGACTTTTACCATTAATGCTTGGAGCTCCAGACATAGCTTTTCCCCGAATAAATAATATAAGTTTTTGACTTCTTCCTCCATCTTTAACCCTTCTTCTTTCTAGTTCAATTGTAGAAAATGGGGCGGGGACAGGATGAACTGTGTATCCTCCCCTTTCAGCTAGAATTGCTCATAGAGGAGCTTCAGTAGATCTAGCAATTTTTTCTCTTCATTTAGCAGGAATTTCTTCAATTTTAGGTTCAGTAAATTTTATTACAACAGCAATTAATATGCGAGCAAATGGAATTACGCTGGATCGAATACCTCTATTTGTATGATCAGTAGTAATTACAACAGTTCTTCTTCTTCTTTCTCTTCCTGTTTTAGCTGGAGCCATTACAATACTATTAACTGATCGAAATTTAAATACTTCATTTTTCGATCCAGCAGGAGGAGGGGATCCTATCCTTTATCAACACTTATTC
>Tanytarsus_mendax_BIOUG01801_C03
--AACATTATATTTTATTTTTGGAGCTTGATCTGGTATAGTAGGAACATCTTTAAGAATACTTATCCGAGCAGAATTAGGTCATCCAGGTACTTTTATTGGAGATGACCAAATTTATAATGTAATTGTTACAGCTCATGCTTTTATCATAATTTTTTTTATAGTTATGCCTATCTTAATTGGAGGATTTGGAAATTGATTATTACCATTAATACTTGGAGCTCCAGATATAGCCTTCCCCCGAATAAATAATATAAGTTTTTGACTTCTTCCCCCATCTTTAACTCTTCTTCTTTCTAGTTCCATTGTAGAAAATGGAGCAGGAACAGGATGAACTGTTTATCCTCCTCTTTCAGCAAGAATTGCACACAGAGGAGCTTCAGTAGATTTAGCTATCTTTTCTCTTCATTTAGCCGGAATCTCATCAATTTTAGGGTCAGTAAATTTTATTACAACAGCAATTAATATACGAGCAAATGGAATTACTTTAGACCGAATACCTTTATTTGTGTGATCAGTAGTAATTACAACAGTTCTTCTTCTTTTATCTCTTCCCGTATTAGCCGGAGCAATTACAATATTACTAACAGACCGAAATTTAAATACATCATTCTTTGATCCTGCAGGAGGAGGTGACCCAATTCTTTATCAACATTTATTT
>Tanytarsus_BIOUG01801_E09
--AACCCTTTACTTTATTTTCGGGGCATGATCAGGAATAGTAGGGACATCCTTAAGAATACTTATTCGAACTGAATTAGGACATCCAGGTACTTTTATTGGAAATGACCAAATTTATAATGTAATTGTTACAGCACATGCATTTATTATAATTTTTTTTATAGTAATACCTATTTTAATTGGAGGTTTTGGAAATTGACTTTTACCATTAATATTAGGCGCCCCAGATATAGCTTTTCCCCGAATAAATAATATAAGTTTTTGACTTCTTCCTCCATCATTAACCCTTCTTCTTTCTAGTTCAATTGTAGAAAATGGAGCTGGAACAGGCTGAACAGTTTATCCCCCTCTTTCAGCTAACATTGCTCATAGAGGAGCTTCTGTAGATTTAGCAATTTTTTCTCTTCATTTAGCAGGTATTTCTTCAATTTTAGGTTCTGTTAATTTTATTACTACAGCTATTAATATGCGAGCAAATGGAATTACATTAGATCGAATACCTTTATTTGTATGATCTGTTGTAATTACAACAATTTTATTATTATTATCATTGCCAGTTTTAGCTGGTGCAATTACTATATTATTAACAGATCGAAATTTAAATACTTCTTTCTTTGATCCAGCAGGGGGAGGAGATCCTATTTTATATCAACACTTATTT
>Tanytarsus_BIOUG02260_C09
--AACTTTATATTTTATTTTTGGAGCTTGATCAGGAATAGTAGGAACTTCACTAAGTATATTAATTCGAGCAGAACTTGGACATCCGGGAACTTTTATTGGAGATGATCAAATCTATAATGTAATTGTTACAGCTCATGCATTTATTATAATTTTTTTTATAGTAATGCCAATTTTAATTGGAGGATTCGGAAACTGATTACTCCCATTAATATTAGGGGCCCCAGATATAGCTTTTCCTCGAATAAATAATATAAGTTTTTGACTATTACCCCCTTCCCTTACTCTTCTTCTTTCTAGCTCAATTGTAGAAAATGGTGCAGGAACAGGATGAACAGTTTATCCTCCTTTATCATCCAGAATTGCTCATAGAGGAGCTTCTGTAGACCTAGCCATTTTTTCTCTTCATTTAGCTGGAGTCTCTTCAATCTTAGGATCAGTAAATTTTATTACTACAGCTATTAACATACGATCAAACGGAATTACCCTTGATCGAATACCTTTATTTGTCTGATCTGTTGTAATTACAACAATTTTATTGTTACTTTCACTTCCAGTATTAGCTGGAGCAATTACTATATTATTAACAGACCGAAACTTAAACACATCATTTTTTGATCCTGCTGGAGGAGGAGATCCAATTTTATACCAACACTTATTT
>Tanytarsus_BIOUG02260_D06
--AACTTTATATTTTATTTTTGGAGCTTGATCAGGAATAGTAGGAACTTCACTAAGTATATTAATTCGAGCAGAACTTGGACATCCGGGAACTTTTATTGGAGATGATCAAATCTATAATGTAATTGTTACAGCTCATGCATTTATTATAATTTTTTTTATAGTAATGCCAATTTTAATTGGAGGATTCGGAAACTGATTACTCCCATTAATATTAGGGGCCCCAGATATAGCTTTTCCTCGAATAAATAATATAAGTTTTTGACTATTACCCCCTTCCCTTACTCTTCTTCTTTCTAGCTCAATTGTAGAAAATGGTGCAGGAACAGGATGAACAGTTTATCCTCCTTTATCATCCAGAATTGCTCATAGAGGAGCTTCTGTAGACCTAGCCATTTTTTCTCTTCATTTAGCTGGAGTCTCTTCAATCTTAGGATCAGTAAATTTTATTACTACAGCTATTAACATACGATCAAACGGAATTACCCTTGATCGAATACCTTTATTTGTCTGATCTGTTGTAATTACAACAATTTTATTGTTACTTTCACTTCCAGTATTAGCTGGAGCAATTACTATATTATTAACAGACCGAAACTTAAACACATCATTTTTTGATCCTGCTGGAGGAGGAGATCCAATTTTATACCAACACTTATTT
>Tanytarsus_barbitarsis_BIOUG02260_E01
--AACATTATATTTTATTTTTGGGGCTTGATCAGGAATAGTGGGAACCTCACTAAGTATACTTATCCGAGCAGAACTAGGACACCCAGGAACCTTTATTGGAGACGACCAGATTTATAATGTTATTGTAACAGCACATGCATTCATTATAATTTTTTTTATGGTTATGCCTATTCTTATTGGAGGATTTGGAAATTGATTACTACCGTTAATACTAGGAGCCCCTGATATAGCTTTCCCTCGAATAAACAACATAAGATTTTGACTATTACCCCCCTCATTAACTCTTCTTCTTTCAAGAAGAATTGTAGAAAACGGGGCAGGAACAGGATGAACAGTTTACCCCCCTTTATCAGCAAGAATTGCCCATAGAGGAGCCTCTGTTGATTTAGCTATTTTTTCCCTCCATTTAGCAGGAGTTTCATCTATTTTAGGATCCGTAAATTTTATTACCACAGCCATTAATATACGATCAAACGGAATTACTTTAGACCGAATACCTTTATTTGTATGATCCGTTATTATCACAACAATTTTATTACTTTTATCATTACCTGTATTAGCAGGAGCAATTACTATACTTTTAACAGACCGAAATTTAAATACTTCATTTTTTGACCCAGCCGGAGGAGGAGACCCAATTCTTTATCAACATTTATTT
>Tanytarsus_barbitarsis_BIOUG02260_E07
--AACATTATATTTTATTTTTGGGGCTTGATCAGGAATAGTGGGAACCTCACTAAGTATACTTATCCGAGCAGAACTAGGACACCCAGGAACCTTTATTGGAGACGACCAGATTTATAATGTTATTGTAACAGCACATGCATTCATTATAATTTTTTTTATGGTTATGCCTATTCTTATTGGAGGATTTGGAAATTGATTACTACCGTTAATACTAGGAGCCCCTGATATAGCTTTCCCTCGAATAAACAACATGAGATTTTGACTATTACCCCCCTCATTAACTCTTCTTCTTTCAAGAAGAATTGTAGAAAACGGGGCAGGAACAGGATGAACAGTTTACCCCCCTTTATCAGCAAGAATTGCCCATAGAGGAGCCTCTGTTGATTTAGCTATTTTTTCCCTCCATTTAGCAGGAGTTTCATCTATTTTAGGATCCGTAAATTTTATTACCACAGCCATTAATATACGATCAAACGGAATTACTTTAGACCGAATACCTTTATTTGTATGATCCGTTATTATCACAACAATTTTATTACTTTTATCATTACCTGTATTAGCAGGAGCAATTACTATACTTTTAACAGACCGAAATTTAAATACTTCATTTTTTGACCCAGCCGGAGGAGGAGACCCAATTCTTTATCAACATTTATTT
>Tanytarsus_BIOUG02260_G02
--AACTTTATATTTTATTTTTGGAGCTTGATCAGGAATAGTAGGAACTTCACTAAGTATATTAATTCGAGCAGAACTTGGACATCCGGGAACTTTTATTGGAGATGATCAAATCTATAATGTAATTGTTACAGCTCATGCATTTATTATAATTTTTTTTATAGTAATGCCAATTTTAATTGGAGGATTCGGAAACTGATTACTCCCATTAATATTAGGGGCCCCAGATATAGCTTTTCCTCGAATAAATAATATAAGTTTTTGACTATTACCCCCTTCCCTTACTCTTCTTCTTTCTAGCTCAATTGTAGAAAATGGTGCAGGAACAGGATGAACAGTTTATCCTCCTTTATCATCCAGAATTGCTCATAGAGGAGCTTCTGTAGACCTAGCCATTTTTTCTCTTCATTTAGCTGGAGTCTCTTCAATCTTAGGATCAGTAAATTTTATTACTACAGCTATTAACATACGATCAAACGGAATTACCCTTGATCGAATACCTTTATTTGTCTGATCTGTTGTAATTACAACAATTTTATTGTTACTTTCACTTCCAGTATTAGCTGGAGCAATTACTATATTATTAACAGACCGAAACTTAAACACATCATTTTTTGATCCTGCTGGAGGAGGAGATCCAATTTTATACCAACACTTATTT
>Tanytarsus_BIOUG02260_G04
--AACTTTATATTTTATTTTTGGAGCTTGATCAGGAATAGTAGGAACTTCACTAAGTATATTAATTCGAGCAGAACTTGGACATCCGGGAACTTTTATTGGAGATGATCAAATCTATAATGTAATTGTTACAGCTCATGCATTTATTATAATTTTTTTTATAGTAATGCCAATTTTAATTGGAGGATTCGGAAACTGATTACTCCCATTAATATTAGGGGCCCCAGATATAGCTTTTCCTCGAATAAATAATATAAGTTTTTGACTATTACCCCCTTCCCTTACTCTTCTTCTTTCTAGCTCAATTGTAGAAAATGGTGCAGGAACAGGATGAACAGTTTATCCTCCTTTATCATCCAGAATTGCTCATAGAGGAGCTTCTGTAGACCTAGCCATTTTTTCTCTTCATTTAGCTGGAGTCTCTTCAATCTTAGGATCAGTAAATTTTATTACTACAGCTATTAACATACGATCAAACGGAATTACCCTTGATCGAATACCTTTATTTGTCTGATCTGTTGTAATTACAACAATTTTATTGTTACTTTCACTTCCAGTATTAGCTGGAGCAATTACTATATTATTAACAGACCGAAACTTAAACACATCATTTTTTGATCCTGCTGGAGGAGGAGATCCAATTTTATACCAACACTTATTT
>Tanytarsus_BIOUG02260_G05
--AACTTTATATTTTATTTTTGGAGCTTGATCAGGAATAGTAGGAACTTCACTAAGTATATTAATTCGAGCAGAACTTGGACATCCGGGAACTTTTATTGGAGATGATCAAATCTATAATGTAATTGTTACAGCTCATGCATTTATTATAATTTTTTTTATAGTAATGCCAATTTTAATTGGAGGATTCGGAAACTGATTACTCCCATTAATATTAGGGGCCCCAGATATAGCTTTTCCTCGAATAAATAATATAAGTTTTTGACTATTACCCCCTTCCCTTACTCTTCTTCTTTCTAGCTCAATTGTAGAAAATGGTGCAGGAACAGGATGAACAGTTTATCCTCCTTTATCATCCAGAATTGCTCATAGAGGAGCTTCTGTAGACCTAGCCATTTTTTCTCTTCATTTAGCTGGAGTCTCTTCAATCTTAGGATCAGTAAATTTTATTACTACAGCTATTAACATACGATCAAACGGAATTACCCTTGATCGAATACCTTTATTTGTCTGATCTGTTGTAATTACAACAATTTTATTGTTACTTTCACTTCCAGTATTAGCTGGAGCAATTACTATATTATTAACAGACCGAAACTTAAACACATCATTTTTTGATCCTGCTGGAGGAGGAGATCCAATTTTATACCAACACTTATTT
>Tanytarsus_BIOUG02260_G07
--AACTTTATATTTTATTTTTGGAGCTTGATCAGGAATAGTAGGAACTTCACTAAGTATATTAATTCGAGCAGAACTTGGACATCCGGGAACTTTTATTGGAGATGATCAAATCTATAATGTAATTGTTACAGCTCATGCATTTATTATAATTTTTTTTATAGTAATGCCAATTTTAATTGGAGGATTCGGAAACTGATTACTCCCATTAATATTAGGGGCCCCAGATATAGCTTTTCCTCGAATAAATAATATAAGTTTTTGACTATTACCCCCTTCCCTTACTCTTCTTCTTTCTAGCTCAATTGTAGAAAATGGTGCAGGAACAGGATGAACAGTTTATCCTCCTTTATCATCCAGAATTGCTCATAGAGGAGCTTCTGTAGACCTAGCCATTTTTTCTCTTCATTTAGCTGGAGTCTCTTCAATCTTAGGATCAGTAAATTTTATTACTACAGCTATTAACATACGATCAAACGGAATTACCCTTGATCGAATACCTTTATTTGTCTGATCTGTTGTAATTACAACAATTTTATTGTTACTTTCACTTCCAGTATTAGCTGGAGCAATTACTATATTATTAACAGACCGAAACTTAAACACATCATTTTTTGATCCTGCTGGAGGAGGAGATCCAATTTTATACCAACACTTATTT
>Tanytarsus_BIOUG02260_G10
--AACTTTATATTTTATTTTTGGAGCTTGATCAGGAATAGTAGGAACTTCACTAAGTATATTAATTCGAGCAGAACTTGGACATCCGGGAACTTTTATTGGAGATGATCAAATCTATAATGTAATTGTTACAGCTCATGCATTTATTATAATTTTTTTTATAGTAATGCCAATTTTAATTGGAGGATTCGGAAACTGATTACTCCCATTAATATTAGGGGCCCCAGATATAGCTTTTCCTCGAATAAATAATATAAGTTTTTGACTATTACCCCCTTCCCTTACTCTTCTTCTTTCTAGCTCAATTGTAGAAAATGGTGCAGGAACAGGATGAACAGTTTATCCTCCTTTATCATCCAGAATTGCTCATAGAGGAGCTTCTGTAGACCTAGCCATTTTTTCTCTTCATTTAGCTGGAGTCTCTTCAATCTTAGGATCAGTAAATTTTATTACTACAGCTATTAACATACGATCAAACGGAATTACCCTTGATCGAATACCTTTATTTGTCTGATCTGTTGTAATTACAACAATTTTATTGTTACTTTCACTTCCAGTATTAGCTGGAGCAATTACTATATTATTAACAGACCGAAACTTAAACACATCATTTTTTGATCCTGCTGGAGGAGGAGATCCAATTTTATACCAACACTTATTT
>Tanytarsus_BIOUG02260_G11
--AACTTTATATTTTATTTTTGGAGCTTGATCAGGAATAGTAGGAACTTCACTAAGTATATTAATTCGAGCAGAACTTGGACATCCGGGAACTTTTATTGGAGATGATCAAATCTATAATGTAATTGTTACAGCTCATGCATTTATTATAATTTTTTTTATAGTAATGCCAATTTTAATTGGAGGATTCGGAAACTGATTACTCCCATTAATATTAGGGGCCCCAGATATAGCTTTTCCTCGAATAAATAATATAAGTTTTTGACTATTACCCCCTTCCCTTACTCTTCTTCTTTCTAGCTCAATTGTAGAAAATGGTGCAGGAACAGGATGAACAGTTTATCCTCCTTTATCATCCAGAATTGCTCATAGAGGAGCTTCTGTAGACCTAGCCATTTTTTCTCTTCATTTAGCTGGAGTCTCTTCAATCTTAGGATCAGTAAATTTTATTACTACAGCTATTAACATACGATCAAACGGAATTACCCTTGATCGAATACCTTTATTTGTCTGATCTGTTGTAATTACAACAATTTTATTGTTACTTTCACTTCCAGTATTAGCTGGAGCAATTACTATATTATTAACAGACCGAAACTTAAACACATCATTTTTTGATCCTGCTGGAGGAGGAGATCCAATTTTATACCAACACTTATTT
>Tanytarsus_BIOUG02260_H11
--AACTTTATATTTTATTTTTGGAGCCTGATCAGGAATAGTAGGAACTTCATTAAGAATATTGATTCGAGCTGAATTGGGACACCCAGGAACATTTATTGGAGATGACCAAATTTATAATGTAATTGTAACAGCTCATGCTTTTATTATAATTTTTTTTATAGTTATACCTATTTTAATTGGAGGATTCGGAAATTGACTTTTACCTCTAATACTAGGAGCCCCAGATATAGCATTTCCCCGAATAAATAATATAAGATTTTGATTATTACCCCCTTCTTTAACATTATTAATTTCTAGATCTATTGTAGAGAATGGTGCAGGAACAGGATGAACAGTTTATCCCCCTTTATCATCTAGAATTGCTCATAGAGGAGCCTCTGTTGATTTAGCTATTTTTTCTTTACATTTAGCAGGTATTTCCTCAATTTTAGGATCAGTAAATTTTATTACAACAGCTATTAATATACGATCTAATGGGATTACTTTAGATCGAATACCATTATTTGTTTGATCCGTTATCATTACAACCATTTTACTTTTACTTTCTTTACCTGTTCTAGCAGGAGCCATTACTATATTATTAACAGATCGAAATTTAAATACCTCTTTTTTTGATCCAGCAGGAGGAGGAGATCCAATTTTATACCAACACTTATTT
>Tanytarsus_barbitarsis_BIOUG02267_E01
--AACATTATATTTTATTTTTGGGGCTTGATCAGGAATAGTGGGAACCTCACTAAGTATACTTATCCGAGCAGAACTAGGACACCCAGGAACCTTTATTGGAGACGACCAAATTTATAATGTTATTGTAACAGCACATGCATTCATTATAATTTTTTTTATGGTTATACCTATTCTTATTGGAGGATTTGGAAATTGATTACTACCATTAATACTAGGGGCCCCTGATATAGCTTTCCCTCGAATAAACAACATGAGATTTTGACTATTACCCCCCTCATTAACTCTTCTTCTTTCAAGAAGAATTGTAGAAAACGGGGCAGGAACAGGATGAACAGTTTACCCCCCTTTATCAGCAAGAATTGCCCATAGAGGAGCCTCTGTTGATTTAGCTATTTTTTCCCTCCATTTAGCGGGAGTTTCATCTATTTTAGGATCCGTAAATTTTATTACCACAGCCATTAATATACGATCAAACGGAATTACTTTAGACCGAATACCTTTATTTGTATGATCCGTTATTATCACAACAATTTTATTACTTTTATCATTGCCTGTATTAGCAGGAGCAATTACTATACTTTTAACAGACCGAAATTTAAATACTTCATTTTTTGACCCAGCCGGAGGAGGAGACCCAATTCTTTATCAACATTTATTT
>Tanytarsus_BIOUG02267_F02
--AACTTTATATTTTATTTTTGGAGCTTGATCAGGAATAGTAGGAACTTCACTAAGTATATTAATTCGAGCAGAACTTGGACATCCGGGAACTTTTATTGGAGATGATCAAATCTATAATGTAATTGTTACAGCTCATGCATTTATTATAATTTTTTTTATAGTAATGCCAATTTTAATTGGAGGATTCGGAAACTGATTACTCCCATTAATATTAGGGGCCCCAGATATAGCTTTTCCTCGAATAAATAATATAAGTTTTTGACTATTACCCCCTTCCCTTACTCTTCTTCTTTCTAGTTCAATTGTAGAAAATGGTGCAGGAACAGGATGAACAGTTTATCCTCCTTTATCATCCAGAATTGCTCATAGAGGAGCTTCTGTAGACCTAGCCATTTTTTCTCTTCATTTAGCTGGAGTCTCTTCAATCTTAGGATCAGTAAATTTTATTACTACAGCTATTAACATACGATCAAACGGAATTACCCTTGATCGAATACCTTTATTTGTCTGATCTGTTGTAATTACAACAATTTTATTGTTACTTTCACTTCCAGTATTAGCTGGAGCAATTACTATATTATTAACAGACCGAAACTTAAACACATCATTTTTTGATCCTGCTGGAGGAGGAGATCCAATTTTATACCAACACTTATTT
>Tanytarsus_BIOUG02300_B11
--AACTTTATATTTTATTTTTGGAGCTTGATCAGGAATAGTAGGAACTTCACTAAGTATATTAATTCGAGCAGAACTTGGACATCCGGGAACTTTTATTGGAGATGATCAAATCTATAATGTAATTGTTACAGCTCATGCATTTATTATAATTTTTTTTATAGTAATGCCAATTTTAATTGGAGGATTCGGAAACTGATTACTCCCATTAATATTAGGGGCCCCAGATATAGCTTTTCCTCGAATAAATAATATAAGTTTTTGACTATTACCCCCTTCCCTTACTCTTCTTCTTTCTAGCTCAATTGTAGAAAATGGTGCAGGAACAGGATGAACAGTTTATCCTCCTTTATCATCCAGAATTGCTCATAGAGGAGCTTCTGTAGACCTAGCCATTTTTTCTCTTCATTTAGCTGGAGTCTCTTCAATCTTAGGATCAGTAAATTTTATTACTACAGCTATTAACATACGATCAAACGGAATTACCCTTGATCGAATACCTTTATTTGTCTGATCTGTTGTAATTACAACAATTTTATTGTTACTTTCACTTCCAGTATTAGCTGGAGCAATTACTATATTATTAACAGACCGAAACTTAAACACATCATTTTTTGATCCTGCTGGAGGAGGAGATCCAATTTTATACCAACACTTATTT
>Tanytarsus_BIOUG02300_D08
--AACTTTATATTTTATTTTTGGAGCTTGATCAGGAATAGTAGGAACTTCACTAAGTATATTAATTCGAGCAGAACTTGGACATCCGGGAACTTTTATTGGAGATGATCAAATCTATAATGTAATTGTTACAGCTCATGCATTTATTATAATTTTTTTTATAGTAATGCCAATTTTAATTGGAGGATTCGGAAACTGATTACTCCCATTAATATTAGGGGCCCCAGATATAGCTTTTCCTCGAATAAATAATATAAGTTTTTGACTATTACCCCCTTCCCTTACTCTTCTTCTTTCTAGCTCAATTGTAGAAAATGGTGCAGGAACAGGATGAACAGTTTATCCTCCTTTATCATCCAGAATTGCTCATAGAGGAGCTTCTGTAGACCTAGCCATTTTTTCTCTTCATTTAGCTGGAGTCTCTTCAATCTTAGGATCAGTAAATTTTATTACTACAGCTATTAACATACGATCAAACGGAATTACCCTTGATCGAATACCTTTATTTGTCTGATCTGTTGTAATTACAACAATTTTATTGTTACTTTCACTTCCAGTATTAGCTGGAGCAATTACTATATTATTAACAGACCGAAACTTAAACACATCATTTTTTGATCCTGCTGGAGGAGGAGATCCAATTTTATACCAACACTTATTT
>Tanytarsus_BIOUG02300_D10
--AACTTTATATTTTATTTTTGGAGCCTGATCAGGAATAGTAGGAACTTCATTAAGAATATTGATTCGAGCTGAATTGGGACACCCAGGAACATTTATTGGAGATGACCAAATTTATAATGTAATTGTAACAGCTCATGCTTTTATTATAATTTTTTTTATAGTTATACCTATTTTAATTGGAGGATTCGGAAATTGACTTTTACCTCTAATACTAGGAGCCCCAGATATAGCATTTCCCCGAATAAATAATATAAGATTTTGATTATTACCTCCTTCTTTAACATTATTAATTTCTAGATCTATTGTAGAGAATGGTGCAGGAACAGGATGAACAGTTTATCCCCCTTTATCATCTAGAATTGCTCATAGAGGAGCCTCTGTTGATTTAGCTATTTTTTCTTTACATTTAGCAGGTATTTCCTCAATTTTAGGATCAGTAAATTTTATTACAACAGCTATTAATATACGATCTAATGGGATTACTTTAGATCGAATACCATTATTTGTTTGATCCGTTATCATTACAACCATTTTACTTTTACTTTCTTTACCTGTTCTAGCAGGAGCCATTACTATATTATTAACAGATCGAAATTTAAATACCTCTTTTTTTGATCCAGCAGGAGGAGGAGATCCAATTTTATACCAACACTTATTT
>Tanytarsus_BIOUG02338_A03
--AACTTTATATTTTATTTTTGGAGCTTGATCAGGAATAGTAGGAACTTCACTAAGTATATTAATTCGAGCAGAACTTGGACATCCGGGAACTTTTATTGGAGATGATCAAATCTATAATGTAATTGTTACAGCTCATGCATTTATTATAATTTTTTTTATAGTAATGCCAATTTTAATTGGAGGATTCGGAAACTGATTACTCCCATTAATATTAGGGGCCCCAGATATAGCTTTTCCTCGAATAAATAATATAAGTTTTTGACTATTACCCCCTTCCCTTACTCTTCTTCTTTCTAGTTCAATTGTAGAAAATGGTGCAGGAACAGGATGAACAGTTTATCCTCCTTTATCATCCAGAATTGCTCATAGAGGAGCTTCTGTAGACCTAGCCATTTTTTCTCTTCATTTAGCTGGAGTCTCTTCAATCTTAGGATCAGTAAATTTTATTACTACAGCTATTAACATACGATCAAACGGAATTACCCTTGATCGAATACCTTTATTTGTCTGATCTGTTGTAATTACAACAATTTTATTGTTACTTTCACTTCCAGTATTAGCTGGAGCAATTACTATATTATTAACAGACCGAAACTTAAACACATCATTTTTTGATCCTGCTGGAGGAGGAGATCCAATTTTATACCAACACTTATTT
>Tanytarsus_barbitarsis_BIOUG02338_B03
--AACATTATATTTTATTTTTGGGGCTTGATCAGGAATAGTGGGAACCTCACTAAGTATACTTATCCGAGCAGAACTAGGACACCCAGGAACCTTTATTGGAGACGACCAAATTTATAATGTTATTGTAACAGCACATGCATTCATTATAATTTTTTTTATGGTTATACCTATTCTTATTGGAGGATTTGGAAATTGATTACTACCATTAATACTAGGGGCCCCTGATATAGCTTTCCCTCGAATAAACAACATGAGATTTTGACTATTACCCCCCTCATTAACTCTTCTTCTTTCAAGAAGAATTGTAGAAAACGGGGCAGGAACAGGATGAACAGTTTACCCCCCTTTATCAGCAAGAATTGCCCATAGAGGAGCCTCTGTTGATTTAGCTATTTTTTCCCTCCATTTAGCGGGAGTTTCATCTATTTTAGGATCCGTAAATTTTATTACCACAGCCATTAATATACGATCAAACGGAATTACTTTAGACCGAATACCTTTATTTGTATGATCCGTTATTATCACAACAATTTTATTACTTTTATCATTGCCTGTATTAGCAGGAGCAATTACTATACTTTTAACAGACCGAAATTTAAATACTTCATTTTTTGACCCAGCCGGAGGAGGAGACCCAATTCTTTATCAACATTTATTT
>Tanytarsus_BIOUG02338_C09
--AACTTTATATTTTATTTTTGGAGCCTGATCAGGAATAGTAGGAACTTCATTAAGAATATTGATTCGAGCTGAATTGGGACACCCAGGAACATTTATTGGAGATGACCAAATTTATAATGTAATTGTAACAGCTCATGCTTTTATTATAATTTTTTTTATAGTTATACCTATTTTAATTGGAGGATTCGGAAATTGACTTTTACCTCTAATACTAGGAGCCCCAGATATAGCATTTCCCCGAATAAATAATATAAGATTTTGATTATTACCCCCTTCTTTAACATTATTAATTTCTAGATCTATTGTAGAGAATGGTGCAGGAACAGGATGAACAGTTTATCCCCCTTTATCATCTAGAATTGCTCATAGAGGAGCCTCTGTTGATTTAGCTATTTTTTCTTTACATTTAGCAGGTATTTCCTCAATTTTAGGATCAGTAAATTTTATTACAACAGCTATTAATATACGATCTAATGGGATTACTTTAGATCGAATACCATTATTTGTTTGATCCGTTATCATTACAACCATTTTACTTTTACTTTCTTTACCTGTTCTAGCAGGAGCCATTACTATATTATTAACAGATCGAAATTTAAATACCTCTTTTTTTGATCCAGCAGGAGGAGGAGATCCAATTTTATACCAACACTTATTT
>Tanytarsus_BIOUG02338_D04
--AACTTTATATTTTATTTTTGGAGCTTGATCAGGAATAGTAGGAACTTCACTAAGTATATTAATTCGAGCAGAACTTGGACATCCGGGAACTTTTATTGGAGATGATCAAATCTATAATGTAATTGTTACAGCTCATGCATTTATTATAATTTTTTTTATAGTAATGCCAATTTTAATTGGAGGATTCGGAAACTGATTACTCCCATTAATATTAGGGGCCCCAGATATAGCTTTTCCTCGAATAAATAATATAAGTTTTTGACTATTACCCCCTTCCCTTACTCTTCTTCTTTCTAGCTCAATTGTAGAAAATGGTGCAGGAACAGGATGAACAGTTTATCCTCCTTTATCATCCAGAATTGCTCATAGAGGAGCTTCTGTAGACCTAGCCATTTTTTCTCTTCATTTAGCTGGAATCTCTTCAATCTTAGGATCAGTAAATTTTATTACTACAGCTATTAACATACGATCAAACGGAATTACCCTTGATCGAATACCTTTATTTGTCTGATCTGTTGTAATTACAACAATTTTATTGTTACTTTCACTTCCAGTATTAGCTGGAGCAATTACTATATTATTAACAGACCGAAACTTAAACACATCATTTTTTGATCCTGCTGGAGGAGGAGATCCAATTTTATACCAACACTTATTT
>Tanytarsus_BIOUG02338_E05
--AACTTTATATTTTATTTTTGGAGCTTGATCAGGAATAGTAGGAACTTCACTAAGTATATTAATTCGAGCAGAACTTGGACATCCGGGAACTTTTATTGGAGATGATCAAATCTATAATGTAATTGTTACAGCTCATGCATTTATTATAATTTTTTTTATAGTAATGCCAATTTTAATTGGAGGATTCGGAAACTGATTACTCCCATTAATATTAGGGGCCCCAGATATAGCTTTTCCTCGAATAAATAATATAAGTTTTTGACTATTACCCCCTTCCCTTACTCTTCTTCTTTCTAGCTCAATTGTAGAAAATGGTGCAGGAACAGGATGAACAGTTTATCCTCCTTTATCATCCAGAATTGCTCATAGAGGAGCTTCTGTAGACCTAGCCATTTTTTCTCTTCATTTAGCTGGAATCTCTTCAATCTTAGGATCAGTAAATTTTATTACTACAGCTATTAACATACGATCAAACGGAATTACCCTTGATCGAATACCTTTATTTGTCTGATCTGTTGTAATTACAACAATTTTATTGTTACTTTCACTTCCAGTATTAGCTGGAGCAATTACTATATTATTAACAGACCGAAACTTAAACACATCATTTTTTGATCCTGCTGGAGGAGGAGATCCAATTTTATACCAACACTTATTT
>Tanytarsus_BIOUG02338_F05
--AACTTTATATTTTATTTTTGGAGCTTGATCAGGAATAGTAGGAACTTCACTAAGTATATTAATTCGAGCAGAACTTGGACATCCGGGAACTTTTATTGGAGATGATCAAATCTATAATGTAATTGTTACAGCTCATGCATTTATTATAATTTTTTTTATAGTAATGCCAATTTTAATTGGAGGATTCGGAAACTGATTACTCCCATTAATATTAGGGGCCCCAGATATAGCTTTTCCTCGAATAAATAATATAAGTTTTTGACTATTACCCCCTTCCCTTACTCTTCTTCTTTCTAGCTCAATTGTAGAAAATGGTGCAGGAACAGGATGAACAGTTTATCCTCCTTTATCATCCAGAATTGCTCATAGAGGAGCTTCTGTAGACCTAGCCATTTTTTCTCTTCATTTAGCTGGAGTCTCTTCAATCTTAGGATCAGTAAATTTTATTACTACAGCTATTAACATACGATCAAACGGAATTACCCTTGATCGAATACCTTTATTTGTCTGATCTGTTGTAATTACAACAATTTTATTGTTACTTTCACTTCCAGTATTAGCTGGAGCAATTACTATATTATTAACAGACCGAAACTTAAACACATCATTTTTTGATCCTGCTGGAGGAGGAGATCCAATTTTATACCAACACTTATTT
>Tanytarsus_BIOUG02338_F07
--AACTTTATATTTTATTTTTGGAGCTTGATCAGGAATAGTAGGAACTTCACTAAGTATATTAATTCGAGCAGAACTTGGACATCCGGGAACTTTTATTGGAGATGATCAAATCTATAATGTAATTGTTACAGCTCATGCATTTATTATAATTTTTTTTATAGTAATGCCAATTTTAATTGGAGGATTCGGAAACTGATTACTCCCATTAATATTAGGGGCCCCAGATATAGCTTTTCCTCGAATAAATAATATAAGTTTTTGACTATTACCCCCTTCCCTTACTCTTCTTCTTTCTAGCTCAATTGTAGAAAATGGTGCAGGAACAGGATGAACAGTTTATCCTCCTTTATCATCCAGAATTGCTCATAGAGGAGCTTCTGTAGACCTAGCCATTTTTTCTCTTCATTTAGCTGGAGTCTCTTCAATCTTAGGATCAGTAAATTTTATTACTACAGCTATTAACATACGATCAAACGGAATTACCCTTGATCGAATACCTTTATTTGTCTGATCTGTTGTAATTACAACAATTTTATTGTTACTTTCACTTCCAGTATTAGCTGGAGCAATTACTATATTATTAACAGACCGAAACTTAAACACATCATTTTTTGATCCTGCTGGAGGAGGAGATCCAATTTTATACCAACACTTATTT
>Tanytarsus_BIOUG02338_G03
--AACTTTATATTTTATTTTTGGAGCTTGATCAGGAATAGTAGGAACTTCACTAAGTATATTAATTCGAGCAGAACTTGGACATCCGGGAACTTTTATTGGAGATGATCAAATCTATAATGTAATTGTTACAGCTCATGCATTTATTATAATTTTTTTTATAGTAATGCCAATTTTAATTGGAGGATTCGGAAACTGATTACTCCCATTAATATTAGGGGCCCCAGATATAGCTTTTCCTCGAATAAATAATATAAGTTTTTGACTATTACCCCCTTCCCTTACTCTTCTTCTTTCTAGCTCAATTGTAGAAAATGGTGCAGGAACAGGATGAACAGTTTATCCTCCTTTATCATCCAGAATTGCTCATAGAGGAGCTTCTGTAGACCTAGCCATTTTTTCTCTTCATTTAGCTGGAGTCTCTTCAATCTTAGGATCAGTAAATTTTATTACTACAGCTATTAACATACGATCAAACGGAATTACCCTTGATCGAATACCTTTATTTGTCTGATCTGTTGTAATTACAACAATTTTATTGTTACTTTCACTTCCAGTATTAGCTGGAGCAATTACTATATTATTAACAGACCGAAACTTAAACACATCATTTTTTGATCCTGCTGGAGGAGGAGATCCAATTTTATACCAACACTTATTT
>Tanytarsus_BIOUG02338_H08
--AACTTTATATTTTATTTTTGGAGCTTGATCAGGAATAGTAGGAACTTCACTAAGTATATTAATTCGAGCAGAACTTGGACATCCGGGAACTTTTATTGGAGATGATCAAATCTATAATGTAATTGTTACAGCTCATGCATTTATTATAATTTTTTTTATAGTAATGCCAATTTTAATTGGAGGATTCGGAAACTGATTACTCCCATTAATATTAGGGGCCCCAGATATAGCTTTTCCTCGAATAAATAATATAAGTTTTTGACTATTACCCCCTTCCCTTACTCTTCTTCTTTCTAGCTCAATTGTAGAAAATGGTGCAGGAACAGGATGAACAGTTTATCCTCCTTTATCATCCAGAATTGCTCATAGAGGAGCTTCTGTAGACCTAGCCATTTTTTCTCTTCATTTAGCTGGAGTCTCTTCAATCTTAGGATCAGTAAATTTTATTACTACAGCTATTAACATACGATCAAACGGAATTACCCTTGATCGAATACCTTTATTTGTCTGATCTGTTGTAATTACAACAATTTTATTGTTACTTTCACTTCCAGTATTAGCTGGAGCAATTACTATATTATTAACAGACCGAAACTTAAACACATCATTTTTTGATCCTGCTGGAGGAGGAGATCCAATTTTATACCAACACTTATTT
>Tanytarsus_BIOUG02339_A10
--AACTTTATATTTTATTTTTGGAGCTTGATCAGGAATAGTAGGAACTTCACTAAGTATATTAATTCGAGCAGAACTTGGACATCCGGGAACTTTTATTGGAGATGATCAAATCTATAATGTAATTGTTACAGCTCATGCATTTATTATAATTTTTTTTATAGTAATGCCAATTTTAATTGGAGGATTCGGAAACTGATTACTCCCATTAATATTAGGGGCCCCAGATATAGCTTTTCCTCGAATAAATAATATAAGTTTTTGACTATTACCCCCTTCCCTTACTCTTCTTCTTTCTAGCTCAATTGTAGAAAATGGTGCAGGAACAGGATGAACAGTTTATCCTCCTTTATCATCCAGAATTGCTCATAGAGGAGCTTCTGTAGACCTAGCCATTTTTTCTCTTCATTTAGCTGGAGTCTCTTCAATCTTAGGATCAGTAAATTTTATTACTACAGCTATTAACATACGATCAAACGGAATTACCCTTGATCGAATACCTTTATTTGTCTGATCTGTTGTAATTACAACAATTTTATTGTTACTTTCACTTCCAGTATTAGCTGGAGCAATTACTATATTATTAACAGACCGAAACTTAAACACATCATTTTTTGATCCTGCTGGAGGAGGAGATCCAATTTTATACCAACACTTATTT
>Tanytarsus_BIOUG02339_C04
--AACTTTATATTTTATTTTTGGAGCTTGATCAGGAATAGTAGGAACTTCACTAAGTATATTAATTCGAGCAGAACTTGGACATCCGGGAACTTTTATTGGAGATGATCAAATCTATAATGTAATTGTTACAGCTCATGCATTTATTATAATTTTTTTTATAGTAATGCCAATTTTAATTGGAGGATTCGGAAACTGATTACTCCCATTAATATTAGGGGCCCCAGATATAGCTTTTCCTCGAATAAATAATATAAGTTTTTGACTATTACCCCCTTCCCTTACTCTTCTTCTTTCTAGCTCAATTGTAGAAAATGGTGCAGGAACAGGATGAACAGTTTATCCTCCTTTATCATCCAGAATTGCTCATAGAGGAGCTTCTGTAGACCTAGCCATTTTTTCTCTTCATTTAGCTGGAGTCTCTTCAATCTTAGGATCAGTAAATTTTATTACTACAGCTATTAACATACGATCAAACGGAATTACCCTTGATCGAATACCTTTATTTGTCTGATCTGTTGTAATTACAACAATTTTATTGTTACTTTCACTTCCAGTATTAGCTGGAGCAATTACTATATTATTAACAGACCGAAACTTAAACACATCATTTTTTGATCCTGCTGGAGGAGGAGATCCAATTTTATACCAACACTTATTT
>Tanytarsus_BIOUG02339_C06
--AACTTTATATTTTATTTTTGGAGCTTGATCAGGAATAGTAGGGACTTCACTAAGTATATTAATTCGAGCAGAACTTGGACATCCGGGAACTTTTATTGGAGATGATCAAATCTATAATGTAATTGTTACAGCTCATGCATTTATTATAATTTTTTTTATAGTAATGCCAATTTTAATTGGAGGATTCGGAAACTGATTACTCCCATTAATATTAGGGGCCCCAGATATAGCTTTTCCTCGAATAAATAATATAAGTTTTTGACTATTACCCCCTTCCCTTACTCTTCTTCTTTCTAGCTCAATTGTAGAAAATGGTGCAGGAACAGGATGAACAGTTTATCCTCCTTTATCATCCAGAATTGCTCATAGAGGAGCTTCTGTAGACCTAGCCATTTTTTCTCTTCATTTAGCTGGAGTCTCTTCAATCTTAGGATCAGTAAATTTTATTACTACAGCTATTAACATACGATCAAACGGAATTACCCTTGATCGAATACCTTTATTTGTCTGATCTGTTGTAATTACAACAATTTTATTGTTACTTTCACTTCCAGTATTAGCTGGAGCAATTACTATATTATTAACAGACCGAAACTTAAACACATCATTTTTTGATCCTGCTGGAGGAGGAGATCCAATTTTATACCAACACTTATTT
>Tanytarsus_BIOUG02339_C09
--AACTTTATATTTTATTTTTGGAGCTTGATCAGGAATAGTAGGAACTTCACTAAGTATATTAATTCGAGCAGAACTTGGACATCCGGGAACTTTTATTGGAGATGATCAAATCTATAATGTAATTGTTACAGCTCATGCATTTATTATAATTTTTTTTATAGTAATGCCAATTTTAATTGGAGGATTCGGAAACTGATTACTCCCATTAATATTAGGGGCCCCAGATATAGCTTTTCCTCGAATAAATAATATAAGTTTTTGACTATTACCCCCTTCCCTTACTCTTCTTCTTTCTAGCTCAATTGTAGAAAATGGTGCAGGAACAGGATGAACAGTTTATCCTCCTTTATCATCCAGAATTGCTCATAGAGGAGCTTCTGTAGACCTAGCCATTTTTTCTCTTCATTTAGCTGGAGTCTCTTCAATCTTAGGATCAGTAAATTTTATTACTACAGCTATTAACATACGATCAAACGGAATTACCCTTGATCGAATACCTTTATTTGTCTGATCTGTTGTAATTACAACAATTTTATTGTTACTTTCACTTCCAGTATTAGCTGGAGCAATTACTATATTATTAACAGACCGAAACTTAAACACATCATTTTTTGATCCTGCTGGAGGAGGAGATCCAATTTTATACCAACACTTATTT
>Tanytarsus_BIOUG02339_E12
--AACTTTATATTTTATTTTTGGAGCTTGATCAGGAATAGTAGGAACTTCACTAAGTATATTAATTCGAGCAGAACTTGGACATCCGGGAACTTTTATTGGAGATGATCAAATCTATAATGTAATTGTTACAGCTCATGCATTTATTATAATTTTTTTTATAGTAATGCCAATTTTAATTGGAGGATTCGGAAACTGATTACTCCCATTAATATTAGGGGCCCCAGATATAGCTTTTCCTCGAATAAATAATATAAGTTTTTGACTATTACCCCCTTCCCTTACTCTTCTTCTTTCTAGCTCAATTGTAGAAAATGGTGCAGGAACAGGATGAACAGTTTATCCTCCTTTATCATCCAGAATTGCTCATAGAGGAGCTTCTGTAGACCTAGCCATTTTTTCTCTTCATTTAGCTGGAGTCTCTTCAATCTTAGGATCAGTAAATTTTATTACTACAGCTATTAACATACGATCAAACGGAATTACCCTTGATCGAATACCTTTATTTGTCTGATCTGTTGTAATTACAACAATTTTATTGTTACTTTCACTTCCAGTATTAGCTGGAGCAATTACTATATTATTAACAGACCGAAACTTAAACACATCATTTTTTGATCCTGCTGGAGGAGGAGATCCAATTTTATACCAACACTTATTT
>Tanytarsus_BIOUG02339_H02
--AACTTTATATTTTATTTTTGGAGCTTGATCAGGAATAGTAGGAACTTCACTAAGTATATTAATTCGAGCAGAACTTGGACATCCGGGAACTTTTATTGGAGATGATCAAATCTATAATGTAATTGTTACAGCTCATGCATTTATTATAATTTTTTTTATAGTAATGCCAATTTTAATTGGAGGATTCGGAAACTGATTACTCCCATTAATATTAGGGGCCCCAGATATAGCTTTTCCTCGAATAAATAATATAAGTTTTTGACTATTACCCCCTTCCCTTACTCTTCTTCTTTCTAGCTCAATTGTAGAAAATGGTGCAGGAACAGGATGAACAGTTTATCCTCCTTTATCATCCAGAATTGCTCATAGAGGAGCTTCTGTAGACCTAGCCATTTTTTCTCTTCATTTAGCTGGAGTCTCTTCAATCTTAGGATCAGTAAATTTTATTACTACAGCTATTAACATACGATCAAACGGAATTACCCTTGATCGAATACCTTTATTTGTCTGATCTGTTGTAATTACAACAATTTTATTGTTACTTTCACTTCCAGTATTAGCTGGAGCAATTACTATATTATTAACAGACCGAAACTTAAACACATCATTTTTTGATCCTGCTGGAGGAGGAGATCCAATTTTATACCAACACTTATTT
>Tanytarsus_BIOUG02339_H07
--AACTTTATATTTTATTTTTGGAGCTTGATCAGGAATAGTAGGAACTTCACTAAGTATATTAATTCGAGCAGAACTTGGACATCCGGGAACTTTTATTGGAGATGATCAAATCTATAATGTAATTGTTACAGCTCATGCATTTATTATAATTTTTTTTATAGTAATGCCAATTTTAATTGGAGGATTCGGAAACTGATTACTCCCATTAATATTAGGGGCCCCAGATATAGCTTTTCCTCGAATAAATAATATAAGTTTTTGACTATTACCCCCTTCCCTTACTCTTCTTCTTTCTAGCTCAATTGTAGAAAATGGTGCAGGAACAGGATGAACAGTTTATCCTCCTTTATCATCCAGAATTGCTCATAGAGGAGCTTCTGTAGACCTAGCCATTTTTTCTCTTCATTTAGCTGGAGTCTCTTCAATCTTAGGATCAGTAAATTTTATTACTACAGCTATTAACATACGATCAAACGGAATTACCCTTGATCGAATACCTTTATTTGTCTGATCTGTTGTAATTACAACAATTTTATTGTTACTTTCACTTCCAGTATTAGCTGGAGCAATTACTATATTATTAACAGACCGAAACTTAAACACATCATTTTTTGATCCTGCTGGAGGAGGAGATCCAATTTTATACCAACACTTATTT
>Tanytarsus_BIOUG02340_B09
--AACTTTATATTTTATTTTTGGAGCTTGATCAGGAATAGTAGGAACTTCACTAAGTATATTAATTCGAGCAGAACTTGGACATCCGGGAACTTTTATTGGAGATGATCAAATCTATAATGTAATTGTTACAGCTCATGCATTTATTATAATTTTTTTTATAGTAATGCCAATTTTAATTGGAGGATTCGGAAACTGATTACTCCCATTAATATTAGGGGCCCCAGATATAGCTTTTCCTCGAATAAATAATATAAGTTTTTGACTATTACCCCCTTCCCTTACTCTTCTTCTTTCTAGCTCAATTGTAGAAAATGGTGCAGGAACAGGATGAACAGTTTATCCTCCTTTATCATCCAGAATTGCTCATAGAGGAGCTTCTGTAGACCTAGCCATTTTTTCTCTTCATTTAGCTGGAGTCTCTTCAATCTTAGGATCAGTAAATTTTATTACTACAGCTATTAACATACGATCAAACGGAATTACCCTTGATCGAATACCTTTATTTGTCTGATCTGTTGTAATTACAACAATTTTATTGTTACTTTCACTTCCAGTATTAGCTGGAGCAATTACTATATTATTAACAGACCGAAACTTAAACACATCATTTTTTGATCCTGCTGGAGGAGGAGATCCAATTTTATACCAACACTTATTT
>Tanytarsus_BIOUG02340_C09
--AACTTTATATTTTATTTTTGGAGCTTGATCAGGAATAGTAGGAACTTCACTAAGTATATTAATTCGAGCAGAACTTGGACATCCGGGAACTTTTATTGGAGATGATCAAATCTATAATGTAATTGTTACAGCTCATGCATTTATTATAATTTTTTTTATAGTAATGCCAATTTTAATTGGAGGATTCGGAAACTGATTACTCCCATTAATATTAGGGGCCCCAGATATAGCTTTTCCTCGAATAAATAATATAAGTTTTTGACTATTACCCCCTTCCCTTACTCTTCTTCTTTCTAGCTCAATTGTAGAAAATGGTGCAGGAACAGGATGAACAGTTTATCCTCCTTTATCATCCAGAATTGCTCATAGAGGAGCTTCTGTAGACCTAGCCATTTTTTCTCTTCATTTAGCTGGAGTCTCTTCAATCTTAGGATCAGTAAATTTTATTACTACAGCTATTAACATACGATCAAACGGAATTACCCTTGATCGAATACCTTTATTTGTCTGATCTGTTGTAATTACAACAATTTTATTGTTACTTTCACTTCCAGTATTAGCTGGAGCAATTACTATATTATTAACAGACCGAAACTTAAACACATCATTTTTTGATCCTGCTGGAGGAGGAGATCCAATTTTATACCAACACTTATTT
>Tanytarsus_BIOUG02340_D09
--AACTTTATATTTTATTTTTGGAGCTTGATCAGGAATAGTAGGAACTTCACTAAGTATATTAATTCGAGCAGAACTTGGACATCCGGGAACTTTTATTGGAGATGATCAAATCTATAATGTAATTGTTACAGCTCATGCATTTATTATAATTTTTTTTATAGTAATGCCAATTTTAATTGGAGGATTCGGAAACTGATTACTCCCATTAATATTAGGGGCCCCAGATATAGCTTTTCCTCGAATAAATAATATAAGTTTTTGACTATTACCCCCTTCCCTTACTCTTCTTCTTTCTAGCTCAATTGTAGAAAATGGTGCAGGAACAGGATGAACAGTTTATCCTCCTTTATCATCCAGAATTGCTCATAGAGGAGCTTCTGTAGACCTAGCCATTTTTTCTCTTCATTTAGCTGGAGTCTCTTCAATCTTAGGATCAGTAAATTTTATTACTACAGCTATTAACATACGATCAAACGGAATTACCCTTGATCGAATACCTTTATTTGTCTGATCTGTTGTAATTACAACAATTTTATTGTTACTTTCACTTCCAGTATTAGCTGGAGCAATTACTATATTATTAACAGACCGAAACTTAAACACATCATTTTTTGATCCTGCTGGAGGAGGAGATCCAATTTTATACCAACACTTATTT
>Tanytarsus_BIOUG02340_E05
--AACTTTATATTTTATTTTTGGAGCTTGATCAGGAATAGTAGGAACTTCACTAAGTATATTAATTCGAGCAGAACTTGGACATCCGGGAACTTTTATTGGAGATGATCAAATCTATAATGTAATTGTTACAGCTCATGCATTTATTATAATTTTTTTTATAGTAATGCCAATTTTAATTGGAGGATTCGGAAACTGATTACTCCCATTAATATTAGGGGCCCCAGATATAGCTTTTCCTCGAATAAATAATATAAGTTTTTGACTATTACCCCCTTCCCTTACTCTTCTTCTTTCTAGCTCAATTGTAGAAAATGGTGCAGGAACAGGATGAACAGTTTATCCTCCTTTATCATCCAGAATTGCTCATAGAGGAGCTTCTGTAGACCTAGCCATTTTTTCTCTTCATTTAGCTGGAGTCTCTTCAATCTTAGGATCAGTAAATTTTATTACTACAGCTATTAACATACGATCAAACGGAATTACCCTTGATCGAATACCTTTATTTGTCTGATCTGTTGTAATTACAACAATTTTATTGTTACTTTCACTTCCAGTATTAGCTGGAGCAATTACTATATTATTAACAGACCGAAACTTAAACACATCATTTTTTGATCCTGCTGGAGGAGGAGATCCAATTTTATACCAACACTTATTT
>Tanytarsus_BIOUG02340_F01
--AACTTTATATTTTATTTTTGGAGCTTGATCAGGAATAGTAGGAACTTCACTAAGTATATTAATTCGAGCAGAACTTGGACATCCGGGAACTTTTATTGGAGATGATCAAATCTATAATGTAATTGTTACAGCTCATGCATTTATTATAATTTTTTTTATAGTAATGCCAATTTTAATTGGAGGATTCGGAAACTGATTACTCCCATTAATATTAGGGGCCCCAGATATAGCTTTTCCTCGAATAAATAATATAAGTTTTTGACTATTACCCCCTTCCCTTACTCTTCTTCTTTCTAGCTCAATTGTAGAAAATGGTGCAGGAACAGGATGAACAGTTTATCCTCCTTTATCATCCAGAATTGCTCATAGAGGAGCTTCTGTAGACCTAGCCATTTTTTCTCTTCATTTAGCTGGAGTCTCTTCAATCTTAGGATCAGTAAATTTTATTACTACAGCTATTAACATACGATCAAACGGAATTACCCTTGATCGAATACCTTTATTTGTCTGATCTGTTGTAATTACAACAATTTTATTGTTACTTTCACTTCCAGTATTAGCTGGAGCAATTACTATATTATTAACAGACCGAAACTTAAACACATCATTTTTTGATCCTGCTGGAGGAGGAGATCCAATTTTATACCAACACTTATTT
>Tanytarsus_BIOUG02340_F02
--AACTTTATATTTTATTTTTGGAGCTTGATCAGGAATAGTAGGAACTTCACTAAGTATATTAATTCGAGCAGAACTTGGACATCCGGGAACTTTTATTGGAGATGATCAAATCTATAATGTAATTGTTACAGCTCATGCATTTATTATAATTTTTTTTATAGTAATGCCAATTTTAATTGGAGGATTCGGAAACTGATTACTCCCATTAATATTAGGGGCCCCAGATATAGCTTTTCCTCGAATAAATAATATAAGTTTTTGACTATTACCCCCTTCCCTTACTCTTCTTCTTTCTAGCTCAATTGTAGAAAATGGTGCAGGAACAGGATGAACAGTTTATCCTCCTTTATCATCCAGAATTGCTCATAGAGGAGCTTCTGTAGACCTAGCCATTTTTTCTCTTCATTTAGCTGGAGTCTCTTCAATCTTAGGATCAGTAAATTTTATTACTACAGCTATTAACATACGATCAAACGGAATTACCCTTGATCGAATACCTTTATTTGTCTGATCTGTTGTAATTACAACAATTTTATTGTTACTTTCACTTCCAGTATTAGCTGGAGCAATTACTATATTATTAACAGACCGAAACTTAAACACATCATTTTTTGATCCTGCTGGAGGAGGAGATCCAATTTTATACCAACACTTATTT
>Tanytarsus_BIOUG02340_F10
--AACTTTATATTTTATTTTTGGAGCTTGATCAGGAATAGTAGGAACTTCACTAAGTATATTAATTCGAGCAGAACTTGGACATCCGGGAACTTTTATTGGAGATGATCAAATCTATAATGTAATTGTTACAGCTCATGCATTTATTATAATTTTTTTTATAGTAATGCCAATTTTAATTGGAGGATTCGGAAACTGATTACTCCCATTAATATTAGGGGCCCCAGATATAGCTTTTCCTCGAATAAATAATATAAGTTTTTGACTATTACCCCCTTCCCTTACTCTTCTTCTTTCTAGCTCAATTGTAGAAAATGGTGCAGGAACAGGATGAACAGTTTATCCTCCTTTATCATCCAGAATTGCTCATAGAGGAGCTTCTGTAGACCTAGCCATTTTTTCTCTTCATTTAGCTGGAGTCTCTTCAATCTTAGGATCAGTAAATTTTATTACTACAGCTATTAACATACGATCAAACGGAATTACCCTTGATCGAATACCTTTATTTGTCTGATCTGTTGTAATTACAACAATTTTATTGTTACTTTCACTTCCAGTATTAGCTGGAGCAATTACTATATTATTAACAGACCGAAACTTAAACACATCATTTTTTGATCCTGCTGGAGGAGGAGATCCAATTTTATACCAACACTTATTT
>Tanytarsus_barbitarsis_BIOUG02340_G01
--AACATTATATTTTATTTTTGGGGCTTGATCAGGAATAGTGGGAACCTCACTAAGTATACTTATCCGAGCAGAACTAGGACACCCAGGAACCTTTATTGGAGACGACCAGATTTATAATGTTATTGTAACAGCACATGCATTCATTATAATTTTTTTTATGGTTATACCTATTCTTATTGGAGGATTTGGAAATTGATTACTACCGTTAATACTAGGAGCCCCTGATATAGCTTTCCCTCGAATAAACAACATGAGATTTTGACTATTACCCCCCTCATTAACTCTTCTTCTTTCAAGAAGAATTGTAGAAAACGGGGCAGGAACAGGATGAACAGTTTACCCCCCTTTATCAGCAAGAATTGCCCATAGAGGAGCCTCTGTTGATTTAGCTATTTTTTCCCTCCATTTAGCAGGAGTTTCATCTATTTTAGGATCCGTAAATTTTATTACCACAGCCATTAATATACGATCAAACGGAATTACTTTAGACCGAATACCTTTATTTGTATGATCCGTTATTATCACAACAATTTTATTACTTTTATCATTACCTGTATTAGCAGGAGCAATTACTATACTTTTAACAGACCGAAATTTAAATACTTCATTTTTTGACCCAGCCGGAGGAGGAGACCCAATTCTTTATCAACATTTATTT
>Tanytarsus_BIOUG02340_G04
--AACTTTATATTTTATTTTTGGAGCTTGATCAGGAATAGTAGGAACTTCACTAAGTATATTAATTCGAGCAGAACTTGGACATCCGGGAACTTTTATTGGAGATGATCAAATCTATAATGTAATTGTTACAGCTCATGCATTTATTATAATTTTTTTTATAGTAATGCCAATTTTAATTGGAGGATTCGGAAACTGATTACTCCCATTAATATTAGGGGCCCCAGATATAGCTTTTCCTCGAATAAATAATATAAGTTTTTGACTATTACCCCCTTCCCTTACTCTTCTTCTTTCTAGCTCAATTGTAGAAAATGGTGCAGGAACAGGATGAACAGTTTATCCTCCTTTATCATCCAGAATTGCTCATAGAGGAGCTTCTGTAGACCTAGCCATTTTTTCTCTTCATTTAGCTGGAGTCTCTTCAATCTTAGGATCAGTAAATTTTATTACTACAGCTATTAACATACGATCAAACGGAATTACCCTTGATCGAATACCTTTATTTGTCTGATCTGTTGTAATTACAACAATTTTATTGTTACTTTCACTTCCAGTATTAGCTGGAGCAATTACTATATTATTAACAGACCGAAACTTAAACACATCATTTTTTGATCCTGCTGGAGGAGGAGATCCAATTTTATACCAACACTTATTT
>Tanytarsus_BIOUG02340_G07
--AACTTTATATTTTATTTTTGGAGCTTGATCAGGAATAGTAGGAACTTCACTAAGTATATTAATTCGAGCAGAACTTGGACATCCGGGAACTTTTATTGGAGATGATCAAATCTATAATGTAATTGTTACAGCTCATGCATTTATTATAATTTTTTTTATAGTAATGCCAATTTTAATTGGAGGATTCGGAAACTGATTACTCCCATTAATATTAGGGGCCCCAGATATAGCTTTTCCTCGAATAAATAATATAAGTTTTTGACTATTACCCCCTTCCCTTACTCTTCTTCTTTCTAGCTCAATTGTAGAAAATGGTGCAGGAACAGGATGAACAGTTTATCCTCCTTTATCATCCAGAATTGCTCATAGAGGAGCTTCTGTAGACCTAGCCATTTTTTCTCTTCATTTAGCTGGAGTCTCTTCAATCTTAGGATCAGTAAATTTTATTACTACAGCTATTAACATACGATCAAACGGAATTACCCTTGATCGAATACCTTTATTTGTCTGATCTGTTGTAATTACAACAATTTTATTGTTACTTTCACTTCCAGTATTAGCTGGAGCAATTACTATATTATTAACAGACCGAAACTTAAACACATCATTTTTTGATCCTGCTGGAGGAGGAGATCCAATTTTATACCAACACTTATTT
>Tanytarsus_BIOUG02340_G08
--AACTTTATATTTTATTTTTGGAGCTTGATCAGGAATAGTAGGAACTTCACTAAGTATATTAATTCGAGCAGAACTTGGACATCCGGGAACTTTTATTGGAGATGATCAAATCTATAATGTAATTGTTACAGCTCATGCATTTATTATAATTTTTTTTATAGTAATGCCAATTTTAATTGGAGGATTCGGAAACTGATTACTCCCATTAATATTAGGGGCCCCAGATATAGCTTTTCCTCGAATAAATAATATAAGTTTTTGACTATTACCCCCTTCCCTTACTCTTCTTCTTTCTAGCTCAATTGTAGAAAATGGTGCAGGAACAGGATGAACAGTTTATCCTCCTTTATCATCCAGAATTGCTCATAGAGGAGCTTCTGTAGACCTAGCCATTTTTTCTCTTCATTTAGCTGGAGTCTCTTCAATCTTAGGATCAGTAAATTTTATTACTACAGCTATTAACATACGATCAAACGGAATTACCCTTGATCGAATACCTTTATTTGTCTGATCTGTTGTAATTACAACAATTTTATTGTTACTTTCACTTCCAGTATTAGCTGGAGCAATTACTATATTATTAACAGACCGAAACTTAAACACATCATTTTTTGATCCTGCTGGAGGAGGAGATCCAATTTTATACCAACACTTATTT
>Tanytarsus_BIOUG02340_H08
--AACTTTATATTTTATTTTTGGAGCTTGATCAGGAATAGTAGGAACTTCACTAAGTATATTAATTCGAGCAGAACTTGGACATCCGGGAACTTTTATTGGAGATGATCAAATCTATAATGTAATTGTTACAGCTCATGCATTTATTATAATTTTTTTTATAGTAATGCCAATTTTAATTGGAGGATTCGGAAACTGATTACTCCCATTAATATTAGGGGCCCCAGATATAGCTTTTCCTCGAATAAATAATATAAGTTTTTGACTATTACCCCCTTCCCTTACTCTTCTTCTTTCTAGCTCAATTGTAGAAAATGGTGCAGGAACAGGATGAACAGTTTATCCTCCTTTATCATCCAGAATTGCTCATAGAGGAGCTTCTGTAGACCTAGCCATTTTTTCTCTTCATTTAGCTGGAGTCTCTTCAATCTTAGGATCAGTAAATTTTATTACTACAGCTATTAACATACGATCAAACGGAATTACCCTTGATCGAATACCTTTATTTGTCTGATCTGTTGTAATTACAACAATTTTATTGTTACTTTCACTTCCAGTATTAGCTGGAGCAATTACTATATTATTAACAGACCGAAACTTAAACACATCATTTTTTGATCCTGCTGGAGGAGGAGATCCAATTTTATACCAACACTTATTT
>Tanytarsus_BIOUG02341_B09
--AACTTTATATTTTATTTTTGGAGCCTGATCAGGAATAGTAGGAACTTCATTAAGAATATTGATTCGAGCTGAATTGGGACACCCAGGAACATTTATTGGAGATGACCAAATTTATAATGTAATTGTAACAGCTCATGCTTTTATTATAATTTTTTTTATAGTTATACCTATTTTAATTGGAGGATTCGGAAATTGACTTTTACCTCTAATACTAGGAGCCCCAGATATAGCATTTCCCCGAATAAATAATATAAGATTTTGATTATTACCCCCTTCTTTAACATTATTAATTTCTAGATCTATTGTAGAAAATGGTGCAGGAACAGGATGAACAGTTTACCCCCCTTTATCATCTAGAATTGCTCATAGAGGAGCCTCTGTTGATTTAGCTATTTTTTCTTTACATTTAGCGGGTATTTCCTCAATTTTAGGATCAGTAAATTTTATTACAACAGCTATTAATATACGATCTAATGGGATTACCTTAGATCGAATACCATTATTTGTTTGATCAGTTATCATTACAACCATTTTACTTTTACTTTCTTTACCTGTTCTAGCAGGAGCCATTACTATATTATTAACAGATCGAAATTTAAATACCTCTTTTTTTGATCCAGCAGGAGGAGGAGATCCAATTTTATACCAACACTTATTT
>Tanytarsus_BIOUG02341_B12
--AACTTTATATTTTATTTTTGGAGCTTGATCAGGAATAGTAGGAACTTCACTAAGTATATTAATTCGAGCAGAACTTGGACATCCGGGAACTTTTATTGGAGATGATCAAATCTATAATGTAATTGTTACAGCTCATGCATTTATTATAATTTTTTTTATAGTAATGCCAATTTTAATTGGAGGATTCGGAAACTGATTACTCCCATTAATATTAGGGGCCCCAGATATAGCTTTTCCTCGAATAAATAATATAAGTTTTTGACTATTACCCCCTTCCCTTACTCTTCTTCTTTCTAGCTCAATTGTAGAAAATGGTGCAGGAACAGGATGAACAGTTTATCCTCCTTTATCATCCAGAATTGCTCATAGAGGAGCTTCTGTAGACCTAGCCATTTTTTCTCTTCATTTAGCTGGAGTCTCTTCAATCTTAGGATCAGTAAATTTTATTACTACAGCTATTAACATACGATCAAACGGAATTACCCTTGATCGAATACCTTTATTTGTCTGATCTGTTGTAATTACAACAATTTTATTGTTACTTTCACTTCCAGTATTAGCTGGAGCAATTACTATATTATTAACAGACCGAAACTTAAACACATCATTTTTTGATCCTGCTGGAGGAGGAGATCCAATTTTATACCAACACTTATTT
>Tanytarsus_BIOUG02341_E09
--AACTTTATATTTTATTTTTGGAGCTTGATCAGGAATAGTAGGAACTTCACTAAGTATATTAATTCGAGCAGAACTTGGACATCCGGGAACTTTTATTGGAGATGATCAAATCTATAATGTAATTGTTACAGCTCATGCATTTATTATAATTTTTTTTATAGTAATGCCAATTTTAATTGGAGGATTCGGAAACTGATTACTCCCATTAATATTAGGGGCCCCAGATATAGCTTTTCCTCGAATAAATAATATAAGTTTTTGACTATTACCCCCTTCCCTTACTCTTCTTCTTTCTAGCTCAATTGTAGAAAATGGTGCAGGAACAGGATGAACAGTTTATCCTCCTTTATCATCCAGAATTGCTCATAGAGGAGCTTCTGTAGACCTAGCCATTTTTTCTCTTCATTTAGCTGGAGTCTCTTCAATCTTAGGATCAGTAAATTTTATTACTACAGCTATTAACATACGATCAAACGGAATTACCCTTGATCGAATACCTTTATTTGTCTGATCTGTTGTAATTACAACAATTTTATTGTTACTTTCACTTCCAGTATTAGCTGGAGCAATTACTATATTATTAACAGACCGAAACTTAAACACATCATTTTTTGATCCTGCTGGAGGAGGAGATCCAATTTTATACCAACACTTATTT
>Tanytarsus_bispinosus_BIOUG02342_B02
--AACTTTATATTTTATTTTTGGAGCTTGATCTGGAATAGTTGGTACTTCTTTAAGAATATTAATCCGAGCAGAATTAGGACACCCTGGAACTTTAATTGGGGATGATCAAATTTATAATGTAATTGTTACAGCTCACGCTTTTATTATAATTTTTTTTATAGTTATACCAATTTTAATTGGAGGATTTGGAAATTGACTTCTTCCTTTAATATTAGGAGCTCCTGATATAGCTTTTCCACGAATAAATAATATAAGATTTTGACTTTTGCCTCCTTCTATTTCTCTTCTTCTTTCTAGTTCAATTGTAGAAAATGGTGCAGGAACAGGATGAACAGTTTACCCTCCTTTATCAGCTAGAATTGCCCATAGAGGAAGTTCAGTAGATTTAGCAATTTTTTCACTTCATTTAGCAGGGATTTCATCAATTTTAGGTTCTGTAAATTTTATTACAACAGCAATTAATATACGATCTAATGGAATTACTTTAGATCGAATACCTTTATTTGTTTGATCTGTAATTATTACAACAATTCTTCTTCTTCTTTCACTTCCTGTTTTAGCCGGAGCAATTACTATACTTTTAACAGATCGAAATTTAAATACTTCTTTTTTTGATCCAGCTGGAGGTGGAGATCCAATTCTTTATCAACATTTATTT
>Tanytarsus_BIOUG02342_C09
--AACTTTATATTTTATTTTTGGAGCTTGATCAGGAATAGTAGGAACTTCACTAAGTATATTAATTCGAGCAGAACTTGGACATCCGGGAACTTTTATTGGAGATGATCAAATCTATAATGTAATTGTTACAGCTCATGCATTTATTATAATTTTTTTTATAGTAATGCCAATTTTAATTGGAGGATTCGGAAACTGATTACTCCCATTAATATTAGGGGCCCCAGATATAGCTTTTCCTCGAATAAATAATATAAGTTTTTGACTATTACCCCCTTCCCTTACTCTTCTTCTTTCTAGCTCAATTGTAGAAAATGGTGCAGGAACAGGATGAACAGTTTATCCTCCTTTATCATCCAGAATTGCTCATAGAGGAGCTTCTGTAGACCTAGCCATTTTTTCTCTTCATTTAGCTGGAGTCTCTTCAATCTTAGGATCAGTAAATTTTATTACTACAGCTATTAACATACGATCAAACGGAATTACCCTTGATCGAATACCTTTATTTGTCTGATCTGTTGTAATTACAACAATTTTATTGTTACTTTCACTTCCAGTATTAGCTGGAGCAATTACTATATTATTAACAGACCGAAACTTAAACACATCATTTTTTGATCCTGCTGGAGGAGGAGATCCAATTTTATACCAACACTTATTT
>Tanytarsus_BIOUG02342_F10
--AACTTTATATTTTATTTTTGGAGCTTGATCAGGAATAGTAGGAACTTCACTAAGTATATTAATTCGAGCAGAACTTGGACATCCGGGAACTTTTATTGGAGATGATCAAATCTATAATGTAATTGTTACAGCTCATGCATTTATTATAATTTTTTTTATAGTAATGCCAATTTTAATTGGAGGATTCGGAAACTGATTACTCCCATTAATATTAGGGGCCCCAGATATAGCTTTTCCTCGAATAAATAATATAAGTTTTTGACTATTACCCCCTTCCCTTACTCTTCTTCTTTCTAGCTCAATTGTAGAAAATGGTGCAGGAACAGGATGAACAGTTTATCCTCCTTTATCATCCAGAATTGCTCATAGAGGAGCTTCTGTAGACCTAGCCATTTTTTCTCTTCATTTAGCTGGAGTCTCTTCAATCTTAGGATCAGTAAATTTTATTACTACAGCTATTAACATACGATCAAACGGAATTACCCTTGATCGAATACCTTTATTTGTCTGATCTGTTGTAATTACAACAATTTTATTGTTACTTTCACTTCCAGTATTAGCTGGAGCAATTACTATATTATTAACAGACCGAAACTTAAACACATCATTTTTTGATCCTGCTGGAGGAGGAGATCCAATTTTATACCAACACTTATTT
>Tanytarsus_BIOUG02342_G02
--AACTTTATATTTTATTTTTGGAGCTTGATCAGGAATAGTAGGAACTTCACTAAGTATATTAATTCGAGCAGAACTTGGACATCCGGGAACTTTTATTGGAGATGATCAAATCTATAATGTAATTGTTACAGCTCATGCATTTATTATAATTTTTTTTATAGTAATGCCAATTTTAATTGGAGGATTCGGAAACTGATTACTCCCATTAATATTAGGGGCCCCAGATATAGCTTTTCCTCGAATAAATAATATAAGTTTTTGACTATTACCCCCTTCCCTTACTCTTCTTCTTTCTAGCTCAATTGTAGAAAATGGTGCAGGAACAGGATGAACAGTTTATCCTCCTTTATCATCCAGAATTGCTCATAGAGGAGCTTCTGTAGACCTAGCCATTTTTTCTCTTCATTTAGCTGGAGTCTCTTCAATCTTAGGATCAGTAAATTTTATTACTACAGCTATTAACATACGATCAAACGGAATTACCCTTGATCGAATACCTTTATTTGTCTGATCTGTTGTAATTACAACAATTTTATTGTTACTTTCACTTCCAGTATTAGCTGGAGCAATTACTATATTATTAACAGACCGAAACTTAAACACATCATTTTTTGATCCTGCTGGAGGAGGAGATCCAATTTTATACCAACACTTATTT
>Tanytarsus_barbitarsis_BIOUG02342_G05
--AACATTATATTTTATTTTTGGGGCTTGATCAGGAATAGTGGGAACCTCACTAAGTATACTTATCCGAGCAGAACTAGGACACCCAGGAACCTTTATTGGAGACGACCAGATTTATAATGTTATTGTAACAGCACATGCATTCATTATAATTTTTTTTATGGTTATGCCTATTCTTATTGGAGGATTTGGAAATTGATTACTACCGTTAATACTAGGAGCCCCTGATATAGCTTTCCCTCGAATAAACAACATGAGATTTTGACTATTACCCCCCTCATTAACTCTTCTTCTTTCAAGAAGAATTGTAGAAAACGGGGCAGGAACAGGATGAACAGTTTACCCCCCTTTATCAGCAAGAATTGCCCATAGAGGAGCCTCTGTTGATTTAGCTATTTTTTCCCTCCATTTAGCAGGAGTTTCATCTATTTTAGGATCCGTAAATTTTATTACCACAGCCATTAATATACGATCAAACGGAATTACTTTAGACCGAATACCTTTATTTGTATGATCCGTTATTATCACAACAATTTTATTACTTTTATCATTACCTGTATTAGCAGGAGCAATTACTATACTTTTAACAGACCGAAATTTAAATACTTCATTTTTTGACCCAGCCGGAGGAGGAGACCCAATTCTTTATCAACATTTATTT
>Tanytarsus_BIOUG02342_H11
--AACTTTATATTTTATTTTTGGAGCTTGATCAGGAATAGTAGGAACTTCACTAAGTATATTAATTCGAGCAGAACTTGGACATCCGGGAACTTTTATTGGAGATGATCAAATCTATAATGTAATTGTTACAGCTCATGCATTTATTATAATTTTTTTTATAGTAATGCCAATTTTAATTGGAGGATTCGGAAACTGATTACTCCCATTAATATTAGGGGCCCCAGATATAGCTTTTCCTCGAATAAATAATATAAGTTTTTGACTATTACCCCCTTCCCTTACTCTTCTTCTTTCTAGCTCAATTGTAGAAAATGGTGCAGGAACAGGATGAACAGTTTATCCTCCTTTATCATCCAGAATTGCTCATAGAGGAGCTTCTGTAGACCTAGCCATTTTTTCTCTTCATTTAGCTGGAGTCTCTTCAATCTTAGGATCAGTAAATTTTATTACTACAGCTATTAACATACGATCAAACGGAATTACCCTTGATCGAATACCTTTATTTGTCTGATCTGTTGTAATTACAACAATTTTATTGTTACTTTCACTTCCAGTATTAGCTGGAGCAATTACTATATTATTAACAGACCGAAACTTAAACACATCATTTTTTGATCCTGCTGGAGGAGGAGATCCAATTTTATACCAACACTTATTT
>Tanytarsus_barbitarsis_BIOUG02343_A06
--AACATTATATTTTATTTTTGGGGCTTGATCAGGAATAGTGGGAACCTCACTAAGTATACTTATCCGAGCAGAACTAGGACACCCAGGAACCTTTATTGGAGACGACCAAATTTATAATGTTATTGTAACAGCACATGCATTCATTATAATTTTTTTTATGGTTATACCTATTCTTATTGGAGGATTTGGAAATTGATTACTACCATTAATACTAGGGGCCCCTGATATAGCTTTCCCTCGAATAAACAACATGAGATTTTGACTATTACCCCCCTCATTAACTCTTCTTCTTTCAAGAAGAATTGTAGAAAACGGGGCAGGAACAGGATGAACAGTTTACCCCCCTTTATCAGCAAGAATTGCCCATAGAGGAGCCTCTGTTGATTTAGCTATTTTTTCCCTCCATTTAGCGGGAGTTTCATCTATTTTAGGATCCGTAAATTTTATTACCACAGCCATTAATATACGATCAAACGGAATTACTTTAGACCGAATACCTTTATTTGTATGATCCGTTATTATCACAACAATTTTATTACTTTTATCATTGCCTGTATTAGCAGGAGCAATTACTATACTTTTAACAGACCGAAATTTAAATACTTCATTTTTTGACCCAGCCGGAGGAGGAGACCCAATTCTTTATCAACATTTATTT
>Tanytarsus_BIOUG02343_A09
--AACTTTATATTTTATTTTTGGAGCTTGATCAGGAATAGTAGGAACTTCACTAAGTATATTAATTCGAGCAGAACTTGGACATCCGGGAACTTTTATTGGAGATGATCAAATCTATAATGTAATTGTTACAGCTCATGCATTTATTATAATTTTTTTTATAGTAATGCCAATTTTAATTGGAGGATTCGGAAACTGATTACTCCCATTAATATTAGGGGCCCCAGATATAGCTTTTCCTCGAATAAATAATATAAGTTTTTGACTATTACCTCCTTCCCTTACTCTTCTTCTTTCTAGCTCAATTGTAGAAAATGGTGCAGGAACAGGATGAACAGTTTATCCTCCTTTATCATCCAGAATTGCTCATAGAGGAGCTTCTGTAGACCTAGCCATTTTTTCTCTTCATTTAGCTGGAGTCTCTTCAATCTTAGGATCAGTAAATTTTATTACTACAGCTATTAACATACGATCAAACGGAATTACCCTTGATCGAATACCTTTATTTGTCTGATCTGTTGTAATTACAACAATTTTATTGTTACTTTCACTTCCAGTATTAGCTGGAGCAATTACTATATTATTAACAGACCGAAACTTAAACACATCATTTTTTGATCCTGCTGGAGGAGGAGATCCAATTTTATACCAACACTTATTT
>Tanytarsus_BIOUG02343_B01
--AACTTTATATTTTATTTTTGGAGCTTGATCAGGAATAGTAGGAACTTCACTAAGTATATTAATTCGAGCAGAACTTGGACATCCGGGAACTTTTATTGGAGATGATCAAATCTATAATGTAATTGTTACAGCTCATGCATTTATTATAATTTTTTTTATAGTAATGCCAATTTTAATTGGAGGATTCGGAAACTGATTACTCCCATTAATATTAGGGGCCCCAGATATAGCTTTTCCTCGAATAAATAATATAAGTTTTTGACTATTACCCCCTTCCCTTACTCTTCTTCTTTCTAGCTCAATTGTAGAAAATGGTGCAGGAACAGGATGAACAGTTTATCCTCCTTTATCATCCAGAATTGCTCATAGAGGAGCTTCTGTAGACCTAGCCATTTTTTCTCTTCATTTAGCTGGAGTCTCTTCAATCTTAGGATCAGTAAATTTTATTACTACAGCTATTAACATACGATCAAACGGAATTACCCTTGATCGAATACCTTTATTTGTCTGATCTGTTGTAATTACAACAATTTTATTATTACTTTCACTTCCAGTATTAGCTGGAGCAATTACTATATTATTAACAGACCGAAACTTAAACACATCATTTTTTGATCCTGCTGGAGGAGGAGATCCAATTTTATACCAACACTTATTT
>Tanytarsus_BIOUG02343_B08
--AACTTTATATTTTATTTTTGGAGCTTGATCAGGAATAGTAGGAACTTCACTAAGTATATTAATTCGAGCAGAACTTGGACATCCGGGAACTTTTATTGGAGATGATCAAATCTATAATGTAATTGTTACAGCTCATGCATTTATTATAATTTTTTTTATAGTAATGCCAATTTTAATTGGAGGATTCGGAAACTGATTACTCCCATTAATATTAGGGGCCCCAGATATAGCTTTTCCTCGAATAAATAATATAAGTTTTTGACTATTACCCCCTTCCCTTACTCTTCTTCTTTCTAGCTCAATTGTAGAAAATGGTGCAGGAACAGGATGAACAGTTTATCCTCCTTTATCATCCAGAATTGCTCATAGAGGAGCTTCTGTAGACCTAGCCATTTTTTCTCTTCATTTAGCTGGAGTCTCTTCAATCTTAGGATCAGTAAATTTTATTACTACAGCTATTAACATACGATCAAACGGAATTACCCTTGATCGAATACCTTTATTTGTCTGATCTGTTGTAATTACAACAATTTTATTGTTACTTTCACTTCCAGTATTAGCTGGAGCAATTACTATATTATTAACAGACCGAAACTTAAACACATCATTTTTTGATCCTGCTGGAGGAGGAGATCCAATTTTATACCAACACTTATTT
>Tanytarsus_BIOUG02343_E01
--AACTTTATATTTTATTTTTGGAGCTTGATCAGGAATAGTAGGAACTTCACTAAGTATATTAATTCGAGCAGAACTTGGACATCCGGGAACTTTTATTGGAGATGATCAAATCTATAATGTAATTGTTACAGCTCATGCATTTATTATAATTTTTTTTATAGTAATGCCAATTTTAATTGGAGGATTCGGAAACTGATTACTCCCATTAATATTAGGGGCCCCAGATATAGCTTTTCCTCGAATAAATAATATAAGTTTTTGACTATTACCCCCTTCCCTTACTCTTCTTCTTTCTAGCTCAATTGTAGAAAATGGTGCAGGAACAGGATGAACAGTTTATCCTCCTTTATCATCCAGAATTGCTCATAGAGGAGCTTCTGTAGACCTAGCCATTTTTTCTCTTCATTTAGCTGGAGTCTCTTCAATCTTAGGATCAGTAAATTTTATTACTACAGCTATTAACATACGATCAAACGGAATTACCCTTGATCGAATACCTTTATTTGTCTGATCTGTTGTAATTACAACAATTTTATTGTTACTTTCACTTCCAGTATTAGCTGGAGCAATTACTATATTATTAACAGACCGAAACTTAAACACATCATTTTTTGATCCTGCTGGAGGAGGAGATCCAATTTTATACCAACACTTATTT
>Tanytarsus_barbitarsis_BIOUG02343_F08
--AACATTATATTTTATTTTTGGGGCTTGATCAGGAATAGTGGGAACCTCACTAAGTATACTTATCCGAGCAGAACTAGGACACCCAGGAACCTTTATTGGAGACGACCAGATTTATAATGTTATTGTAACAGCACATGCATTCATTATAATTTTTTTTATGGTTATACCTATTCTTATTGGAGGATTTGGAAATTGATTACTACCGTTAATACTAGGAGCCCCTGATATAGCTTTCCCTCGAATAAACAACATGAGATTCTGACTATTACCCCCCTCATTAACTCTTCTTCTTTCAAGAAGAATTGTAGAAAACGGGGCAGGAACAGGATGAACAGTTTACCCCCCTTTATCAGCAAGAATTGCCCATAGAGGAGCCTCTGTTGATTTAGCTATTTTTTCCCTCCATTTAGCAGGAGTTTCATCTATTTTAGGATCCGTAAATTTTATTACCACAGCCATTAATATACGATCAAACGGAATTACTTTAGACCGAATACCTTTATTTGTATGATCCGTTATTATCACAACAATTTTATTACTTTTATCATTACCTGTATTAGCAGGAGCAATTACTATACTTTTAACAGACCGAAATTTAAATACTTCATTTTTTGACCCAGCCGGAGGAGGAGACCCAATTCTTTATCAACATTTATTT
>Tanytarsus_BIOUG02343_F09
--AACTTTATATTTTATTTTTGGAGCTTGATCAGGAATAGTAGGAACTTCACTAAGTATATTAATTCGAGCAGAACTTGGACATCCGGGAACTTTTATTGGAGATGATCAAATCTATAATGTAATTGTTACAGCTCATGCATTTATTATAATTTTTTTTATAGTAATGCCAATTTTAATTGGAGGATTCGGAAACTGATTACTCCCATTAATATTAGGGGCCCCAGATATAGCTTTTCCTCGAATAAATAATATAAGTTTTTGACTATTACCCCCTTCCCTTACTCTTCTTCTTTCTAGCTCAATTGTAGAAAATGGTGCAGGAACAGGATGAACAGTTTATCCTCCTTTATCATCCAGAATTGCTCATAGAGGAGCTTCTGTAGACCTAGCCATTTTTTCTCTTCATTTAGCTGGAGTCTCTTCAATCTTAGGATCAGTAAATTTTATTACTACAGCTATTAACATACGATCAAACGGAATTACCCTTGATCGAATACCTTTATTTGTCTGATCTGTTGTAATTACAACAATTTTATTGTTACTTTCACTTCCAGTATTAGCTGGAGCAATTACTATATTATTAACAGACCGAAACTTAAACACATCATTTTTTGATCCTGCTGGAGGAGGAGATCCAATTTTATACCAACACTTATTT
>Tanytarsus_barbitarsis_BIOUG02343_F11
--AACATTATATTTTATTTTTGGGGCTTGATCAGGAATAGTGGGAACCTCACTAAGTATACTTATCCGAGCAGAACTAGGACACCCAGGAACCTTTATTGGAGACGACCAAATTTATAATGTTATTGTAACAGCACATGCATTCATTATAATTTTTTTTATGGTTATACCTATTCTTATTGGAGGATTTGGAAATTGATTACTACCATTAATACTAGGGGCCCCTGATATAGCTTTCCCTCGAATAAACAACATGAGATTTTGACTATTACCCCCCTCATTAACTCTTCTTCTTTCAAGAAGAATTGTAGAAAACGGGGCAGGAACAGGATGAACAGTTTACCCCCCTTTATCAGCAAGAATTGCCCATAGAGGAGCCTCTGTTGATTTAGCTATTTTTTCCCTCCATTTAGCGGGAGTTTCATCTATTTTAGGATCCGTAAATTTTATTACCACAGCCATTAATATACGATCAAACGGAATTACTTTAGACCGAATACCTTTATTTGTATGATCCGTTATTATCACAACAATTTTATTACTTTTATCATTGCCTGTATTAGCAGGAGCAATTACTATACTTTTAACAGACCGAAATTTAAATACTTCATTTTTTGACCCAGCCGGAGGAGGAGACCCAATTCTTTATCAACATTTATTT
>Tanytarsus_BIOUG02343_G02
--AACTTTATATTTTATTTTTGGAGCTTGATCAGGAATAGTAGGAACTTCACTAAGTATATTAATTCGAGCAGAACTTGGACATCCGGGAACTTTTATTGGAGATGATCAAATCTATAATGTAATTGTTACAGCTCATGCATTTATTATAATTTTTTTTATAGTAATGCCAATTTTAATTGGAGGATTCGGAAACTGATTACTCCCATTAATATTAGGGGCCCCAGATATAGCTTTTCCTCGAATAAATAATATAAGTTTTTGACTATTACCCCCTTCCCTTACTCTTCTTCTTTCTAGCTCAATTGTAGAAAATGGTGCAGGAACAGGATGAACAGTTTATCCTCCTTTATCATCCAGAATTGCTCATAGAGGAGCTTCTGTAGACCTAGCCATTTTTTCTCTTCATTTAGCTGGAGTCTCTTCAATCTTAGGATCAGTAAATTTTATTACTACAGCTATTAACATACGATCAAACGGAATTACCCTTGATCGAATACCTTTATTTGTCTGATCTGTTGTAATTACAACAATTTTATTGTTACTTTCACTTCCAGTATTAGCTGGAGCAATTACTATATTATTAACAGACCGAAACTTAAACACATCATTTTTTGATCCTGCTGGAGGAGGAGATCCAATTTTATACCAACACTTATTT
>Tanytarsus_barbitarsis_BIOUG02343_G07
--AACATTATATTTTATTTTTGGGGCTTGATCAGGAATAGTGGGAACCTCACTAAGTATACTTATCCGAGCAGAACTAGGACACCCAGGAACCTTTATTGGAGACGACCAGATTTATAATGTTATTGTAACAGCACATGCATTCATTATAATTTTTTTTATGGTTATGCCTATTCTTATTGGAGGATTTGGAAATTGATTACTACCGTTAATACTAGGAGCCCCTGATATAGCTTTCCCTCGAATAAACAACATGAGATTTTGACTATTACCCCCCTCATTAACTCTTCTTCTTTCAAGAAGAATTGTAGAAAACGGGGCAGGAACAGGATGAACAGTTTACCCCCCTTTATCAGCAAGAATTGCCCATAGAGGAGCCTCTGTTGATTTAGCTATTTTTTCCCTCCATTTAGCAGGAGTTTCATCTATTTTAGGATCCGTAAATTTTATTACCACAGCCATTAATATACGATCAAACGGAATTACTTTAGACCGAATACCTTTATTTGTATGATCCGTTATTATCACAACAATTTTATTACTTTTATCATTACCTGTATTAGCAGGAGCAATTACTATACTTTTAACAGACCGAAATTTAAATACTTCATTTTTTGACCCAGCCGGAGGAGGAGACCCAATTCTTTATCAACATTTATTT
>Tanytarsus_BIOUG02343_G08
--AACTTTATATTTTATTTTTGGAGCTTGATCAGGAATAGTAGGAACTTCACTAAGTATATTAATTCGAGCAGAACTTGGACATCCGGGAACTTTTATTGGAGATGATCAAATCTATAATGTAATTGTTACAGCTCATGCATTTATTATAATTTTTTTTATAGTAATGCCAATTTTAATTGGAGGATTCGGAAACTGATTACTCCCATTAATATTAGGGGCCCCAGATATAGCTTTTCCTCGAATAAATAATATAAGTTTTTGACTATTACCCCCTTCCCTTACTCTTCTTCTTTCTAGCTCAATTGTAGAAAATGGTGCAGGAACAGGATGAACAGTTTATCCTCCTTTATCATCCAGAATTGCTCATAGAGGAGCTTCTGTAGACCTAGCCATTTTTTCTCTTCATTTAGCTGGAGTCTCTTCAATCTTAGGATCAGTAAATTTTATTACTACAGCTATTAACATACGATCAAACGGAATTACCCTTGATCGAATACCTTTATTTGTCTGATCTGTTGTAATTACAACAATTTTATTGTTACTTTCACTTCCAGTATTAGCTGGAGCAATTACTATATTATTAACAGACCGAAACTTAAACACATCATTTTTTGATCCTGCTGGAGGAGGAGATCCAATTTTATACCAACACTTATTT
>Tanytarsus_BIOUG02344_A07
--AACTTTATATTTTATTTTTGGAGCTTGATCAGGAATAGTAGGAACTTCACTAAGTATATTAATTCGAGCAGAACTTGGACATCCGGGAACTTTTATTGGAGATGATCAAATCTATAATGTAATTGTTACAGCTCATGCATTTATTATAATTTTTTTTATAGTAATGCCAATTTTAATTGGAGGATTCGGAAACTGATTACTCCCATTAATATTAGGGGCCCCAGATATAGCTTTTCCTCGAATAAATAATATAAGTTTTTGACTATTACCCCCTTCCCTTACTCTTCTTCTTTCTAGCTCAATTGTAGAAAATGGTGCAGGAACAGGATGAACAGTTTATCCTCCTTTATCATCCAGAATTGCTCATAGAGGAGCTTCTGTAGACCTAGCCATTTTTTCTCTTCATTTAGCTGGAGTCTCTTCAATCTTAGGATCAGTAAATTTTATTACTACAGCTATTAACATACGATCAAACGGAATTACCCTTGATCGAATACCTTTATTTGTCTGATCTGTTGTAATTACAACAATTTTATTGTTACTTTCACTTCCAGTATTAGCTGGAGCAATTACTATATTATTAACAGACCGAAACTTAAACACATCATTTTTTGATCCTGCTGGAGGAGGAGATCCAATTTTATACCAACACTTATTT
>Tanytarsus_BIOUG02344_A09
--AACTTTATATTTTATTTTTGGAGCTTGATCAGGAATAGTAGGAACTTCACTAAGTATATTAATTCGAGCAGAACTTGGACATCCGGGAACTTTTATTGGAGATGATCAAATCTATAATGTAATTGTTACAGCTCATGCATTTATTATAATTTTTTTTATAGTAATGCCAATTTTAATTGGAGGATTCGGAAACTGATTACTCCCATTAATATTAGGGGCCCCAGATATAGCTTTTCCTCGAATAAATAATATAAGTTTTTGACTATTACCCCCTTCCCTTACTCTTCTTCTTTCTAGCTCAATTGTAGAAAATGGTGCAGGAACAGGATGAACAGTTTATCCTCCTTTATCATCCAGAATTGCTCATAGAGGAGCTTCTGTAGACCTAGCCATTTTTTCTCTTCATTTAGCTGGAGTCTCTTCAATCTTAGGATCAGTAAATTTTATTACTACAGCTATTAACATACGATCAAACGGAATTACCCTTGATCGAATACCTTTATTTGTCTGATCTGTTGTAATTACAACAATTTTATTGTTACTTTCACTTCCAGTATTAGCTGGAGCAATTACTATATTATTAACAGACCGAAACTTAAACACATCATTTTTTGATCCTGCTGGAGGAGGAGATCCAATTTTATACCAACACTTATTT
>Tanytarsus_barbitarsis_BIOUG02344_B05
--AACATTATATTTTATTTTTGGGGCTTGATCAGGAATAGTGGGAACCTCACTAAGTATACTTATCCGAGCAGAACTAGGACACCCAGGAACCTTTATTGGAGACGACCAAATTTATAATGTTATTGTAACAGCACATGCATTCATTATAATTTTTTTTATGGTTATACCTATTCTTATTGGAGGATTTGGAAATTGATTACTACCATTAATACTAGGGGCCCCTGATATAGCTTTCCCTCGAATAAACAACATGAGATTTTGACTATTACCCCCCTCATTAACTCTTCTTCTTTCAAGAAGAATTGTAGAAAACGGGGCAGGAACAGGATGAACAGTTTACCCCCCTTTATCAGCAAGAATTGCCCATAGAGGAGCCTCTGTTGATTTAGCTATTTTTTCCCTCCATTTAGCGGGAGTTTCATCTATTTTAGGATCCGTAAATTTTATTACCACAGCCATTAATATACGATCAAACGGAATTACTTTAGACCGAATACCTTTATTTGTATGATCCGTTATTATCACAACAATTTTATTACTTTTATCATTGCCTGTATTAGCAGGAGCAATTACTATACTTTTAACAGACCGAAATTTAAATACTTCATTTTTTGACCCAGCCGGAGGAGGAGACCCAATTCTTTATCAACATTTATTT
>Tanytarsus_BIOUG02344_C02
--AACTTTATATTTTATTTTTGGAGCTTGATCAGGAATAGTAGGAACTTCACTAAGTATATTAATTCGAGCAGAACTTGGACATCCGGGAACTTTTATTGGAGATGATCAAATCTATAATGTAATTGTTACAGCTCATGCATTTATTATAATTTTTTTTATAGTAATGCCAATTTTAATTGGAGGATTCGGAAACTGATTACTCCCATTAATATTAGGGGCCCCAGATATAGCTTTTCCTCGAATAAATAATATAAGTTTTTGACTATTACCCCCTTCCCTTACTCTTCTTCTTTCTAGCTCAATTGTAGAAAATGGTGCAGGAACAGGATGAACAGTTTATCCTCCTTTATCATCCAGAATTGCTCATAGAGGAGCTTCTGTAGACCTAGCCATTTTTTCTCTTCATTTAGCTGGAGTCTCTTCAATCTTAGGATCAGTAAATTTTATTACTACAGCTATTAACATACGATCAAACGGAATTACCCTTGATCGAATACCTTTATTTGTCTGATCTGTTGTAATTACAACAATTTTATTGTTACTTTCACTTCCAGTATTAGCTGGAGCAATTACTATATTATTAACAGACCGAAACTTAAACACATCATTTTTTGATCCTGCTGGAGGAGGAGATCCAATTTTATACCAACACTTATTT
>Tanytarsus_BIOUG02344_E08
--AACTTTATATTTTATTTTTGGAGCTTGATCAGGAATAGTAGGAACTTCACTAAGTATATTAATTCGAGCAGAACTTGGACATCCGGGAACTTTTATTGGAGATGATCAAATCTATAATGTAATTGTTACAGCTCATGCATTTATTATAATTTTTTTTATAGTAATGCCAATTTTAATTGGAGGATTCGGAAACTGATTACTCCCATTAATATTAGGGGCCCCAGATATAGCTTTTCCTCGAATAAATAATATAAGTTTTTGACTATTACCCCCTTCCCTTACTCTTCTTCTTTCTAGCTCAATTGTAGAAAATGGTGCAGGAACAGGATGAACAGTTTATCCTCCTTTATCATCCAGAATTGCTCATAGAGGAGCTTCTGTAGACCTAGCCATTTTTTCTCTTCATTTAGCTGGAGTCTCTTCAATCTTAGGATCAGTAAATTTTATTACTACAGCTATTAACATACGATCAAACGGAATTACCCTTGATCGAATACCTTTATTTGTCTGATCTGTTGTAATTACAACAATTTTATTGTTACTTTCACTTCCAGTATTAGCTGGAGCAATTACTATATTATTAACAGACCGAAACTTAAACACATCATTTTTTGATCCTGCTGGAGGAGGAGATCCAATTTTATACCAACACTTATTT
>Tanytarsus_BIOUG02344_F04
--AACTTTATATTTTATTTTTGGAGCTTGATCAGGAATAGTAGGAACTTCACTAAGTATATTAATTCGAGCAGAACTTGGACATCCGGGAACTTTTATTGGAGATGATCAAATCTATAATGTAATTGTTACAGCTCATGCATTTATTATAATTTTTTTTATAGTAATGCCAATTTTAATTGGAGGATTCGGAAACTGATTACTCCCATTAATATTAGGGGCCCCAGATATAGCTTTTCCTCGAATAAATAATATAAGTTTTTGACTATTACCCCCTTCCCTTACTCTTCTTCTTTCTAGCTCAATTGTAGAAAATGGTGCAGGAACAGGATGAACAGTTTATCCTCCTTTATCATCCAGAATTGCTCATAGAGGAGCTTCTGTAGACCTAGCCATTTTTTCTCTTCATTTAGCTGGAGTCTCTTCAATCTTAGGATCAGTAAATTTTATTACTACAGCTATTAACATACGATCAAACGGAATTACCCTTGATCGAATACCTTTATTTGTCTGATCTGTTGTAATTACAACAATTTTATTGTTACTTTCACTTCCAGTATTAGCTGGAGCAATTACTATATTATTAACAGACCGAAACTTAAACACATCATTTTTTGATCCTGCTGGAGGAGGAGATCCAATTTTATACCAACACTTATTT
>Tanytarsus_BIOUG02344_H11
--AACTTTATATTTTATTTTTGGAGCTTGATCAGGAATAGTAGGAACTTCACTAAGTATATTAATTCGAGCAGAACTTGGACATCCGGGAACTTTTATTGGAGATGATCAAATCTATAATGTAATTGTTACAGCTCATGCATTTATTATAATTTTTTTTATAGTAATGCCAATTTTAATTGGAGGATTCGGAAACTGATTACTCCCATTAATATTAGGGGCCCCAGATATAGCTTTTCCTCGAATAAATAATATAAGTTTTTGACTATTACCCCCTTCCCTTACTCTTCTTCTTTCTAGCTCAATTGTAGAAAATGGTGCAGGAACAGGATGAACAGTTTATCCTCCTTTATCATCCAGAATTGCTCATAGAGGAGCTTCTGTAGACCTAGCCATTTTTTCTCTTCATTTAGCTGGAGTCTCTTCAATCTTAGGATCAGTAAATTTTATTACTACAGCTATTAACATACGATCAAACGGAATTACCCTTGATCGAATACCTTTATTTGTCTGATCTGTTGTAATTACAACAATTTTATTGTTACTTTCACTTCCAGTATTAGCTGGAGCAATTACTATATTATTAACAGACCGAAACTTAAACACATCATTTTTTGATCCTGCTGGAGGAGGAGATCCAATTTTATACCAACACTTATTT
>Tanytarsus_barbitarsis_BIOUG02345_A10
--AACATTATATTTTATTTTTGGGGCTTGATCAGGAATAGTGGGAACCTCACTAAGTATACTTATCCGAGCAGAACTAGGACACCCAGGAACCTTTATTGGAGACGACCAAATTTATAATGTTATTGTAACAGCACATGCATTCATTATAATTTTTTTTATGGTTATACCTATTCTTATTGGAGGATTTGGAAATTGATTACTACCATTAATACTAGGGGCCCCTGATATGGCTTTCCCTCGAATAAACAACATGAGATTTTGACTATTACCCCCCTCATTAACTCTTCTTCTTTCAAGAAGAATTGTAGAAAACGGGGCAGGAACAGGATGAACAGTTTACCCCCCTTTATCAGCAAGAATTGCCCATAGAGGAGCCTCTGTTGATTTAGCTATTTTTTCCCTCCATTTAGCGGGAGTTTCATCTATTTTAGGATCCGTAAATTTTATTACCACAGCCATTAATATACGATCAAACGGAATTACTTTAGACCGAATACCTTTATTTGTATGATCCGTTATTATCACAACAATTTTATTACTTTTATCATTGCCTGTATTAGCAGGAGCAATTACTATACTTTTAACAGACCGAAATTTAAATACTTCATTTTTTGACCCAGCCGGAGGAGGAGACCCAATTCTTTATCAACATTTATTT
>Tanytarsus_barbitarsis_BIOUG02345_B06
--AACATTATATTTTATTTTTGGGGCTTGATCAGGAATAGTGGGAACCTCACTAAGTATACTTATCCGAGCAGAACTAGGACACCCAGGAACCTTTATTGGAGACGACCAGATTTATAATGTTATTGTAACAGCACATGCATTCATTATAATTTTTTTTATGGTTATGCCTATTCTTATTGGAGGATTTGGAAATTGATTACTACCGTTAATACTAGGAGCCCCTGATATAGCTTTCCCTCGAATAAACAACATGAGATTTTGACTATTACCCCCCTCATTAACTCTTCTTCTTTCAAGAAGAATTGTAGAAAACGGGGCAGGAACAGGATGAACAGTTTACCCCCCTTTATCAGCAAGAATTGCCCATAGAGGAGCCTCTGTTGATTTAGCTATTTTTTCCCTCCATTTAGCAGGAGTTTCATCTATTTTAGGATCCGTAAATTTTATTACCACAGCCATTAATATACGATCAAACGGAATTACTTTAGACCGAATACCTTTATTTGTATGATCCGTTATTATCACAACAATTTTATTACTTTTATCATTACCTGTATTAGCAGGAGCAATTACTATACTTTTAACAGACCGAAATTTAAATACTTCATTTTTTGACCCAGCCGGAGGAGGAGACCCAATTCTTTATCAACATTTATTT
>Tanytarsus_BIOUG02345_C02
--AACTTTATATTTTATTTTTGGAGCCTGATCAGGAATAGTAGGAACTTCATTAAGAATATTGATTCGAGCTGAATTGGGACACCCAGGAACATTTATTGGAGATGACCAAATTTATAATGTAATTGTAACAGCTCATGCTTTTATTATAATTTTTTTTATAGTTATACCTATTTTAATTGGAGGATTCGGAAATTGACTTTTACCTCTAATACTAGGAGCCCCAGATATAGCATTTCCCCGAATAAATAATATAAGATTTTGATTATTACCCCCTTCTTTAACATTATTAATTTCTAGATCTATTGTAGAGAATGGTGCAGGAACAGGATGAACAGTTTATCCCCCTTTATCATCTAGAATTGCTCATAGAGGAGCCTCTGTTGATTTAGCTATTTTTTCTTTACATTTAGCAGGTATTTCCTCAATTTTAGGATCAGTAAATTTTATTACAACAGCTATTAATATACGATCTAATGGGATTACTTTAGATCGAATACCATTATTTGTTTGATCCGTTATCATTACAACCATTTTACTTTTACTTTCTTTACCTGTTCTAGCAGGAGCCATTACTATATTATTAACAGATCGAAATTTAAATACCTCTTTTTTTGATCCAGCAGGAGGAGGAGATCCAATTTTATACCAACACTTATTT
>Tanytarsus_BIOUG02345_D07
--AACTTTATATTTTATTTTTGGAGCTTGATCAGGAATAGTAGGAACTTCACTAAGTATATTAATTCGAGCAGAACTTGGACATCCGGGAACTTTTATTGGAGATGATCAAATCTATAATGTAATTGTTACAGCTCATGCATTTATTATAATTTTTTTTATAGTAATGCCAATTTTAATTGGAGGATTCGGAAACTGATTACTCCCATTAATATTAGGGGCCCCAGATATAGCTTTTCCTCGAATAAATAATATAAGTTTTTGACTATTACCCCCTTCCCTTACTCTTCTTCTTTCTAGCTCAATTGTAGAAAATGGTGCAGGAACAGGATGAACAGTTTATCCTCCTTTATCATCCAGAATTGCTCATAGAGGAGCTTCTGTAGACCTAGCCATTTTTTCTCTTCATTTAGCTGGAGTCTCTTCAATCTTAGGATCAGTAAATTTTATTACTACAGCTATTAACATACGATCAAACGGAATTACCCTTGATCGAATACCTTTATTTGTCTGATCTGTTGTAATTACAACAATTTTATTGTTACTTTCACTTCCAGTATTAGCTGGAGCAATTACTATATTATTAACAGACCGAAACTTAAACACATCATTTTTTGATCCTGCTGGAGGAGGAGATCCAATTTTATACCAACACTTATTT
>Tanytarsus_BIOUG02345_D10
--AACTTTATATTTTATTTTTGGAGCTTGATCAGGAATAGTAGGAACTTCACTAAGTATATTAATTCGAGCAGAACTTGGACATCCGGGAACTTTTATTGGAGATGATCAAATCTATAATGTAATTGTTACAGCTCATGCATTTATTATAATTTTTTTTATAGTAATGCCAATTTTAATTGGAGGATTCGGAAACTGATTACTCCCATTAATATTAGGGGCCCCAGATATAGCTTTTCCTCGAATAAATAATATAAGTTTTTGACTATTACCCCCTTCCCTTACTCTTCTTCTTTCTAGCTCAATTGTAGAAAATGGTGCAGGAACAGGATGAACAGTTTATCCTCCTTTATCATCCAGAATTGCTCATAGAGGAGCTTCTGTAGACCTAGCCATTTTTTCTCTTCATTTAGCTGGAGTCTCTTCAATCTTAGGATCAGTAAATTTTATTACTACAGCTATTAACATACGATCAAACGGAATTACCCTTGATCAAATACCTTTATTTGTCTGATCTGTTGTAATTACAACAATTTTATTGTTACTTTCACTTCCAGTATTAGCTGGAGCAATTACTATATTATTAACAGACCGAAACTTAAACACATCATTTTTTGATCCTGCTGGAGGAGGAGATCCAATTTTATACCAACACTTATTT
>Tanytarsus_BIOUG02345_G04
--AACTTTATATTTTATTTTTGGAGCTTGATCAGGAATAGTAGGAACTTCACTAAGTATATTAATTCGAGCAGAACTTGGACATCCGGGAACTTTTATTGGAGATGATCAAATCTATAATGTAATTGTTACAGCTCATGCATTTATTATAATTTTTTTTATAGTAATGCCAATTTTAATTGGAGGATTCGGAAACTGATTACTCCCATTAATATTAGGGGCCCCAGATATAGCTTTTCCTCGAATAAATAATATAAGTTTTTGACTATTACCCCCTTCCCTTACTCTTCTTCTTTCTAGCTCAATTGTAGAAAATGGTGCAGGAACAGGATGAACAGTTTATCCTCCTTTATCATCCAGAATTGCTCATAGAGGAGCTTCTGTAGACCTAGCCATTTTTTCTCTTCATTTAGCTGGAGTCTCTTCAATCTTAGGATCAGTAAATTTTATTACTACAGCTATTAACATACGATCAAACGGAATTACCCTTGATCGAATACCTTTATTTGTCTGATCTGTTGTAATTACAACAATTTTATTGTTACTTTCACTTCCAGTATTAGCTGGAGCAATTACTATATTATTAACAGACCGAAACTTAAACACATCATTTTTTGATCCTGCTGGAGGAGGAGATCCAATTTTATACCAACACTTATTT
>Tanytarsus_BIOUG02346_B05
--AACTTTATATTTTATTTTTGGAGCTTGATCAGGAATAGTAGGAACTTCACTAAGTATATTAATTCGAGCAGAACTTGGACATCCGGGAACTTTTATTGGAGATGATCAAATCTATAATGTAATTGTTACAGCTCATGCATTTATTATAATTTTTTTTATAGTAATGCCAATTTTAATTGGAGGATTCGGAAACTGATTACTCCCATTAATATTAGGGGCCCCAGATATAGCTTTTCCTCGAATAAATAATATAAGTTTTTGACTATTACCCCCTTCCCTTACTCTTCTTCTTTCTAGCTCAATTGTAGAAAATGGTGCAGGAACAGGATGAACAGTTTATCCTCCTTTATCATCCAGAATTGCTCATAGAGGAGCTTCTGTAGACCTAGCCATTTTTTCTCTTCATTTAGCTGGAGTCTCTTCAATCTTAGGATCAGTAAATTTTATTACTACAGCTATTAACATACGATCAAACGGAATTACCCTTGATCGAATACCTTTATTTGTCTGATCTGTTGTAATTACAACAATTTTATTGTTACTTTCACTTCCAGTATTAGCTGGAGCAATTACTATATTATTAACAGACCGAAACTTAAACACATCATTTTTTGATCCTGCTGGAGGAGGAGATCCAATTTTATACCAACACTTATTT
>Tanytarsus_BIOUG02346_C07
--AACTTTATATTTTATTTTTGGAGCTTGATCAGGAATAGTAGGAACTTCACTAAGTATATTAATTCGAGCAGAACTTGGACATCCGGGAACTTTTATTGGAGATGATCAAATCTATAATGTAATTGTTACAGCTCATGCATTTATTATAATTTTTTTTATAGTAATGCCAATTTTAATTGGAGGATTCGGAAACTGATTACTCCCATTAATATTAGGGGCCCCAGATATAGCTTTTCCTCGAATAAATAATATAAGTTTTTGACTATTACCCCCTTCCCTTACTCTTCTTCTTTCTAGCTCAATTGTAGAAAATGGTGCAGGAACAGGATGAACAGTTTATCCTCCTTTATCATCCAGAATTGCTCATAGAGGAGCTTCTGTAGACCTAGCCATTTTTTCTCTTCATTTAGCTGGAGTCTCTTCAATCTTAGGATCAGTAAATTTTATTACTACAGCTATTAACATACGATCAAACGGAATTACCCTTGATCGAATACCTTTATTTGTCTGATCTGTTGTAATTACAACAATTTTATTGTTACTTTCACTTCCAGTATTAGCTGGAGCAATTACTATATTATTAACAGACCGAAACTTAAACACATCATTTTTTGATCCTGCTGGAGGAGGAGATCCAATTTTATACCAACACTTATTT
>Tanytarsus_BIOUG02346_D04
--AACTTTATATTTTATTTTTGGAGCTTGATCAGGAATAGTAGGAACTTCACTAAGTATATTAATTCGAGCAGAACTTGGACATCCGGGAACTTTTATTGGAGATGATCAAATCTATAATGTAATTGTTACAGCTCATGCATTTATTATAATTTTTTTTATAGTAATGCCAATTTTAATTGGAGGATTCGGAAACTGATTACTCCCATTAATATTAGGGGCCCCAGATATAGCTTTTCCTCGAATAAATAATATAAGTTTTTGACTATTACCCCCTTCCCTTACTCTTCTTCTTTCTAGCTCAATTGTAGAAAATGGTGCAGGAACAGGATGAACAGTTTATCCTCCTTTATCATCCAGAATTGCTCATAGAGGAGCTTCTGTAGACCTAGCCATTTTTTCTCTTCATTTAGCTGGAGTCTCTTCAATCTTAGGATCAGTAAATTTTATTACTACAGCTATTAACATACGATCAAACGGAATTACCCTTGATCGAATACCTTTATTTGTCTGATCTGTTGTAATTACAACAATTTTATTGTTACTTTCACTTCCAGTATTAGCTGGAGCAATTACTATATTATTAACAGACCGAAACTTAAACACATCATTTTTTGATCCTGCTGGAGGAGGAGATCCAATTTTATACCAACACTTATTT
>Tanytarsus_BIOUG02346_D07
--AACTTTATATTTTATTTTTGGAGCTTGATCAGGAATAGTAGGAACTTCACTAAGTATATTAATTCGAGCAGAACTTGGACATCCGGGAACTTTTATTGGAGATGATCAAATCTATAATGTAATTGTTACAGCTCATGCATTTATTATAATTTTTTTTATAGTAATGCCAATTTTAATTGGAGGATTCGGAAACTGATTACTCCCATTAATATTAGGGGCCCCAGATATAGCTTTTCCTCGAATAAATAATATAAGTTTTTGACTATTACCCCCTTCCCTTACTCTTCTTCTTTCTAGCTCAATTGTAGAAAATGGTGCAGGAACAGGATGAACAGTTTATCCTCCTTTATCATCCAGAATTGCTCATAGAGGAGCTTCTGTAGACCTAGCCATTTTTTCTCTTCATTTAGCTGGAGTCTCTTCAATCTTAGGATCAGTAAATTTTATTACTACAGCTATTAACATACGATCAAACGGAATTACCCTTGATCGAATACCTTTATTTGTCTGATCTGTTGTAATTACAACAATTTTATTGTTACTTTCACTTCCAGTATTAGCTGGAGCAATTACTATATTATTAACAGACCGAAACTTAAACACATCATTTTTTGATCCTGCTGGAGGAGGAGATCCAATTTTATACCAACACTTATTT
>Tanytarsus_BIOUG02346_E05
--AACTTTATATTTTATTTTTGGAGCTTGATCAGGAATAGTAGGAACTTCACTAAGTATATTAATTCGAGCAGAACTTGGACATCCGGGAACTTTTATTGGAGATGATCAAATCTATAATGTAATTGTTACAGCTCATGCATTTATTATAATTTTTTTTATAGTAATGCCAATTTTAATTGGAGGATTCGGAAACTGATTACTCCCATTAATATTAGGGGCCCCAGATATAGCTTTTCCTCGAATAAATAATATAAGTTTTTGACTATTACCCCCTTCCCTTACTCTTCTTCTTTCTAGCTCAATTGTAGAAAATGGTGCAGGAACAGGATGAACAGTTTATCCTCCTTTATCATCCAGAATTGCTCATAGAGGAGCTTCTGTAGACCTAGCCATTTTTTCTCTTCATTTAGCTGGAGTCTCTTCAATCTTAGGATCAGTAAATTTTATTACTACAGCTATTAACATACGATCAAACGGAATTACCCTTGATCGAATACCTTTATTTGTCTGATCTGTTGTAATTACAACAATTTTATTGTTACTTTCACTTCCAGTATTAGCTGGAGCAATTACTATATTATTAACAGACCGAAACTTAAACACATCATTTTTTGATCCTGCTGGAGGAGGAGATCCAATTTTATACCAACACTTATTT
>Tanytarsus_barbitarsis_BIOUG02346_F01
--AACATTATATTTTATTTTTGGGGCTTGATCAGGAATAGTGGGAACCTCACTAAGTATACTTATCCGAGCAGAACTAGGACACCCAGGAACCTTTATTGGAGACGACCAAATTTATAATGTTATTGTAACAGCACATGCATTCATTATAATTTTTTTTATGGTTATACCTATTCTTATTGGAGGATTTGGAAATTGATTACTACCATTAATACTAGGGGCCCCTGATATAGCTTTCCCTCGAATAAACAACATGAGATTTTGACTATTACCCCCCTCATTAACTCTTCTTCTTTCAAGAAGAATTGTAGAAAACGGGGCAGGAACAGGATGAACAGTTTACCCCCCTTTATCAGCAAGAATTGCCCATAGAGGAGCCTCTGTTGATTTAGCTATTTTTTCCCTCCATTTAGCGGGAGTTTCATCTATTTTAGGATCCGTAAATTTTATTACCACAGCCATTAATATACGATCAAACGGAATTACTTTAGACCGAATACCTTTATTTGTATGATCCGTTATTATCACAACAATTTTATTACTTTTATCATTGCCTGTATTAGCAGGAGCAATTACTATACTTTTAACAGACCGAAATTTAAATACTTCATTTTTTGACCCAGCCGGAGGAGGAGACCCAATTCTTTATCAACATTTATTT
>Tanytarsus_BIOUG02346_F04
--AACTTTATATTTTATTTTTGGAGCTTGATCAGGAATAGTAGGAACTTCACTAAGTATATTAATTCGAGCAGAACTTGGACATCCGGGAACTTTTATTGGAGATGATCAAATCTATAATGTAATTGTTACAGCTCATGCATTTATTATAATTTTTTTTATAGTAATGCCAATTTTAATTGGAGGATTCGGAAACTGATTACTCCCATTAATATTAGGGGCCCCAGATATAGCTTTTCCTCGAATAAATAATATAAGTTTTTGACTATTACCCCCTTCCCTTACTCTTCTTCTTTCTAGCTCAATTGTAGAAAATGGTGCAGGAACAGGATGAACAGTTTATCCTCCTTTATCATCCAGAATTGCTCATAGAGGAGCTTCTGTAGACCTAGCCATTTTTTCTCTTCATTTAGCTGGAGTCTCTTCAATCTTAGGATCAGTAAATTTTATTACTACAGCTATTAACATACGATCAAACGGAATTACCCTTGATCGAATACCTTTATTTGTCTGATCTGTTGTAATTACAACAATTTTATTGTTACTTTCACTTCCAGTATTAGCTGGAGCAATTACTATATTATTAACAGACCGAAACTTAAACACATCATTTTTTGATCCTGCTGGAGGAGGAGATCCAATTTTATACCAACACTTATTT
>Tanytarsus_BIOUG02347_A05
--AACTTTATATTTTATTTTTGGAGCTTGATCAGGAATAGTAGGAACTTCACTAAGTATATTAATTCGAGCAGAACTTGGACATCCGGGAACTTTTATTGGAGATGATCAAATCTATAATGTAATTGTTACAGCTCATGCATTTATTATAATTTTTTTTATAGTAATGCCAATTTTAATTGGAGGATTCGGAAACTGATTACTCCCATTAATATTAGGGGCCCCAGATATAGCTTTTCCTCGAATAAATAATATAAGTTTTTGACTATTACCCCCTTCCCTTACTCTTCTTCTTTCTAGCTCAATTGTAGAAAATGGTGCAGGAACAGGATGAACAGTTTATCCTCCTTTATCATCCAGAATTGCTCATAGAGGAGCTTCTGTAGACCTAGCCATTTTTTCTCTTCATTTAGCTGGAGTCTCTTCAATCTTAGGATCAGTAAATTTTATTACTACAGCTATTAACATACGATCAAACGGAATTACCCTTGATCGAATACCTTTATTTGTCTGATCTGTTGTAATTACAACAATTTTATTGTTACTTTCACTTCCAGTATTAGCTGGAGCAATTACTATATTATTAACAGACCGAAACTTAAACACATCATTTTTTGATCCTGCTGGAGGAGGAGATCCAATTTTATACCAACACTTATTT
>Tanytarsus_BIOUG02347_A07
--AACTTTATATTTTATTTTTGGAGCTTGATCAGGAATAGTAGGAACTTCACTAAGTATATTAATTCGAGCAGAACTTGGACATCCGGGAACTTTTATTGGAGATGATCAAATCTATAATGTAATTGTTACAGCTCATGCATTTATTATAATTTTTTTTATAGTAATGCCAATTTTAATTGGAGGATTCGGAAACTGATTACTCCCATTAATATTAGGGGCCCCAGATATAGCTTTTCCTCGAATAAATAATATAAGTTTTTGACTATTACCCCCTTCCCTTACTCTTCTTCTTTCTAGCTCAATTGTAGAAAATGGTGCAGGAACAGGATGAACAGTTTATCCTCCTTTATCATCCAGAATTGCTCATAGAGGAGCTTCTGTAGACCTAGCCATTTTTTCTCTTCATTTAGCTGGAGTCTCTTCAATCTTAGGATCAGTAAATTTTATTACTACAGCTATTAACATACGATCAAACGGAATTACCCTTGATCGAATACCTTTATTTGTCTGATCTGTTGTAATTACAACAATTTTATTGTTACTTTCACTTCCAGTATTAGCTGGAGCAATTACTATATTATTAACAGACCGAAACTTAAACACATCATTTTTTGATCCTGCTGGAGGAGGAGATCCAATTTTATACCAACACTTATTT
>Tanytarsus_BIOUG02347_C01
--AACTTTATATTTTATTTTTGGAGCTTGATCAGGAATAGTAGGAACTTCACTAAGTATATTAATTCGAGCAGAACTTGGACATCCGGGAACTTTTATTGGAGATGATCAAATCTATAATGTAATTGTTACAGCTCATGCATTTATTATAATTTTTTTTATAGTAATGCCAATTTTAATTGGAGGATTCGGAAACTGATTACTCCCATTAATATTAGGGGCCCCAGATATAGCTTTTCCTCGAATAAATAATATAAGTTTTTGACTATTACCCCCTTCCCTTACTCTTCTTCTTTCTAGCTCAATTGTAGAAAATGGTGCAGGAACAGGATGAACAGTTTATCCTCCTTTATCATCCAGAATTGCTCATAGAGGAGCTTCTGTAGACCTAGCCATTTTTTCTCTTCATTTAGCTGGAGTCTCTTCAATCTTAGGATCAGTAAATTTTATTACTACAGCTATTAACATACGATCAAACGGAATTACCCTTGATCGAATACCTTTATTTGTCTGATCTGTTGTAATTACAACAATTTTATTGTTACTTTCACTTCCAGTATTAGCTGGAGCAATTACTATATTATTAACAGACCGAAACTTAAACACATCATTTTTTGATCCTGCTGGAGGAGGAGATCCAATTTTATACCAACACTTATTT
>Tanytarsus_BIOUG02347_C11
--AACTTTATATTTTATTTTTGGAGCTTGATCAGGAATAGTAGGAACTTCACTAAGTATATTAATTCGAGCAGAACTTGGACATCCGGGAACTTTTATTGGAGATGATCAAATCTATAATGTAATTGTTACAGCTCATGCATTTATTATAATTTTTTTTATAGTAATGCCAATTTTAATTGGAGGATTCGGAAACTGATTACTCCCATTAATATTAGGGGCCCCAGATATAGCTTTTCCTCGAATAAATAATATAAGTTTTTGACTATTACCCCCTTCCCTTACTCTTCTTCTTTCTAGCTCAATTGTAGAAAATGGTGCAGGAACAGGATGAACAGTTTATCCTCCTTTATCATCCAGAATTGCTCATAGAGGAGCTTCTGTAGACCTAGCCATTTTTTCTCTTCATTTAGCTGGAGTCTCTTCAATCTTAGGATCAGTAAATTTTATTACTACAGCTATTAACATACGATCAAACGGAATTACCCTTGATCGAATACCTTTATTTGTCTGATCTGTTGTAATTACAACAATTTTATTGTTACTTTCACTTCCAGTATTAGCTGGAGCAATTACTATATTATTAACAGACCGAAACTTAAACACATCATTTTTTGATCCTGCTGGAGGAGGAGATCCAATTTTATACCAACACTTATTT
>Tanytarsus_barbitarsis_BIOUG02347_C12
--AACATTATATTTTATTTTTGGGGCTTGATCAGGAATAGTGGGAACCTCACTAAGTATACTTATCCGAGCAGAACTAGGACACCCAGGAACCTTTATTGGAGACGACCAAATTTATAATGTTATTGTAACAGCACATGCATTCATTATAATTTTTTTTATGGTTATACCTATTCTTATTGGAGGATTTGGAAATTGATTACTACCATTAATACTAGGGGCCCCTGATATAGCTTTCCCTCGAATAAACAACATGAGATTTTGACTATTACCCCCCTCATTAACTCTTCTTCTTTCAAGAAGAATTGTAGAAAACGGGGCAGGAACAGGATGAACAGTTTACCCCCCTTTATCAGCAAGAATTGCCCATAGAGGAGCCTCTGTTGATTTAGCTATTTTTTCCCTCCATTTAGCGGGAGTTTCATCTATTTTAGGATCCGTAAATTTTATTACCACAGCCATTAATATACGATCAAACGGAATTACTTTAGACCGAATACCTTTATTTGTATGATCCGTTATTATCACAACAATTTTATTACTTTTATCATTGCCTGTATTAGCAGGAGCAATTACTATACTTTTAACAGACCGAAATTTAAATACTTCATTTTTTGACCCAGCCGGAGGAGGAGACCCAATTCTTTATCAACATTTATTT
>Tanytarsus_BIOUG02347_F07
--AACTTTATATTTTATTTTTGGAGCTTGATCAGGAATAGTAGGAACTTCACTAAGTATATTAATTCGAGCAGAACTTGGACATCCGGGAACTTTTATTGGAGATGATCAAATCTATAATGTAATTGTTACAGCTCATGCATTTATTATAATTTTTTTTATAGTAATGCCAATTTTAATTGGAGGATTCGGAAACTGATTACTCCCATTAATATTAGGGGCCCCAGATATAGCTTTTCCTCGAATAAATAATATAAGTTTTTGACTATTACCCCCTTCCCTTACTCTTCTTCTTTCTAGCTCAATTGTAGAAAATGGTGCAGGAACAGGATGAACAGTTTATCCTCCTTTATCATCCAGAATTGCTCATAGAGGAGCTTCTGTAGACCTAGCCATTTTTTCTCTTCATTTAGCTGGAGTCTCTTCAATCTTAGGATCAGTAAATTTTATTACTACAGCTATTAACATACGATCAAACGGAATTACCCTTGATCGAATACCTTTATTTGTCTGATCTGTTGTAATTACAACAATTTTATTGTTACTTTCACTTCCAGTATTAGCTGGAGCAATTACTATATTATTAACAGACCGAAACTTAAACACATCATTTTTTGATCCTGCTGGAGGAGGAGATCCAATTTTATACCAACACTTATTT
>Tanytarsus_BIOUG02347_G03
--AACTTTATATTTTATTTTTGGAGCTTGATCAGGAATAGTAGGAACTTCACTAAGTATATTAATTCGAGCAGAACTTGGACATCCGGGAACTTTTATTGGAGATGATCAAATCTATAATGTAATTGTTACAGCTCATGCATTTATTATAATTTTTTTTATAGTAATGCCAATTTTAATTGGAGGATTCGGAAACTGATTACTCCCATTAATATTAGGGGCCCCAGATATAGCTTTTCCTCGAATAAATAATATAAGTTTTTGACTATTACCCCCTTCCCTTACTCTTCTTCTTTCTAGCTCAATTGTAGAAAATGGTGCAGGAACAGGATGAACAGTTTATCCTCCTTTATCATCCAGAATTGCTCATAGAGGAGCTTCTGTAGACCTAGCCATTTTTTCTCTTCATTTAGCTGGAGTCTCTTCAATCTTAGGATCAGTAAATTTTATTACTACAGCTATTAACATACGATCAAACGGAATTACCCTTGATCGAATACCTTTATTTGTCTGATCTGTTGTAATTACAACAATTTTATTGTTACTTTCACTTCCAGTATTAGCTGGAGCAATTACTATATTATTAACAGACCGAAACTTAAACACATCATTTTTTGATCCTGCTGGAGGAGGAGATCCAATTTTATACCAACACTTATTT
>Tanytarsus_BIOUG02347_G08
--AACTTTATATTTTATTTTTGGAGCTTGATCAGGAATAGTAGGAACTTCACTAAGTATATTAATTCGAGCAGAACTTGGACATCCGGGAACTTTTATTGGAGATGATCAAATCTATAATGTAATTGTTACAGCTCATGCATTTATTATAATTTTTTTTATAGTAATGCCAATTTTAATTGGAGGATTCGGAAACTGATTACTCCCATTAATATTAGGGGCCCCAGATATAGCTTTTCCTCGAATAAATAATATAAGTTTTTGACTATTACCCCCTTCCCTTACTCTTCTTCTTTCTAGCTCAATTGTAGAAAATGGTGCAGGAACAGGATGAACAGTTTATCCTCCTTTATCATCCAGAATTGCTCATAGAGGAGCTTCTGTAGACCTAGCCATTTTTTCTCTTCATTTAGCTGGAGTCTCTTCAATCTTAGGATCAGTAAATTTTATTACTACAGCTATTAACATACGATCAAACGGAATTACCCTTGATCGAATACCTTTATTTGTCTGATCTGTTGTAATTACAACAATTTTATTGTTACTTTCACTTCCAGTATTAGCTGGAGCAATTACTATATTATTAACAGACCGAAACTTAAACACATCATTTTTTGATCCTGCTGGAGGAGGAGATCCAATTTTATACCAACACTTATTT
>Tanytarsus_BIOUG02347_H09
--AACTTTATATTTTATTTTTGGAGCTTGATCAGGAATAGTAGGAACTTCACTAAGTATATTAATTCGAGCAGAACTTGGACATCCGGGAACTTTTATTGGAGATGATCAAATCTATAATGTAATTGTTACAGCTCATGCATTTATTATAATTTTTTTTATAGTAATGCCAATTTTAATTGGAGGATTCGGAAACTGATTACTCCCATTAATATTAGGGGCCCCAGATATAGCTTTTCCTCGAATAAATAATATAAGTTTTTGACTATTACCCCCTTCCCTTACTCTTCTTCTTTCTAGCTCAATTGTAGAAAATGGTGCAGGAACAGGATGAACAGTTTATCCTCCTTTATCATCCAGAATTGCTCATAGAGGAGCTTCTGTAGACCTAGCCATTTTTTCTCTTCATTTAGCTGGAGTCTCTTCAATCTTAGGATCAGTAAATTTTATTACTACAGCTATTAACATACGATCAAACGGAATTACCCTTGATCGAATACCTTTATTTGTCTGATCTGTTGTAATTACAACAATTTTATTGTTACTTTCACTTCCAGTATTAGCTGGAGCAATTACTATATTATTAACAGACCGAAACTTAAACACATCATTTTTTGATCCTGCTGGAGGAGGAGATCCAATTTTATACCAACACTTATTT
>Tanytarsus_BIOUG02348_A01
--------------------TGGAGCTTGATCAGGAATAGTAGGAACTTCACTAAGTATATTAATTCGAGCAGAACTTGGACATCCGGGAACTTTTATTGGAGATGATCAAATCTATAATGTAATTGTTACAGCTCATGCATTTATTATAATTTTTTTTATAGTAATGCCAATTTTAATTGGAGGATTCGGAAACTGATTACTCCCATTAATATTAGGGGCCCCAGATATAGCTTTTCCTCGAATAAATAATATAAGTTTTTGACTATTACCCCCTTCCCTTACTCTTCTTCTTTCTAGCTCAATTGTAGAAAATGGTGCAGGAACAGGATGAACAGTTTATCCTCCTTTATCATCCAGAATTGCTCATAGAGGAGCTTCTGTAGACCTAGCCATTTTTTCTCTTCATTTAGCTGGAGTCTCTTCAATCTTAGGATCAGTAAATTTTATTACTACAGCTATTAACATACGATCAAACGGAATTACCCTTGATCGAATACCTTTATTTGTCTGATCTGTTGTAATTACAACAATTTTATTGTTACTTTCACTTCCAGTATTAGCTGGAGCAATTACTATATTATTAACAGACCGAAACTTAAACACATCATTTTTTGATCCTGCTGGAGGAGGAGATCCAATTTTATACCAACACTTATTT
>Tanytarsus_BIOUG02348_B10
--AACTTTATATTTTATTTTTGGAGCTTGATCAGGAATAGTAGGAACTTCACTAAGTATATTAATTCGAGCAGAACTTGGACATCCGGGAACTTTTATTGGAGATGATCAAATCTATAATGTAATTGTTACAGCTCATGCATTTATTATAATTTTTTTTATAGTAATGCCAATTTTAATTGGAGGATTCGGAAACTGATTACTCCCATTAATATTAGGGGCCCCAGATATAGCTTTTCCTCGAATAAATAATATAAGTTTTTGACTATTACCCCCTTCCCTTACTCTTCTTCTTTCTAGCTCAATTGTAGAAAATGGTGCAGGAACAGGATGAACAGTTTATCCTCCTTTATCATCCAGAATTGCTCATAGAGGAGCTTCTGTAGACCTAGCCATTTTTTCTCTTCATTTAGCTGGAGTCTCTTCAATCTTAGGATCAGTAAATTTTATTACTACAGCTATTAACATACGATCAAACGGAATTACCCTTGATCGAATACCTTTATTTGTCTGATCTGTTGTAATTACAACAATTTTATTGTTACTTTCACTTCCAGTATTAGCTGGAGCAATTACTATATTATTAACAGACCGAAACTTAAACACATCATTTTTTGATCCTGCTGGAGGAGGAGATCCAATTTTATACCAACACTTATTT
>Tanytarsus_BIOUG02348_C03
--AACTTTATATTTTATTTTTGGAGCTTGATCAGGAATAGTAGGAACTTCACTAAGTATATTAATTCGAGCAGAACTTGGACATCCGGGAACTTTTATTGGAGATGATCAAATCTATAATGTAATTGTTACAGCTCATGCATTTATTATAATTTTTTTTATAGTAATGCCAATTTTAATTGGAGGATTCGGAAACTGATTACTCCCATTAATATTAGGGGCCCCAGATATAGCTTTTCCTCGAATAAATAATATAAGTTTTTGACTATTACCCCCTTCCCTTACTCTTCTTCTTTCTAGCTCAATTGTAGAAAATGGTGCAGGAACAGGATGAACAGTTTATCCTCCTTTATCATCCAGAATTGCTCATAGAGGAGCTTCTGTAGACCTAGCCATTTTTTCTCTTCATTTAGCTGGAGTCTCTTCAATCTTAGGATCAGTAAATTTTATTACTACAGCTATTAACATACGATCAAACGGAATTACCCTTGATCGAATACCTTTATTTGTCTGATCTGTTGTAATTACAACAATTTTATTGTTACTTTCACTTCCAGTATTAGCTGGAGCAATTACTATATTATTAACAGACCGAAACTTAAACACATCATTTTTTGATCCTGCTGGAGGAGGAGATCCAATTTTATACCAACACTTATTT
>Tanytarsus_BIOUG02348_C06
--AACTTTATATTTTATTTTTGGAGCTTGATCAGGAATAGTAGGAACTTCACTAAGTATATTAATTCGAGCAGAACTTGGACATCCGGGAACTTTTATTGGAGATGATCAAATCTATAATGTAATTGTTACAGCTCATGCATTTATTATAATTTTTTTTATAGTAATGCCAATTTTAATTGGAGGATTCGGAAACTGATTACTCCCATTAATATTAGGGGCCCCAGATATAGCTTTTCCTCGAATAAATAATATAAGTTTTTGACTATTACCCCCTTCCCTTACTCTTCTTCTTTCTAGCTCAATTGTAGAAAATGGTGCAGGAACAGGATGAACAGTTTATCCTCCTTTATCATCCAGAATTGCTCATAGAGGAGCTTCTGTAGACCTAGCCATTTTTTCTCTTCATTTAGCTGGAGTCTCTTCAATCTTAGGATCAGTAAATTTTATTACTACAGCTATTAACATACGATCAAACGGAATTACCCTTGATCGAATACCTTTATTTGTCTGATCTGTTGTAATTACAACAATTTTATTGTTACTTTCACTTCCAGTATTAGCTGGAGCAATTACTATATTATTAACAGACCGAAACTTAAACACATCATTTTTTGATCCTGCTGGAGGAGGAGATCCAATTTTATACCAACACTTATTT
>Tanytarsus_barbitarsis_BIOUG02348_D06
--AACATTATATTTTATTTTTGGGGCTTGATCAGGAATAGTGGGAACCTCACTAAGTATACTTATCCGAGCAGAACTAGGACACCCAGGAACCTTTATTGGAGACGACCAGATTTATAATGTTATTGTAACAGCACATGCATTCATTATAATTTTTTTTATGGTTATGCCTATTCTTATTGGAGGATTTGGAAATTGATTACTACCGTTAATACTAGGAGCCCCTGATATAGCTTTCCCTCGAATAAACAACATGAGATTTTGACTATTACCCCCCTCATTAACTCTTCTTCTTTCAAGAAGAATTGTAGAAAACGGGGCAGGAACAGGATGAACAGTTTACCCCCCTTTATCAGCAAGAATTGCCCATAGAGGAGCCTCTGTTGATTTAGCTATTTTTTCCCTCCATTTAGCAGGAGTTTCATCTATTTTAGGATCCGTAAATTTTATTACCACAGCCATTAATATACGATCAAACGGAATTACTTTAGACCGAATACCTTTATTTGTATGATCCGTTATTATCACAACAATTTTATTACTTTTATCATTACCTGTATTAGCAGGAGCAATTACTATACTTTTAACAGACCGAAATTTAAATACTTCATTTTTTGACCCAGCCGGAGGAGGAGACCCAATTCTTTATCAACATTTATTT
>Tanytarsus_BIOUG02348_E02
--AACTTTATATTTTATTTTTGGAGCTTGATCAGGAATAGTAGGAACTTCACTAAGTATATTAATTCGAGCAGAACTTGGACATCCGGGAACTTTTATTGGAGATGATCAAATCTATAATGTAATTGTTACAGCTCATGCATTTATTATAATTTTTTTTATAGTAATGCCAATTTTAATTGGAGGATTCGGAAACTGATTACTCCCATTAATATTAGGGGCCCCAGATATAGCTTTTCCTCGAATAAATAATATAAGTTTTTGACTATTACCCCCTTCCCTTACTCTTCTTCTTTCTAGCTCAATTGTAGAAAATGGTGCAGGAACAGGATGAACAGTTTATCCTCCTTTATCATCCAGAATTGCTCATAGAGGAGCTTCTGTAGACCTAGCCATTTTTTCTCTTCATTTAGCTGGAGTCTCTTCAATCTTAGGATCAGTAAATTTTATTACTACAGCTATTAACATACGATCAAACGGAATTACCCTTGATCGAATACCTTTATTTGTCTGATCTGTTGTAATTACAACAATTTTATTGTTACTTTCACTTCCAGTATTAGCTGGAGCAATTACTATATTATTAACAGACCGAAACTTAAACACATCATTTTTTGATCCTGCTGGAGGAGGAGATCCAATTTTATACCAACACTTATTT
>Tanytarsus_BIOUG02348_F11
--AACTTTATATTTTATTTTTGGAGCTTGATCAGGAATAGTAGGAACTTCACTAAGTATATTAATTCGAGCAGAACTTGGACATCCGGGAACTTTTATTGGAGATGATCAAATCTATAATGTAATTGTTACAGCTCATGCATTTATTATAATTTTTTTTATAGTAATGCCAATTTTAATTGGAGGATTCGGAAACTGATTACTCCCATTAATATTAGGGGCCCCAGATATAGCTTTTCCTCGAATAAATAATATAAGTTTTTGACTATTACCCCCTTCCCTTACTCTTCTTCTTTCTAGCTCAATTGTAGAAAATGGTGCAGGAACAGGATGAACAGTTTATCCTCCTTTATCATCCAGAATTGCTCATAGAGGAGCTTCTGTAGACCTAGCCATTTTTTCTCTTCATTTAGCTGGAGTCTCTTCAATCTTAGGATCAGTAAATTTTATTACTACAGCTATTAACATACGATCAAACGGAATTACCCTTGATCGAATACCTTTATTTGTCTGATCTGTTGTAATTACAACAATTTTATTGTTACTTTCACTTCCAGTATTAGCTGGAGCAATTACTATATTATTAACAGACCGAAACTTAAACACATCATTTTTTGATCCTGCTGGAGGAGGAGATCCAATTTTATACCAACACTTATTT
>Tanytarsus_BIOUG02348_G06
--AACTTTATATTTTATTTTTGGAGCTTGATCAGGAATAGTAGGAACTTCACTAAGTATATTAATTCGAGCAGAACTTGGACATCCGGGAACTTTTATTGGAGATGATCAAATCTATAATGTAATTGTTACAGCTCATGCATTTATTATAATTTTTTTTATAGTAATGCCAATTTTAATTGGAGGATTCGGAAACTGATTACTCCCATTAATATTAGGGGCCCCAGATATAGCTTTTCCTCGAATAAATAATATAAGTTTTTGACTATTACCCCCTTCCCTTACTCTTCTTCTTTCTAGCTCAATTGTAGAAAATGGTGCAGGAACAGGATGAACAGTTTATCCTCCTTTATCATCCAGAATTGCTCATAGAGGAGCTTCTGTAGACCTAGCCATTTTTTCTCTTCATTTAGCTGGAGTCTCTTCAATCTTAGGATCAGTAAATTTTATTACTACAGCTATTAACATACGATCAAACGGAATTACCCTTGATCGAATACCTTTATTTGTCTGATCTGTTGTAATTACAACAATTTTATTGTTACTTTCACTTCCAGTATTAGCTGGAGCAATTACTATATTATTAACAGACCGAAACTTAAACACATCATTTTTTGATCCTGCTGGAGGAGGAGATCCAATTTTATACCAACACTTATTT
>Tanytarsus_barbitarsis_BIOUG02348_G07
--AACATTATATTTTATTTTTGGGGCTTGATCAGGAATAGTGGGAACCTCACTAAGTATACTTATCCGAGCAGAACTAGGACACCCAGGAACCTTTATTGGAGACGACCAGATTTATAATGTTATTGTAACAGCACATGCATTCATTATAATTTTTTTTATGGTTATGCCTATTCTTATTGGAGGATTTGGAAATTGATTACTACCGTTAATACTAGGAGCCCCTGATATAGCTTTCCCTCGAATAAACAACATGAGATTTTGACTATTACCCCCCTCATTAACTCTTCTTCTTTCAAGAAGAATTGTAGAAAACGGGGCAGGAACAGGATGAACAGTTTACCCCCCTTTATCAGCAAGAATTGCCCATAGAGGAGCCTCTGTTGATTTAGCTATTTTTTCCCTCCATTTAGCAGGAGTTTCATCTATTTTAGGATCCGTAAATTTTATTACCACAGCCATTAATATACGATCAAACGGAATTACTTTAGACCGAATACCTTTATTTGTATGATCCGTTATTATCACAACAATTTTATTACTTTTATCATTACCTGTATTAGCAGGAGCAATTACTATACTTTTAACAGACCGAAATTTAAATACTTCATTTTTTGACCCAGCCGGAGGAGGAGACCCAATTCTTTATCAACATTTATTT
>Tanytarsus_BIOUG02349_A10
--AACTTTATATTTTATTTTTGGAGCTTGATCAGGAATAGTAGGAACTTCACTAAGTATATTAATTCGAGCAGAACTTGGACATCCGGGAACTTTTATTGGAGATGATCAAATCTATAATGTAATTGTTACAGCTCATGCATTTATTATAATTTTTTTTATAGTAATGCCAATTTTAATTGGAGGATTCGGAAACTGATTACTCCCATTAATATTAGGGGCCCCAGATATAGCTTTTCCTCGAATAAATAATATAAGTTTTTGACTATTACCCCCTTCCCTTACTCTTCTTCTTTCTAGCTCAATTGTAGAAAATGGTGCAGGAACAGGATGAACAGTTTATCCTCCTTTATCATCCAGAATTGCTCATAGAGGAGCTTCTGTAGACCTAGCCATTTTTTCTCTTCATTTAGCTGGAGTCTCTTCAATCTTAGGATCAGTAAATTTTATTACTACAGCTATTAACATACGATCAAACGGAATTACCCTTGATCGAATACCTTTATTTGTCTGATCTGTTGTAATTACAACAATTTTATTGTTACTTTCACTTCCAGTATTAGCTGGAGCAATTACTATATTATTAACAGACCGAAACTTAAACACATCATTTTTTGATCCTGCTGGAGGAGGAGATCCAATTTTATACCAACACTTATTT
>Tanytarsus_barbitarsis_BIOUG02349_C08
--AACATTATATTTTATTTTTGGGGCTTGATCAGGAATAGTGGGAACCTCACTAAGTATACTTATCCGAGCAGAACTAGGACACCCAGGAACCTTTATTGGAGACGACCAGATTTATAATGTTATTGTAACAGCACATGCATTCATTATAATTTTTTTTATGGTTATGCCTATTCTTATTGGAGGATTTGGAAATTGATTACTACCGTTAATACTAGGAGCCCCTGATATAGCTTTCCCTCGAATAAACAACATGAGATTTTGACTATTACCCCCCTCATTAACTCTTCTTCTTTCAAGAAGAATTGTAGAAAACGGGGCAGGAACAGGATGAACAGTTTACCCCCCTTTATCAGCAAGAATTGCCCATAGAGGAGCCTCTGTTGATTTAGCTATTTTTTCCCTCCATTTAGCAGGAGTTTCATCTATTTTAGGATCCGTAAATTTTATTACCACAGCCATTAATATACGATCAAACGGAATTACTTTAGACCGAATACCTTTATTTGTATGATCCGTTATTATCACAACAATTTTATTACTTTTATCATTACCTGTATTAGCAGGAGCAATTACTATACTTTTAACAGACCGAAATTTAAATACTTCATTTTTTGACCCAGCCGGAGGAGGAGACCCAATTCTTTATCAACATTTATTT
>Tanytarsus_BIOUG02349_E04
--AACTTTATATTTTATTTTTGGAGCTTGATCAGGAATAGTAGGAACTTCACTAAGTATATTAATTCGAGCAGAACTTGGACATCCGGGAACTTTTATTGGAGATGATCAAATCTATAATGTAATTGTTACAGCTCATGCATTTATTATAATTTTTTTTATAGTAATGCCAATTTTAATTGGAGGATTCGGAAACTGATTACTCCCATTAATATTAGGGGCCCCAGATATAGCTTTTCCTCGAATAAATAATATAAGTTTTTGACTATTACCCCCTTCCCTTACTCTTCTTCTTTCTAGCTCAATTGTAGAAAATGGTGCAGGAACAGGATGAACAGTTTATCCTCCTTTATCATCCAGAATTGCTCATAGAGGAGCTTCTGTAGACCTAGCCATTTTTTCTCTTCATTTAGCTGGAGTCTCTTCAATCTTAGGATCAGTAAATTTTATTACTACAGCTATTAACATACGATCAAACGGAATTACCCTTGATCGAATACCTTTATTTGTCTGATCTGTTGTAATTACAACAATTTTATTGTTACTTTCACTTCCAGTATTAGCTGGAGCAATTACTATATTATTAACAGACCGAAACTTAAACACATCATTTTTTGATCCTGCTGGAGGAGGAGATCCAATTTTATACCAACACTTATTT
>Tanytarsus_BIOUG02349_E05
--AACTTTATATTTTATTTTTGGAGCTTGATCAGGAATAGTAGGAACTTCACTAAGTATATTAATTCGAGCAGAACTTGGACATCCGGGAACTTTTATTGGAGATGATCAAATCTATAATGTAATTGTTACAGCTCATGCATTTATTATAATTTTTTTTATAGTAATGCCAATTTTAATTGGAGGATTCGGAAACTGATTACTCCCATTAATATTAGGGGCCCCAGATATAGCTTTTCCTCGAATAAATAATATAAGTTTTTGACTATTACCCCCTTCCCTTACTCTTCTTCTTTCTAGCTCAATTGTAGAAAATGGTGCAGGAACAGGATGAACAGTTTATCCTCCTTTATCATCCAGAATTGCTCATAGAGGAGCTTCTGTAGACCTAGCCATTTTTTCTCTTCATTTAGCTGGAGTCTCTTCAATCTTAGGATCAGTAAATTTTATTACTACAGCTATTAACATACGATCAAACGGAATTACCCTTGATCGAATACCTTTATTTGTCTGATCTGTTGTAATTACAACAATTTTATTGTTACTTTCACTTCCAGTATTAGCTGGAGCAATTACTATATTATTAACAGACCGAAACTTAAACACATCATTTTTTGATCCTGCTGGAGGAGGAGATCCAATTTTATACCAACACTTATTT
>Tanytarsus_BIOUG02349_E07
--AACTTTATATTTTATTTTTGGAGCTTGATCAGGAATAGTAGGAACTTCACTAAGTATATTAATTCGAGCAGAACTTGGACATCCGGGAACTTTTATTGGAGATGATCAAATCTATAATGTAATTGTTACAGCTCATGCATTTATTATAATTTTTTTTATAGTAATGCCAATTTTAATTGGAGGATTCGGAAACTGATTACTCCCATTAATATTAGGGGCCCCAGATATAGCTTTTCCTCGAATAAATAATATAAGTTTTTGACTATTACCCCCTTCCCTTACTCTTCTTCTTTCTAGCTCAATTGTAGAAAATGGTGCAGGAACAGGATGAACAGTTTATCCTCCTTTATCATCCAGAATTGCTCATAGAGGAGCTTCTGTAGACCTAGCCATTTTTTCTCTTCATTTAGCTGGAGTCTCTTCAATCTTAGGATCAGTAAATTTTATTACTACAGCTATTAACATACGATCAAACGGAATTACCCTTGATCGAATACCTTTATTTGTCTGATCTGTTGTAATTACAACAATTTTATTGTTACTTTCACTTCCAGTATTAGCTGGAGCAATTACTATATTATTAACAGACCGAAACTTAAACACATCATTTTTTGATCCTGCTGGAGGAGGAGATCCAATTTTATACCAACACTTATTT
>Tanytarsus_barbitarsis_BIOUG02349_F01
--AACATTATATTTTATTTTTGGGGCTTGATCAGGAATAGTGGGAACCTCACTAAGTATACTTATCCGAGCAGAACTAGGACACCCAGGAACCTTTATTGGAGACGACCAAATTTATAATGTTATTGTAACAGCACATGCATTCATTATAATTTTTTTTATGGTTATACCTATTCTTATTGGAGGATTTGGAAATTGATTACTACCATTAATACTAGGGGCCCCTGATATAGCTTTCCCTCGAATAAACAACATGAGATTTTGACTATTACCCCCCTCATTAACTCTTCTTCTTTCAAGAAGAATTGTAGAAAACGGGGCAGGAACAGGATGAACAGTTTACCCCCCTTTATCAGCAAGAATTGCCCATAGAGGAGCCTCTGTTGATTTAGCTATTTTTTCCCTCCATTTAGCGGGAGTTTCATCTATTTTAGGATCCGTAAATTTTATTACCACAGCCATTAATATACGATCAAACGGAATTACTTTAGACCGAATACCTTTATTTGTATGATCCGTTATTATCACAACAATTTTATTACTTTTATCATTGCCTGTATTAGCAGGAGCAATTACTATACTTTTAACAGACCGAAATTTAAATACTTCATTTTTTGACCCAGCCGGAGGAGGAGACCCAATTCTTTATCAACATTTATTT
>Tanytarsus_BIOUG02349_F03
--AACTTTATATTTTATTTTTGGAGCTTGATCAGGAATAGTAGGAACTTCACTAAGTATATTAATTCGAGCAGAACTTGGACATCCGGGAACTTTTATTGGAGATGATCAAATCTATAATGTAATTGTTACAGCTCATGCATTTATTATAATTTTTTTTATAGTAATGCCAATTTTAATTGGAGGATTCGGAAACTGATTACTCCCATTAATATTAGGGGCCCCAGATATAGCTTTTCCTCGAATAAATAATATAAGTTTTTGACTATTACCCCCTTCCCTTACTCTTCTTCTTTCTAGCTCAATTGTAGAAAATGGTGCAGGAACAGGATGAACAGTTTATCCTCCTTTATCATCCAGAATTGCTCATAGAGGAGCTTCTGTAGACCTAGCCATTTTTTCTCTTCATTTAGCTGGAGTCTCTTCAATCTTAGGATCAGTAAATTTTATTACTACAGCTATTAACATACGATCAAACGGAATTACCCTTGATCGAATACCTTTATTTGTCTGATCTGTTGTAATTACAACAATTTTATTGTTACTTTCACTTCCAGTATTAGCTGGAGCAATTACTATATTATTAACAGACCGAAACTTAAACACATCATTTTTTGATCCTGCTGGAGGAGGAGATCCAATTTTATACCAACACTTATTT
>Tanytarsus_BIOUG02349_F06
--AACTTTATATTTTATTTTTGGAGCTTGATCAGGAATAGTAGGAACTTCACTAAGTATATTAATTCGAGCAGAACTTGGACATCCGGGAACTTTTATTGGAGATGATCAAATCTATAATGTAATTGTTACAGCTCATGCATTTATTATAATTTTTTTTATAGTAATGCCAATTTTAATTGGAGGATTCGGAAACTGATTACTCCCATTAATATTAGGGGCCCCAGATATAGCTTTTCCTCGAATAAATAATATAAGTTTTTGACTATTACCCCCTTCCCTTACTCTTCTTCTTTCTAGCTCAATTGTAGAAAATGGTGCAGGAACAGGATGAACAGTTTATCCTCCTTTATCATCCAGAATTGCTCATAGAGGAGCTTCTGTAGACCTAGCCATTTTTTCTCTTCATTTAGCTGGAGTCTCTTCAATCTTAGGATCAGTAAATTTTATTACTACAGCTATTAACATACGATCAAACGGAATTACCCTTGATCGAATACCTTTATTTGTCTGATCTGTTGTAATTACAACAATTTTATTGTTACTTTCACTTCCAGTATTAGCTGGAGCAATTACTATATTATTAACAGACCGAAACTTAAACACATCATTTTTTGATCCTGCTGGAGGAGGAGATCCAATTTTATACCAACACTTATTT
>Tanytarsus_BIOUG02349_H10
--AACTTTATATTTTATTTTTGGAGCTTGATCAGGAATAGTAGGAACTTCACTAAGTATATTAATTCGAGCAGAACTTGGACATCCGGGAACTTTTATTGGAGATGATCAAATCTATAATGTAATTGTTACAGCTCATGCATTTATTATAATTTTTTTTATAGTAATGCCAATTTTAATTGGAGGATTCGGAAACTGATTACTCCCATTAATATTAGGGGCCCCAGATATAGCTTTTCCTCGAATAAATAATATAAGTTTTTGACTATTACCCCCTTCCCTTACTCTTCTTCTTTCTAGCTCAATTGTAGAAAATGGTGCAGGAACAGGATGAACAGTTTATCCTCCTTTATCATCCAGAATTGCTCATAGAGGAGCTTCTGTAGACCTAGCCATTTTTTCTCTTCATTTAGCTGGAGTCTCTTCAATCTTAGGATCAGTAAATTTTATTACTACAGCTATTAACATACGATCAAACGGAATTACCCTTGATCGAATACCTTTATTTGTCTGATCTGTTGTAATTACAACAATTTTATTGTTACTTTCACTTCCAGTATTAGCTGGAGCAATTACTATATTATTAACAGACCGAAACTTAAACACATCATTTTTTGATCCTGCTGGAGGAGGAGATCCAATTTTATACCAACACTTATTT
>Tanytarsus_barbitarsis_BIOUG02350_B05
--AACATTATATTTTATTTTTGGGGCTTGATCAGGAATAGTGGGAACCTCACTAAGTATACTTATCCGAGCAGAACTAGGACACCCAGGAACCTTTATTGGAGACGACCAGATTTATAATGTTATTGTAACAGCACATGCATTCATTATAATTTTTTTTATGGTTATGCCTATTCTTATTGGAGGATTTGGAAATTGATTACTACCGTTAATACTAGGAGCCCCTGATATAGCTTTCCCTCGAATAAACAACATGAGATTTTGACTATTACCCCCCTCATTAACTCTTCTTCTTTCAAGAAGAATTGTAGAAAACGGGGCAGGAACAGGATGAACAGTTTACCCCCCTTTATCAGCAAGAATTGCCCATAGAGGAGCCTCTGTTGATTTAGCTATTTTTTCCCTCCATTTAGCAGGAGTTTCATCTATTTTAGGATCCGTAAATTTTATTACCACAGCCATTAATATACGATCAAACGGAATTACTTTAGACCGAATACCTTTATTTGTATGATCCGTTATTATCACAACAATTTTATTACTTTTATCATTACCTGTATTAGCAGGAGCAATTACTATACTTTTAACAGACCGAAATTTAAATACTTCATTTTTTGACCCAGCCGGAGGAGGAGACCCAATTCTTTATCAACATTTATTT
>Tanytarsus_BIOUG02350_F03
--AACTTTATATTTTATTTTTGGAGCTNGATCAGGAATAGTAGGAACTTCACTAAGTATATTAATTCGAGCAGAACTTGGACATCCGGGAACTTTTATTGGAGATGATCAAATCTATAATGTAATTGTTACAGCTCATGCATTTATTATAATTTTTTTTATAGTAATGCCAATTTTAATTGGAGGATTCGGAAACTGATTACTCCCATTAATATTAGGGGCCCCAGATATAGCTTTTCCTCGAATAAATAATATAAGTTTTTGACTATTACCCCCTTCCCTTACTCTTCTTCTTTCTAGCTCAATTGTAGAAAATGGTGCAGGAACAGGATGAACAGTTTATCCTCCTTTATCATCCAGAATTGCTCATAGAGGAGCTTCTGTAGACCTAGCCATTTTTTCTCTTCATTTAGCTGGAGTCTCTTCAATCTTAGGATCAGTAAATTTTATTACTACAGCTATTAACATACGATCAAACGGAATTACCCTTGATCGAATACCTTTATTTGTCTGATCTGTTGTAATTACAACAATTTTATTGTTACTTTCACTTCCAGTATTAGCTGGAGCAATTACTATATTATTAACAGACCGAAACTTAAACACATCATTTTTTGATCCTGCTGGAGGAGGAGATCCAATTTTATACCAACACTTATTT
>Tanytarsus_BIOUG02350_F04
--AACTTTATATTTTATTTTTGGAGCTTGATCAGGAATAGTAGGAACTTCACTAAGTATATTAATTCGAGCAGAACTTGGACATCCGGGAACTTTTATTGGAGATGATCAAATCTATAATGTAATTGTTACAGCTCATGCATTTATTATAATTTTTTTTATAGTAATGCCAATTTTAATTGGAGGATTCGGAAACTGATTACTCCCATTAATATTAGGGGCCCCAGATATAGCTTTTCCTCGAATAAATAATATAAGTTTTTGACTATTACCCCCTTCCCTTACTCTTCTTCTTTCTAGCTCAATTGTAGAAAATGGTGCAGGAACAGGATGAACAGTTTATCCTCCTTTATCATCCAGAATTGCTCATAGAGGAGCTTCTGTAGACCTAGCCATTTTTTCTCTTCATTTAGCTGGAGTCTCTTCAATCTTAGGATCAGTAAATTTTATTACTACAGCTATTAACATACGATCAAACGGAATTACCCTTGATCGAATACCTTTATTTGTCTGATCTGTTGTAATTACAACAATTTTATTGTTACTTTCACTTCCAGTATTAGCTGGAGCAATTACTATATTATTAACAGACCGAAACTTAAACACATCATTTTTTGATCCTGCTGGAGGAGGAGATCCAATTTTATACCAACACTTATTT
>Tanytarsus_BIOUG02350_F11
--AACTTTATATTTTATTTTTGGAGCTTGATCAGGAATAGTAGGAACTTCACTAAGTATATTAATTCGAGCAGAACTTGGACATCCGGGAACTTTTATTGGAGATGATCAAATCTATAATGTAATTGTTACAGCTCATGCATTTATTATAATTTTTTTTATAGTAATGCCAATTTTAATTGGAGGATTCGGAAACTGATTACTCCCATTAATATTAGGGGCCCCAGATATAGCTTTTCCTCGAATAAATAATATAAGTTTTTGACTATTACCCCCTTCCCTTACTCTTCTTCTTTCTAGTTCAATTGTAGAAAATGGTGCAGGAACAGGATGAACAGTTTATCCTCCTTTATCATCCAGAATTGCTCATAGAGGAGCTTCTGTAGACCTAGCCATTTTTTCTCTTCATTTAGCTGGAGTCTCTTCAATCTTAGGATCAGTAAATTTTATTACTACAGCTATTAACATACGATCAAACGGAATTACCCTTGATCGAATACCTTTATTTGTCTGATCTGTTGTAATTACAACAATTTTATTGTTACTTTCACTTCCAGTATTAGCTGGAGCAATTACTATATTATTAACAGACCGAAACTTAAACACATCATTTTTTGATCCTGCTGGAGGAGGAGATCCAATTTTATACCAACACTTATTT
>Tanytarsus_BIOUG02350_G04
--AACTTTATATTTTATTTTTGGAGCTTGATCAGGAATAGTAGGAACTTCACTAAGTATATTAATTCGAGCAGAACTTGGACATCCGGGAACTTTTATTGGAGATGATCAAATCTATAATGTAATTGTTACAGCTCATGCATTTATTATAATTTTTTTTATAGTAATGCCAATTTTAATTGGAGGATTCGGAAACTGATTACTCCCATTAATATTAGGGGCCCCAGATATAGCTTTTCCTCGAATAAATAATATAAGTTTTTGACTATTACCCCCTTCCCTTACTCTTCTTCTTTCTAGCTCAATTGTAGAAAATGGTGCAGGAACAGGATGAACAGTTTATCCTCCTTTATCATCCAGAATTGCTCATAGAGGAGCTTCTGTAGACCTAGCCATTTTTTCTCTTCATTTAGCTGGAGTCTCTTCAATCTTAGGATCAGTAAATTTTATTACTACAGCTATTAACATACGATCAAACGGAATTACCCTTGATCGAATACCTTTATTTGTCTGATCTGTTGTAATTACAACAATTTTATTGTTACTTTCACTTCCAGTATTAGCTGGAGCAATTACTATATTATTAACAGACCGAAACTTAAACACATCATTTTTTGATCCTGCTGGAGGAGGAGATCCAATTTTATACCAACACTTATTT
>Tanytarsus_BIOUG02350_H01
--AACTTTATATTTTATTTTTGGAGCTTGATCAGGAATAGTAGGAACTTCACTAAGTATATTAATTCGAGCAGAACTTGGACATCCGGGAACTTTTATTGGAGATGATCAAATCTATAATGTAATTGTTACAGCTCATGCATTTATTATAATTTTTTTTATAGTAATGCCAATTTTAATTGGAGGATTCGGAAACTGATTACTCCCATTAATATTAGGGGCCCCAGATATAGCTTTTCCTCGAATAAATAATATAAGTTTTTGACTATTACCCCCTTCCCTTACTCTTCTTCTTTCTAGCTCAATTGTAGAAAATGGTGCAGGAACAGGATGAACAGTTTATCCTCCTTTATCATCCAGAATTGCTCATAGAGGAGCTTCTGTAGACCTAGCCATTTTTTCTCTTCATTTAGCTGGAGTCTCTTCAATCTTAGGATCAGTAAATTTTATTACTACAGCTATTAACATACGATCAAACGGAATTACCCTTGATCGAATACCTTTATTTGTCTGATCTGTTGTAATTACAACAATTTTATTGTTACTTTCACTTCCAGTATTAGCTGGAGCAATTACTATATTATTAACAGACCGAAACTTAAACACATCATTTTTTGATCCTGCTGGAGGAGGAGATCCAATTTTATACCAACACTTATTT
>Tanytarsus_BIOUG02411_A11
--AACTTTATATTTTATTTTTGGAGCCTGATCAGGAATAGTAGGAACTTCATTAAGAATATTGATTCGAGCTGAATTGGGACACCCAGGAACATTTATTGGAGATGACCAAATTTATAATGTAATTGTAACAGCTCATGCTTTTATTATAATTTTTTTTATAGTTATACCTATTTTAATTGGAGGATTCGGAAATTGACTTTTACCTCTAATACTAGGAGCCCCAGATATAGCATTTCCCCGAATAAATAATATAAGATTTTGATTATTACCCCCTTCTTTAACATTATTAATTTCTAGATCTATTGTAGAGAATGGTGCAGGAACAGGATGAACAGTTTATCCCCCTTTATCATCTAGAATTGCTCATAGAGGAGCCTCTGTTGATTTAGCTATTTTTTCTTTACATTTAGCAGGTATTTCCTCAATTTTAGGATCAGTAAATTTTATTACAACAGCTATTAATATACGATCTAATGGGATTACTTTAGATCGAATACCATTATTTGTTTGATCCGTTATCATTACAACCATTTTACTTTTACTTTCTTTACCTGTTCTAGCAGGAGCCATTACTATATTATTAACAGATCGAAATTTAAATACCTCTTTTTTTGATCCAGCAGGAGGAGGAGATCCAATTTTATACCAACACTTATTT
>Tanytarsus_BIOUG02411_B09
-------------------------------------------GAACTTCATTAAGAATATTGATTCGAGCTGAATTGGGACACCCAGGAACATTTATTGGAGATGACCAAATTTATAATGTAATTGTAACAGCTCATGCTTTTATTATAATTTTTTTTATAGTTATACCTATTTTAATTGGAGGATTCGGAAATTGACTTTTACCTCTAATACTAGGAGCCCCAGATATAGCATTTCCCCGAATAAATAATATAAGATTTTGATTATTACCCCCTTCTTTAACATTATTAATTTCTAGATCTATTGTAGAGAATGGTGCAGGAACAGGATGAACAGTTTATCCCCCTTTATCATCTAGAATTGCTCATAGAGGAGCCTCTGTTGATTTAGCTATTTTTTCTTTACATTTAGCAGGTATTTCCTCAATTTTAGGATCAGTAAATTTTATTACAACAGCTATTAATATACGATCTAATGGGATTACTTTAGATCGAATACCATTATTTGTTTGATCCGTTATCATTACAACCATTTTACTTTTACTTTCTTTACCTGTTCTAGCAGGAGCCATTACTATATTATTAACAGATCGAAATTTAAATACCTCTTTTTTTGATCCAGCAGGAGGAGGAGATCCAATTTTATACCAACACTTATTT
>Tanytarsus_barbitarsis_BIOUG02411_C01
--AACATTATATTTTATTTTTGGGGCTTGATCAGGAATAGTGGGAACCTCACTAAGTATACTTATCCGAGCAGAACTAGGACACCCAGGAACCTTTATTGGAGACGACCAGATTTATAATGTTATTGTAACAGCACATGCATTCATTATAATTTTTTTTATGGTTATGCCTATTCTTATTGGAGGATTTGGAAATTGATTACTACCGTTAATACTAGGAGCCCCTGATATAGCTTTCCCTCGAATAAACAACATGAGATTTTGACTATTACCCCCCTCATTAACTCTTCTTCTTTCAAGAAGAATTGTAGAAAACGGGGCAGGAACAGGATGAACAGTTTACCCCCCTTTATCAGCAAGAATTGCCCATAGAGGAGCCTCTGTTGATTTAGCTATTTTTTCCCTCCATTTAGCAGGAGTNTCATCTATTTTAGGATCCGTAAATTTTATTACCACAGCCATTAATATNCGATCAAACGGAATTACTTTAGACCGAATACCTTTATTTGTATGATCCGTTATTATCACAACAATTTTATTACTTTTATCATTACCTGTATTAGCAGGAGCAATTACTATACTTTTAACAGACCGAAATTTAAATACTTCATTTTTTGACCCAGCCGGAGGAGGAGACCCAATTCTTTATCAACATTTATTT
>Tanytarsus_BIOUG02411_C02
--AACTTTATATTTTATTTTTGGAGCTTGATCAGGAATAGTAGGAACTTCACTAAGTATATTAATTCGAGCAGAACTTGGACATCCGGGAACTTTTATTGGAGATGATCAAATCTATAATGTAATTGTTACAGCTCATGCATTTATTATAATTTTTTTTATAGTAATGCCAATTTTAATTGGAGGATTCGGAAACTGATTACTCCCATTAATATTAGGGGCCCCAGATATAGCTTTTCCTCGAATAAATAATATAAGTTTTTGACTATTACCCCCTTCCCTTACTCTTCTTCTTTCTAGCTCAATTGTAGAAAATGGTGCAGGAACAGGATGAACAGTTTATCCTCCTTTATCATCCAGAATTGCTCATAGAGGAGCTTCTGTAGACCTAGCCATTTTTTCTCTTCATTTAGCTGGAGTCTCTTCAATCTTAGGATCAGTAAATTTTATTACTACAGCTATTAACATACGATCAAACGGAATTACCCTTGATCGAATACCTTTATTTGTCTGATCTGTTGTAATTACAACAATTTTATTGTTACTTTCACTTCCAGTATTAGCTGGAGCAATTACTATATTATTAACAGACCGAAACTTAAACACATCATTTTTTGATCCTGCTGGAGGAGGAGATCCAATTTTATACCAACACTTATTT
>Tanytarsus_BIOUG02411_C03
--AACTTTATATTTTATTTTTGGAGCTTGATCAGGAATAGTAGGAACTTCACTAAGTATATTAATTCGAGCAGAACTTGGACATCCGGGAACTTTTATTGGAGATGATCAAATCTATAATGTAATTGTTACAGCTCATGCATTTATTATAATTTTTTTTATAGTAATGCCAATTTTAATTGGAGGATTCGGAAACTGATTACTCCCATTAATATTAGGGGCCCCAGATATAGCTTTTCCTCGAATAAATAATATAAGTTTTTGACTATTACCCCCTTCCCTTACTCTTCTTCTTTCTAGCTCAATTGTAGAAAATGGTGCAGGAACAGGATGAACAGTTTATCCTCCTTTATCATCCAGAATTGCTCATAGAGGAGCTTCTGTAGACCTAGCCATTTTTTCTCTTCATTTAGCTGGAGTCTCTTCAATCTTAGGATCAGTAAATTTTATTACTACAGCTATTAACATACGATCAAACGGAATTACCCTTGATCGAATACCTTTATTTGTCTGATCTGTTGTAATTACAACAATTTTATTGTTACTTTCACTTCCAGTATTAGCTGGAGCAATTACTATATTATTAACAGACCGAAACTTAAACACATCATTTTTTGATCCTGCTGGAGGAGGAGATCCAATTTTATACCAACACTTATTT
>Tanytarsus_BIOUG02411_C04
--AACTTTATATTTTATTTTTGGAGCTTGATCAGGAATAGTAGGAACTTCACTAAGTATATTAATTCGAGCAGAACTTGGACATCCGGGAACTTTTATTGGAGATGATCAAATCTATAATGTAATTGTTACAGCTCATGCATTTATTATAATTTTTTTTATAGTAATGCCAATTTTAATTGGAGGATTCGGAAACTGATTACTCCCATTAATATTAGGGGCCCCAGATATAGCTTTTCCTCGAATAAATAATATAAGTTTTTGACTATTACCCCCTTCCCTTACTCTTCTTCTTTCTAGCTCAATTGTAGAAAATGGTGCAGGAACAGGATGAACAGTTTATCCTCCTTTATCATCCAGAATTGCTCATAGAGGAGCTTCTGTAGACCTAGCCATTTTTTCTCTTCATTTAGCTGGAGTCTCTTCAATCTTAGGATCAGTAAATTTTATTACTACAGCTATTAACATACGATCAAACGGAATTACCCTTGATCGAATACCTTTATTTGTCTGATCTGTTGTAATTACAACAATTTTATTGTTACTTTCACTTCCAGTATTAGCTGGAGCAATTACTATATTATTAACAGACCGAAACTTAAACACATCATTTTTTGATCCTGCTGGAGGAGGAGATCCAATTTTATACCAACACTTATTT
>Tanytarsus_barbitarsis_BIOUG02411_D07
--AACATTATATTTTATTTTTGGGGCTTGATCAGGAATAGTGGGAACCTCACTAAGTATACTTATCCGAGCAGAACTAGGACACCCAGGAACCTTTATTGGAGACGACCAAATTTATAATGTTATTGTAACAGCACATGCATTCATTATAATTTTTTTTATGGTTATACCTATTCTTATTGGAGGATTTGGAAATTGATTACTACCATTAATACTAGGGGCCCCTGATATAGCTTTCCCTCGAATAAACAACATGAGATTTTGACTATTACCCCCCTCATTAACTCTTCTTCTTTCAAGAAGAATTGTAGAAAACGGGGCAGGAACAGGATGAACAGTTTACCCCCCTTTATCAGCAAGAATTGCCCATAGAGGAGCCTCTGTTGATTTAGCTATTTTTTCCCTCCATTTAGCGGGAGTTTCATCTATTTTAGGATCCGTAAATTTTATTACCACAGCCATTAATATACGATCAAACGGAATTACTTTAGACCGAATACCTTTATTTGTATGATCCGTTATTATCACAACAATTTTATTACTTTTATCATTGCCTGTATTAGCAGGAGCAATTACTATACTTTTAACAGACCGAAATTTAAATACTTCATTTTTTGACCCAGCCGGAGGAGGAGACCCAATTCTTTATCAACATTTATTT
>Tanytarsus_bispinosus_BIOUG02411_D11
--AACTTTATATTTTATTTTTGGAGCTTGATCTGGAATAGTTGGTACTTCTTTAAGAATATTAATCCGAGCAGAATTAGGACACCCTGGAACTTTAATTGGGGATGATCAAATTTATAATGTAATTGTTACAGCTCACGCTTTTATTATAATTTTTTTTATAGTTATACCAATTTTAATTGGAGGATTTGGAAATTGACTTCTTCCTTTAATATTAGGAGCTCCTGATATAGCTTTTCCACGAATAAATAATATAAGATTTTGACTTTTGCCTCCTTCTATTTCTCTTCTTCTTTCTAGTTCAATTGTAGAAAATGGTGCAGGAACAGGATGAACAGTTTACCCTCCTTTATCAGCTAGAATTGCCCATAGAGGAAGTTCAGTAGATTTAGCAATTTTTTCACTTCATTTAGCAGGGATTTCATCAATTTTAGGTTCTGTAAATTTTATTACAACAGCAATTAATATACGATCTAATGGAATTACTTTAGATCGAATACCTTTATTTGTTTGATCTGTAATTATTACAACAATTCTTCTTCTTCTTTCACTTCCTGTTTTAGCCGGAGCAATTACTATACTTTTAACAGATCGAAATTTAAATACTTCTTTTTTTGATCCAGCTGGAGGTGGAGATCCAATTCTTTATCAACATTTATTT
>Tanytarsus_BIOUG02411_G04
--AACTTTATATTTTATTTTTGGAGCTTGATCAGGAATAGTAGGAACTTCACTAAGTATATTAATTCGAGCAGAACTTGGACATCCGGGAACTTTTATTGGAGATGATCAAATCTATAATGTAATTGTTACAGCTCATGCATTTATTATAATTTTTTTTATAGTAATGCCAATTTTAATTGGAGGATTCGGAAACTGATTACTCCCATTAATATTAGGGGCCCCAGATATAGCTTTTCCTCGAATAAATAATATAAGTTTTTGACTATTACCCCCTTCCCTTACTCTTCTTCTTTCTAGCTCAATTGTAGAAAATGGTGCAGGAACAGGATGAACAGTTTATCCTCCTTTATCATCCAGAATTGCTCATAGAGGAGCTTCTGTAGACCTAGCCATTTTTTCTCTTCATTTAGCTGGAGTCTCTTCAATCTTAGGATCAGTAAATTTTATTACTACAGCTATTAACATACGATCAAACGGAATTACCCTTGATCGAATACCTTTATTTGTCTGATCTGTTGTAATTACAACAATTTTATTGTTACTTTCACTTCCAGTATTAGCTGGAGCAATTACTATATTATTAACAGACCGAAACTTAAACACATCATTTTTTGATCCTGCTGGAGGAGGAGATCCAATTTTATACCAACACTTATTT
>Tanytarsus_barbitarsis_BIOUG02411_H07
--AACATTATATTTTATTTTTGGGGCTTGATCAGGAATAGTGGGAACCTCACTAAGTATACTTATCCGAGCAGAACTAGGACACCCAGGAACCTTTATTGGAGACGACCAGATTTATAATGTTATTGTAACAGCACATGCATTCATTATAATTTTTTTTATGGTTATGCCTATTCTTATTGGAGGATTTGGAAATTGATTACTACCGTTAATACTAGGAGCCCCTGATATAGCTTTCCCTCGAATAAACAACATGAGATTTTGACTATTACCCCCCTCATTAACTCTTCTTCTTTCAAGAAGAATTGTAGAAAACGGAGCAGGAACAGGATGAACAGTTTACCCCCCTTTATCAGCAAGAATTGCCCATAGAGGAGCCTCTGTTGATTTAGCTATTTTTTCCCTCCATTTAGCAGGAGTTTCATCTATTTTAGGATCCGTAAATTTTATTACCACAGCCATTAATATACGATCAAACGGAATTACTTTAGACCGAATACCTTTATTTGTATGATCCGTTATTATCACAACAATTTTATTACTTTTATCATTACCTGTATTAGCAGGAGCAATTACTATACTTTTAACAGACCGAAATTTAAATACTTCATTTTTTGACCCAGCCGGAGGAGGAGACCCAATTCTTTATCAACATTTATTT
>Tanytarsus_barbitarsis_BIOUG02411_H08
--AACATTATATTTTATTTTTGGGGCTTGATCAGGAATAGTGGGAACCTCACTAAGTATACTTATCCGAGCAGAACTAGGACACCCAGGAACCTTTATTGGAGACGACCAGATTTATAATGTTATTGTAACAGCACATGCATTCATTATAATTTTTTTTATGGTTATGCCTATTCTTATTGGAGGATTTGGAAATTGATTACTACCGTTAATACTAGGAGCCCCTGATATAGCTTTCCCTCGAATAAACAACATGAGATTTTGACTATTACCCCCCTCATTAACTCTTCTTCTTTCAAGAAGAATTGTAGAAAACGGGGCAGGAACAGGATGAACAGTTTACCCCCCTTTATCAGCAAGAATTGCCCATAGAGGAGCCTCTGTTGATTTAGCTATTTTTTCCCTCCATTTAGCAGGAGTTTCATCTATTTTAGGATCCGTAAATTTTATTACCACAGCCATTAATATACGATCAAACGGAATTACTTTAGACCGAATACCTTTATTTGTATGATCCGTTATTATCACAACAATTTTATTACTTTTATCATTACCTGTATTAGCAGGAGCAATTACTATACTTTTAACAGACCGAAATTTAAATACTTCATTTTTTGACCCAGCCGGAGGAGGAGACCCAATTCTTTATCAACATTTATTT
>Tanytarsus_BIOUG02412_B02
--AACTTTATATTTTATTTTTGGAGCTTGATCAGGAATAGTAGGAACTTCACTAAGTATATTAATTCGAGCAGAACTTGGACATCCGGGAACTTTTATTGGAGATGATCAAATCTATAATGTAATTGTTACAGCTCATGCATTTATTATAATTTTTTTTATAGTAATGCCAATTTTAATTGGAGGATTCGGAAACTGATTACTCCCATTAATATTAGGGGCCCCAGATATAGCTTTTCCTCGAATAAATAATATAAGTTTTTGACTATTACCCCCTTCCCTTACTCTTCTTCTTTCTAGCTCAATTGTAGAAAATGGTGCAGGAACAGGATGAACAGTTTATCCTCCTTTATCATCCAGAATTGCTCATAGAGGAGCTTCTGTAGACCTAGCCATTTTTTCTCTTCATTTAGCTGGAGTCTCTTCAATCTTAGGATCAGTAAATTTTATTACTACAGCTATTAACATACGATCAAACGGAATTACCCTTGATCGAATACCTTTATTTGTCTGATCTGTTGTAATTACAACAATTTTATTGTTACTTTCACTTCCAGTATTAGCTGGAGCAATTACTATATTATTAACAGACCGAAACTTAAACACATCATTTTTTGATCCTGCT------------------------------------
>Tanytarsus_BIOUG02412_B05
--AACTTTATATTTTATTTTTGGAGCTTGATCAGGAATAGTAGGAACTTCACTAAGTATATTAATTCGAGCAGAACTTGGACATCCGGGAACTTTTATTGGAGATGATCAAATCTATAATGTAATTGTTACAGCTCATGCATTTATTATAATTTTTTTTATAGTAATGCCAATTTTAATTGGAGGATTCGGAAACTGATTACTCCCATTAATATTAGGGGCCCCAGATATAGCTTTTCCTCGAATAAATAATATAAGTTTTTGACTATTACCCCCTTCCCTTACTCTTCTTCTTTCTAGCTCAATTGTAGAAAATGGTGCAGGAACAGGATGAACAGTTTATCCTCCTTTATCATCCAGAATTGCTCATAGAGGAGCTTCTGTAGACCTAGCCATTTTTTCTCTTCATTTAGCTGGAGTCTCTTCAATCTTAGGATCAGTAAATTTTATTACTACAGCTATTAACATACGATCAAACGGAATTACCCTTGATCGAATACCTTTATTTGTCTGATCTGTTGTAATTACAACAATTTTATTGTTACTTTCACTTCCAGTATTAGCTGGAGCAATTACTATATTATTAACAGACCGAAACTTAAACACATCATTTTTTGATCCTGCTGGAGGAGGAGACCCAATTTTATACCAACACTTATTT
>Tanytarsus_BIOUG02412_B06
--AACTTTATATTTTATTTTTGGAGCTTGATCAGGAATAGTAGGAACTTCACTAAGTATATTAATTCGAGCAGAACTTGGACATCCGGGAACTTTTATTGGAGATGATCAAATCTATAATGTAATTGTTACAGCTCATGCATTTATTATAATTTTTTTTATAGTAATGCCAATTTTAATTGGAGGATTCGGAAACTGATTACTCCCATTAATATTAGGGGCCCCAGATATAGCTTTTCCTCGAATAAATAATATAAGTTTTTGACTATTACCCCCTTCCCTTACTCTTCTTCTTTCTAGCTCAATTGTAGAAAATGGTGCAGGAACAGGATGAACAGTTTATCCTCCTTTATCATCCAGAATTGCTCATAGAGGAGCTTCTGTAGACCTAGCCATTTTTTCTCTTCATTTAGCTGGAGTCTCTTCAATCTTAGGATCAGTAAATTTTATTACTACAGCTATTAACATACGATCAAACGGAATTACCCTTGATCGAATACCTTTATTTGTCTGATCTGTTGTAATTACAACAATTTTATTGTTACTTTCACTTCCAGTATTAGCTGGAGCAATTACTATATTATTAACAGACCGAAACTTAAACACATCATTTTTTGATCCTGCTGGAGGAGGAGATCCAATTTTATACCAACACTTATTT
>Tanytarsus_BIOUG02412_B07
--AACTTTATATTTTATTTTTGGAGCTTGATCAGGAATAGTAGGAACTTCACTAAGTATATTAATTCGAGCAGAACTTGGACATCCGGGAACTTTTATTGGAGATGATCAAATCTATAATGTAATTGTTACAGCTCATGCATTTATTATAATTTTTTTTATAGTAATGCCAATTTTAATTGGAGGATTCGGAAACTGATTACTCCCATTAATATTAGGGGCCCCAGATATAGCTTTTCCTCGAATAAATAATATAAGTTTTTGACTATTACCCCCTTCCCTTACTCTTCTTCTTTCTAGCTCAATTGTAGAAAATGGTGCAGGAACAGGATGAACAGTTTATCCTCCTTTATCATCCAGAATTGCTCATAGAGGAGCTTCTGTAGACCTAGCCATTTTTTCTCTTCATTTAGCTGGAGTCTCTTCAATCTTAGGATCAGTAAATTTTATTACTACAGCTATTAACATACGATCAAACGGAATTACCCTTGATCGAATACCTTTATTTGTCTGATCTGTTGTAATTACAACAATTTTATTGTTACTTTCACTTCCAGTATTAGCTGGAGCAATTACTATATTATTAACAGACCGAAACTTAAACACATCATTTTTTGATCCTGCTGGAGGAGGAGATCCAATTTTATACCAACACTTATTT
>Tanytarsus_BIOUG02412_E11
--AACTTTATATTTTATTTTTGGAGCTTGATCAGGAATAGTAGGAACTTCACTAAGTATATTAATTCGAGCAGAACTTGGTCATCCGGGAACTTTTATTGGAGATGATCAAATCTATAATGTAATTGTTACAGCTCATGCATTTATTATAATTTTTTTTATAGTAATGCCAATTTTAATTGGAGGATTCGGAAACTGATTACTCCCATTAATATTAGGGGCCCCAGATATAGCTTTTCCTCGAATAAATAATATAAGTTTTTGACTATTACCCCCTTCCCTTACTCTTCTTCTTTCTAGCTCAATTGTAGAAAATGGTGCAGGAACAGGATGAACAGTTTATCCTCCTTTATCATCCAGAATTGCTCATAGAGGAGCTTCTGTAGACCTAGCCATTTTTTCTCTTCATTTAGCTGGAGTCTCTTCAATCTTAGGATCAGTAAATTTTATTACTACAGCTATTAACATACGATCAAACGGAATTACCCTTGATCGAATACCTTTATTTGTCTGATCTGTTGTAATTACAACAATTTTATTGTTACTTTCACTTCCAGTATTAGCTGGAGCAATTACTATATTATTAACAGACCGAAACTTAAACACATCATTTTTTGATCCTGCTGGAGGAGGAGATCCAATTTTATATCAACACTTATTT
>Tanytarsus_BIOUG02412_F11
--AACTTTATATTTTATTTTTGGAGCTTGATCAGGAATAGTGGGAACTTCACTAAGTATATTAATTCGAGCAGAACTTGGACATCCGGGAACTTTTATTGGAGATGATCAAATCTATAATGTAATTGTTACAGCTCATGCATTTATTATAATTTTTTTTATAGTAATGCCAATTTTAATTGGAGGATTCGGAAACTGATTACTCCCATTAATATTAGGGGCCCCAGATATAGCTTTTCCTCGAATAAATAATATAAGTTTTTGACTATTACCCCCTTCCCTTACTCTTCTTCTTTCTAGCTCAATTGTAGAAAATGGTGCAGGAACAGGATGAACAGTTTATCCTCCTTTATCATCCAGAATTGCTCATAGAGGAGCTTCTGTAGACCTAGCCATTTTTTCTCTTCATTTAGCTGGAGTCTCTTCAATCTTAGGATCAGTAAATTTTATTACTACAGCTATTAACATACGATCAAACGGAATTACCCTTGATCGAATACCTTTATTTGTCTGATCTGTTGTAATTACAACAATTTTATTGTTACTTTCACTTCCAGTATTAGCTGGAGCAATTACTATATTATTAACAGACCGAAACTTAAACACATCATTTTTTGATCCTGCTGGAGGAGGAGATCCAATTTTATACCAACACTTATTT
>Tanytarsus_BIOUG02412_H06
--AACTTTATATTTTATTTTTGGAGCTTGATCAGGAATAGTAGGAACTTCACTAAGTATATTAATTCGAGCAGAACTTGGGCATCCGGGAACTTTTATTGGAGATGATCAAATCTATAATGTAATTGTTACAGCTCATGCATTTATTATAATTTTTTTTATAGTAATGCCAATTTTAATTGGAGGATTCGGAAACTGATTACTCCCATTAATATTAGGGGCCCCAGATATAGCTTTTCCTCGAATAAATAATATAAGTTTTTGACTATTACCCCCTTCCCTTACTCTTCTTCTTTCTAGCTCAATTGTAGAAAATGGTGCAGGAACAGGATGAACAGTTTATCCTCCTTTATCATCCAGAATTGCTCATAGAGGAGCTTCTGTAGACCTAGCCATTTTTTCTCTTCATTTAGCTGGAGTCTCTTCAATCTTAGGATCAGTAAATTTTATTACTACAGCTATTAACATACGATCAAACGGAATTACCCTTGATCGAATACCTTTATTTGTCTGATCTGTTGTAATTACAACAATTTTATTGTTACTTTCACTTCCAGTATTAGCTGGAGCAATTACTATATTATTAACAGACCGAAACTTAAACACATCATTTTTTGATCCTGCTGGAGGAGGAGATCCAATTTTATACCAACACTTATTT
>Tanytarsus_barbitarsis_BIOUG02413_A02
--AACATTATATTTTATTTTTGGGGCTTGATCAGGAATAGTGGGAACCTCACTAAGTATACTTATCCGAGCAGAACTAGGACACCCAGGAACCTTTATTGGAGACGACCAAATTTATAATGTTATTGTAACAGCACATGCATTCATTATAATTTTTTTTATGGTTATACCTATTCTTATTGGAGGATTTGGAAATTGATTACTACCATTAATACTAGGGGCCCCTGATATAGCTTTCCCTCGAATAAACAACATGAGATTTTGACTATTACCCCCCTCATTAACTCTTCTTCTTTCAAGAAGAATTGTAGAAAACGGGGCAGGAACAGGATGAACAGTTTACCCCCCTTTATCAGCAAGAATTGCCCATAGAGGAGCCTCTGTTGATTTAGCTATTTTTTCCCTCCATTTAGCGGGAGTTTCATCTATTTTAGGATCCGTAAATTTTATTACCACAGCCATTAATATACGATCAAACGGAATTACTTTAGACCGAATACCTTTATTTGTATGATCCGTTATTATCACAACAATTTTATTACTTTTATCATTGCCTGTATTAGCAGGAGCAATTACTATACTTTTAACAGACCGAAATTTAAATACTTCATTTTTTGACCCAGCCGGAGGAGGAGACCCAATTCTTTATCAACATTTATTT
>Tanytarsus_BIOUG02413_C03
--AACTTTATATTTTATTTTTGGAGCTTGATCAGGAATAGTAGGAACTTCACTAAGTATATTAATTCGAGCAGAACTTGGACATCCGGGAACTTTTATTGGAGATGATCAAATCTATAATGTAATTGTTACAGCTCATGCATTTATTATAATTTTTTTTATAGTAATGCCAATTTTAATTGGAGGATTCGGAAACTGATTACTCCCATTAATATTAGGGGCCCCAGATATAGCTTTTCCTCGAATAAATAATATAAGTTTTTGACTATTACCCCCTTCCCTTACTCTTCTTCTTTCTAGCTCAATTGTAGAAAATGGTGCAGGAACAGGATGAACAGTTTATCCTCCTTTATCATCCAGAATTGCTCATAGAGGAGCTTCTGTAGACCTAGCCATTTTTTCTCTTCATTTAGCTGGAGTCTCTTCAATCTTAGGATCAGTAAATTTTATTACTACAGCTATTAACATACGATCAAACGGAATTACCCTTGATCGAATACCTTTATTTGTCTGATCTGTTGTAATTACAACAATTTTATTGTTACTTTCACTTCCAGTATTAGCTGGAGCAATTACTATATTATTAACAGACCGAAACTTAAACACATCATTTTTTGATCCTGCTGGAGGAGGAGATCCAATTTTATACCAACACTTATTT
>Tanytarsus_BIOUG02413_D04
------------------------------------ATAGTAGGAACTTCACTAAGTATATTAATTCGAGCAGAACTTGGACATCCGGGAACTTTTATTGGAGATGATCAAATCTATAATGTAATTGTTACAGCTCATGCATTTATTATAATTTTTTTTATAGTAATGCCAATTTTAATTGGAGGATTCGGAAACTGATTACTCCCATTAATATTAGGGGCCCCAGATATAGCTTTTCCTCGAATAAATAATATAAGTTTTTGACTATTACCCCCTTCCCTTACTCTTCTTCTTTCTAGCTCAATTGTAGAAAATGGTGCAGGAACAGGATGAACAGTTTATCCTCCTTTATCATCCAGAATTGCTCATAGAGGAGCTTCTGTAGACCTAGCCATTTTTTCTCTTCATTTAGCTGGAGTCTCTTCAATCTTAGGATCAGTAAATTTTATTACTACAGCTATTAACATACGATCAAACGGAATTACCCTTGATCGAATACCTTTATTTGTCTGATCTGTTGTAATTACAACAATTTTATTGTTACTTTCACTTCCAGTATTAGCTGGAGCAATTACTATATTATTAACAGACCGAAACTTAAACACATCATTTTTTGATCCTGCTGGAGGAGGAGATCCAATTTTATACCAACACTTATTT
>Tanytarsus_BIOUG02413_E08
--AACTTTATATTTTATTTTTGGAGCTTGATCAGGAATAGTAGGAACTTCACTAAGTATATTAATTCGAGCAGAACTTGGACATCCGGGAACTTTTATTGGAGATGATCAAATCTATAATGTAATTGTTACAGCTCATGCATTTATTATAATTTTTTTTATAGTAATGCCAATTTTAATTGGAGGATTCGGAAACTGATTACTCCCATTAATATTAGGGGCCCCAGATATAGCTTTTCCTCGAATAAATAATATAAGTTTTTGACTATTACCCCCTTCCCTTACTCTTCTTATTTCTAGCTCAATTGTAGAAAATGGTGCAGGAACAGGATGAACAGTTTATCCTCCTTTATCATCCAGAATTGCTCATAGAGGAGCTTCTGTAGACCTAGCCATTTTTTCTCTTCATTTAGCTGGAGTCTCTTCAATCTTAGGATCAGTAAATTTTATTACTACAGCTATTAACATACGATCAAACGGAATTACCCTTGATCGAATACCTTTATTTGTCTGATCTGTTGTAATTACAACAATTTTATTGTTACTTTCACTTCCAGTATTAGCTGGAGCAATTACTATATTATTAACAGACCGAAACTTAAACACATCATTTTTTGATCCTGCTGGAGGAGGAGATCCAATTTTATACCAACACTTATTT
>Tanytarsus_BIOUG02413_E10
--AACTTTATATTTTATTTTTGGAGCTTGATCAGGAATAGTAGGAACTTCACTAAGTATATTAATTCGAGCAGAACTTGGACATCCGGGAACTTTTATTGGAGATGATCAAATCTATAATGTAATTGTTACAGCTCATGCATTTATTATAATTTTTTTTATAGTAATGCCAATTTTAATTGGAGGATTCGGAAACTGATTACTCCCATTAATATTAGGGGCCCCAGATATAGCTTTTCCTCGAATAAATAATATAAGTTTTTGACTATTACCCCCTTCCCTTACTCTTCTTCTTTCTAGCTCAATTGTAGAAAATGGTGCAGGAACAGGATGAACAGTTTATCCTCCTTTATCATCCAGAATTGCTCATAGAGGAGCTTCTGTAGACCTAGCCATTTTTTCTCTTCATTTAGCTGGAGTCTCTTCAATCTTAGGATCAGTAAATTTTATTACTACAGCTATTAACATACGATCAAACGGAATTACCCTTGATCGAATACCTTTATTTGTCTGATCTGTTGTAATTACAACAATTTTATTGTTACTTTCACTTCCAGTATTAGCTGGAGCAATTACTATATTATTAACAGACCGAAACTTAAACACATCATTTTTTGATCCTGCTGGAGGAGGAGATCCAATTTTATACCAACACTTATTT
>Tanytarsus_BIOUG02413_F11
--AACTTTATATTTTATTTTTGGAGCTTGATCAGGAATAGTAGGAACTTCACTAAGTATATTAATTCGAGCAGAACTTGGACATCCGGGAACTTTTATTGGAGATGATCAAATCTATAATGTAATTGTTACAGCTCATGCATTTATTATAATTTTTTTTATAGTAATGCCAATTTTAATTGGAGGATTCGGAAACTGATTACTCCCATTAATATTAGGGGCCCCAGATATAGCTTTTCCTCGAATAAATAATATAAGTTTTTGACTATTACCCCCTTCCCTTACTCTTCTTCTTTCTAGCTCAATTGTAGAAAATGGTGCAGGAACAGGATGAACAGTTTATCCTCCTTTATCATCCAGAATTGCTCATAGAGGAGCTTCTGTAGACCTAGCCATTTTTTCTCTTCATTTAGCTGGAGTCTCTTCAATCTTAGGATCAGTAAATTTTATTACTACAGCTATTAACATACGATCAAACGGAATTACCCTTGATCGAATACCTTTATTTGTCTGATCTGTTGTAATTACAACAATTTTATTGTTACTTTCACTTCCAGTATTAGCTGGAGCAATTACTATATTATTAACAGACCGAAACTTAAACACATCATTTTTTGATCCTGCTGGAGGAGGAGATCCAATTTTATACCAACACTTATTT
>Tanytarsus_barbitarsis_BIOUG02413_G03
-------------------------------CAGGAATAGTGGGAACCTCACTAAGTATACTTATCCGAGCAGAACTAGGACACCCAGGAACCTTTATTGGAGACGACCAGATTTATAATGTTATTGTAACAGCACATGCATTCATTATAATTTTTTTTATGGTTATGCCTATTCTTATTGGAGGATTTGGAAATTGATTACTACCGTTAATACTAGGAGCCCCTGATATAGCTTTCCCTCGAATAAACAACATGAGATTTTGACTATTACCCCCCTCATTAACTCTTCTTCTTTCAAGAAGAATTGTAGAAAACGGGGCAGGAACAGGATGAACAGTTTACCCCCCTTTATCAGCAAGAATTGCCCATAGAGGAGCCTCTGTTGATTTAGCTATTTTTTCCCTCCATTTAGCAGGAGTTTCATCTATTTTAGGATCCGTAAATTTTATTACCACAGCCATTAATATACGATCAAACGGAATTACTTTAGACCGAATACCTTTATTTGTATGATCCGTTATTATCACAACAATTTTATTACTTTTATCATTACCTGTATTAGCAGGAGCAATTACTATACTTTTAACAGACCGAAATTTAAATACTTCATTTTTTGACCCAGCCGGAGGAGGAGACCCAATTCTTTATCAACATTTATTT
>Tanytarsus_BIOUG02413_H07
------------------------GCTTGATCAGGAATAGTAGGAACTTCACTAAGTATATTAATTCGAGCAGAACTTGGACATCCGGGAACTTTTATTGGAGATGATCAAATCTATAATGTAATTGTTACAGCTCATGCATTTATTATAATTTTTTTTATAGTAATGCCAATTTTAATTGGAGGATTCGGAAACTGATTACTCCCATTAATATTAGGGGCCCCAGATATAGCTTTTCCTCGAATAAATAATATAAGTTTTTGACTATTACCCCCTTCCCTTACTCTTCTTCTTTCTAGCTCAATTGTAGAAAATGGTGCAGGAACAGGATGAACAGTTTATCCTCCTTTATCATCCAGAATTGCTCATAGAGGAGCTTCTGTAGACCTAGCCATTTTTTCTCTTCATTTAGCTGGAGTCTCTTCAATCTTAGGATCAGTAAATTTTATTACTACAGCTATTAACATACGATCAAACGGAATTACCCTTGATCGAATACCTTTATTTGTCTGATCTGTTGTAATTACAACAATTTTATTGTTACTTTCACTTCCAGTATTAGCTGGAGCAATTACTATATTATTAACAGACCGAAACTTAAACACATCATTTTTTGATCCTGCTGGAGGAGGAGATCCAATTTTATACCAACACTTATTT
>Tanytarsus_BIOUG02414_D01
--AACTTTATATTTTATTTTTGGAGCTTGATCAGGAATAGTAGGAACTTCACTAAGTATATTAATTCGAGCAGAACTTGGACATCCGGGAACTTTTATTGGAGATGATCAAATCTATAATGTAATTGTTACAGCTCATGCATTTATTATAATTTTTTTTATAGTAATGCCAATTTTAATTGGAGGATTCGGAAACTGATTACTCCCATTAATATTAGGGGCCCCAGATATAGCTTTTCCTCGAATAAATAATATAAGTTTTTGACTATTACCCCCTTCCCTTACTCTTCTTCTTTCTAGCTCAATTGTAGAAAATGGTGCAGGAACAGGATGAACAGTTTATCCTCCTTTATCATCCAGAATTGCTCATAGAGGAGCTTCTGTAGACCTAGCCATTTTTTCTCTTCATTTAGCTGGAGTCTCTTCAATCTTAGGATCAGTAAATTTTATTACTACAGCTATTAACATACGATCAAACGGAATTACCCTTGATCGAATACCTTTATTTGTCTGATCTGTTGTAATTACAACAATTTTATTGTTACTTTCACTTCCAGTATTAGCTGGAGCAATTACTATATTATTAACAGACCGAAACTTAAACACATCATTTTTTGATCCTGCTGGAGGAGGAGATCCAATTTTATACCAACACTTATTT
>Tanytarsus_BIOUG02414_D11
--AACTTTATATTTTATTTTTGGAGCTTGATCAGGAATAGTAGGAACTTCACTAAGTATATTAATTCGAGCAGAACTTGGACATCCGGGAACTTTTATTGGAGATGATCAAATCTATAATGTAATTGTTACAGCTCATGCATTTATTATAATTTTTTTTATAGTAATGCCAATTTTAATTGGAGGATTCGGAAACTGATTACTCCCATTAATATTAGGGGCCCCAGATATAGCTTTTCCTCGAATAAATAATATAAGTTTTTGACTATTACCCCCTTCCCTTACTCTTCTTCTTTCTAGCTCAATTGTAGAAAATGGTGCAGGAACAGGATGAACAGTTTATCCTCCTTTATCATCCAGAATTGCTCATAGAGGAGCTTCTGTAGACCTAGCCATTTTTTCTCTTCATTTAGCTGGAGTCTCTTCAATCTTAGGATCAGTAAATTTTATTACTACAGCTATTAACATACGATCAAACGGAATTACCCTTGATCGAATACCTTTATTTGTCTGATCTGTTGTAATTACAACAATTTTATTGTTACTTTCACTTCCAGTATTAGCTGGAGCAATTACTATATTATTAACAGACCGAAACTTAAACACATCATTTTTTGATCCTGCTGGAGGAGGAGATCCAATTTTATACCAACACTTATTT
>Tanytarsus_BIOUG02414_E08
--AACTTTATATTTTATTTTTGGAGCTTGATCAGGAATAGTAGGAACTTCACTAAGTATATTAATTCGAGCAGAACTTGGACATCCGGGAACTTTTATTGGAGATGATCAAATCTATAATGTAATTGTTACAGCTCATGCATTTATTATAATTTTTTTTATAGTAATGCCAATTTTAATTGGAGGATTCGGAAACTGATTACTCCCATTAATATTAGGGGCCCCAGATATAGCTTTTCCTCGAATAAATAATATAAGTTTTTGACTATTACCCCCTTCCCTTACTCTTCTTCTTTCTAGCTCAATTGTAGAAAATGGTGCAGGAACAGGATGAACAGTTTATCCTCCTTTATCATCCAGAATTGCTCATAGAGGAGCTTCTGTAGACCTAGCCATTTTTTCTCTTCATTTAGCTGGAGTCTCTTCAATCTTAGGATCAGTAAATTTTATTACTACAGCTATTAACATACGATCAAACGGAATTACCCTTGATCGAATACCTTTATTTGTCTGATCTGTTGTAATTACAACAATTTTATTGTTACTTTCACTTCCAGTATTAGCTGGAGCAATTACTATATTATTAACAGACCGAAACTTAAACACATCATTTTTTGATCCTGCTGGAGGAGGAGATCCAATTTTATACCAACACTTATTT
>Tanytarsus_BIOUG02414_E10
--AACTTTATATTTTATTTTTGGAGCTTGATCAGGAATAGTAGGAACTTCACTAAGTATATTAATTCGAGCAGAACTTGGACATCCGGGAACTTTTATTGGAGATGATCAAATCTATAATGTAATTGTTACAGCTCATGCATTTATTATAATTTTTTTTATAGTAATGCCAATTTTAATTGGAGGATTCGGAAACTGATTACTCCCATTAATATTAGGGGCCCCAGATATAGCTTTTCCTCGAATAAATAATATAAGTTTTTGACTATTACCCCCTTCCCTTACTCTTCTTCTTTCTAGCTCAATTGTAGAAAATGGTGCAGGAACAGGATGAACAGTTTATCCTCCTTTATCATCCAGAATTGCTCATAGAGGAGCTTCTGTAGACCTAGCCATTTTTTCTCTTCATTTAGCTGGAGTCTCTTCAATCTTAGGATCAGTAAATTTTATTACTACAGCTATTAACATACGATCAAACGGAATTACCCTTGATCGAATACCTTTATTTGTCTGATCTGTTGTAATTACAACAATTTTATTGTTACTTTCACTTCCAGTATTAGCTGGAGCAATTACTATATTATTAACAGACCGAAACTTAAACACATCATTTTTTGATCCTGCTGGAGGAGGAGATCCAATTTTATACCAACACTTATTT
>Tanytarsus_BIOUG02414_F09
--AACTTTATATTTTATTTTTGGAGCTTGATCAGGAATAGTAGGAACTTCACTAAGTATATTAATTCGAGCAGAACTTGGACATCCGGGAACTTTTATTGGAGATGATCAAATCTATAATGTAATTGTTACAGCTCATGCATTTATTATAATTTTTTTTATAGTAATGCCAATTTTAATTGGAGGATTCGGAAACTGATTACTCCCATTAATATTAGGGGCCCCAGATATAGCTTTTCCTCGAATAAATAATATAAGTTTTTGACTATTACCCCCTTCCCTTACTCTTCTTCTTTCTAGCTCAATTGTAGAAAATGGTGCAGGAACAGGATGAACAGTTTATCCTCCTTTATCATCCAGAATTGCTCATAGAGGAGCTTCTGTAGACCTAGCCATTTTTTCTCTTCATTTAGCTGGAGTCTCTTCAATCTTAGGATCAGTAAATTTTATTACTACAGCTATTAACATACGATCAAACGGAATTACCCTTGATCGAATACCTTTATTTGTCTGATCTGTTGTAATTACAACAATTTTATTGTTACTTTCACTTCCAGTATTAGCTGGAGCAATTACTATATTATTAACAGACCGAAACTTAAACACATCATTTTTTGATCCTGCTGGAGGAGGAGATCCAATTTTATACCAACACTTATTT
>Tanytarsus_BIOUG02414_F12
--AACTTTATATTTTATTTTTGGAGCTTGATCAGGAATAGTAGGAACTTCACTAAGTATATTAATTCGAGCAGAACTTGGACATCCGGGAACTTTTATTGGAGATGATCAAATCTATAATGTAATTGTTACAGCTCATGCATTTATTATAATTTTTTTTATAGTAATGCCAATTTTAATTGGAGGATTCGGAAACTGATTACTCCCATTAATATTAGGGGCCCCAGATATAGCTTTTCCTCGAATAAATAATATAAGTTTTTGACTATTACCCCCTTCCCTTACTCTTCTTCTTTCTAGCTCAATTGTAGAAAATGGTGCAGGAACAGGATGAACAGTTTATCCTCCTTTATCATCCAGAATTGCTCATAGAGGAGCTTCTGTAGACCTAGCCATTTTTTCTCTTCATTTAGCTGGAGTCTCTTCAATCTTAGGATCAGTAAATTTTATTACTACAGCTATTAACATACGATCAAACGGAATTACCCTTGATCGAATACCTTTATTTGTCTGATCTGTTGTAATTACAACAATTTTATTGTTACTTTCACTTCCAGTATTAGCTGGAGCAATTACTATATTATTAACAGACCGAAACTTAAACACATCATTTTTTGATCCTGCTGGAGGAGGAGATCCAATTTTATACCAACACTTATTT
>Tanytarsus_BIOUG02414_H03
--AACTTTATATTTTATTTTTGGAGCTTGATCAGGAATAGTAGGAACTTCACTAAGTATATTAATTCGAGCAGAACTTGGACATCCGGGAACTTTTATTGGAGATGATCAAATCTATAATGTAATTGTTACAGCTCATGCATTTATTATAATTTTTTTTATAGTAATGCCAATTTTAATTGGAGGATTCGGAAACTGATTACTCCCATTAATATTAGGGGCCCCAGATATAGCTTTTCCTCGAATAAATAATATAAGTTTTTGACTATTACCCCCTTCCCTTACTCTTCTTCTTTCTAGCTCAATTGTAGAAAATGGTGCAGGAACAGGATGAACAGTTTATCCTCCTTTATCATCCAGAATTGCTCATAGAGGAGCTTCTGTAGACCTAGCCATTTTTTCTCTTCATTTAGCTGGAGTCTCTTCAATCTTAGGATCAGTAAATTTTATTACTACAGCTATTAACATACGATCAAACGGAATTACCCTTGATCGAATACCTTTATTTGTCTGATCTGTTGTAATTACAACAATTTTATTGTTACTTTCACTTCCAGTATTAGCTGGAGCAATTACTATATTATTAACAGACCGAAACTTAAACACATCATTTTTTGATCCTGCTGGAGGAGGAGATCCAATTTTATACCAACACTTATTT
>Tanytarsus_barbitarsis_BIOUG02415_A03
--AACATTATATTTTATTTTTGGGGCTTGATCAGGAATAGTGGGAACCTCACTAAGTATACTTATCCGAGCAGAACTAGGACACCCAGGAACCTTTATTGGAGACGACCAGATTTATAATGTTATTGTAACAGCACATGCATTCATTATAATTTTTTTTATGGTTATGCCTATTCTTATTGGAGGATTTGGAAATTGATTACTACCGTTAATACTAGGAGCCCCTGATATAGCTTTCCCTCGAATAAACAACATGAGATTTTGACTATTACCCCCCTCATTAACTCTTCTTCTTTCAAGAAGAATTGTAGAAAACGGGGCAGGAACAGGATGAACAGTTTACCCCCCTTTATCAGCAAGAATTGCCCATAGAGGAGCCTCTGTTGATTTAGCTATTTTTTCCCTCCATTTAGCAGGAGTTTCATCTATTTTAGGATCCGTAAATTTTATTACCACAGCCATTAATATACGATCAAACGGAATTACTTTAGACCGAATACCTTTATTTGTATGATCCGTTATTATCACAACAATTTTATTACTTTTATCATTACCTGTATTAGCAGGAGCAATTACTATACTTTTAACAGACCGAAATTTAAATACTTCATTTTTTGACCCAGCCGGAGGAGGAGACCCAATTCTTTATCAACATTTATTT
>Tanytarsus_barbitarsis_BIOUG02415_C11
--AACATTATATTTTATTTTTGGGGCTTGATCAGGAATAGTGGGAACCTCGCTAAGTATACTTATCCGAGCAGAACTAGGACACCCAGGAACCTTTATTGGAGACGACCAGATTTATAATGTTATTGTAACAGCACATGCATTCATTATAATTTTTTTTATGGTTATGCCTATTCTTATTGGAGGATTTGGAAATTGATTACTACCGTTAATACTAGGAGCCCCTGATATAGCTTTCCCTCGAATAAACAACATGAGATTTTGACTATTACCCCCCTCATTAACTCTACTTCTTTCAAGAAGAATTGTAGAAAACGGGGCAGGAACAGGATGAACAGTTTACCCCCCTTTATCAGCAAGAATTGCCCATAGAGGAGCCTCTGTTGATTTAGCTATTTTTTCCCTCCATTTAGCAGGAGTTTCATCTATTTTAGGATCCGTAAATTTTATTACCACAGCCATTAATATACGATCAAACGGAATTACTTTAGACCGAATACCTTTATTTGTATGATCCGTTATTATCACAACAATTTTATTACTTTTATCATTACCTGTATTAGCAGGAGCAATTACTATACTTTTAACAGACCGAAATTTAAATACTTCATTTTTTGACCCAGCCGGAGGAGGAGACCCAATTCTTTATCAACATTTATTT
>Tanytarsus_BIOUG02415_D10
--AACTTTATATTTTATTTTTGGAGCTTGATCAGGAATAGTAGGAACTTCACTAAGTATATTAATTCGAGCAGAACTTGGACATCCGGGAACTTTTATTGGAGATGATCAAATCTATAATGTAATTGTTACAGCTCATGCATTTATTATAATTTTTTTTATAGTAATGCCAATTTTAATTGGAGGATTCGGAAACTGATTACTCCCATTAATATTAGGGGCCCCAGATATAGCTTTTCCTCGAATAAATAATATAAGTTTTTGACTATTACCCCCTTCCCTTACTCTTCTTCTTTCTAGCTCAATTGTAGAAAATGGTGCAGGAACAGGATGAACAGTTTATCCTCCTTTATCATCCAGAATTGCTCATAGAGGAGCTTCTGTAGACCTAGCCATTTTTTCTCTTCATTTAGCTGGAGTCTCTTCAATCTTAGGATCAGTAAATTTTATTACTACAGCTATTAACATACGATCAAACGGAATTACCCTTGATCGAATACCTTTATTTGTCTGATCTGTTGTAATTACAACAATTTTATTGTTACTTTCACTTCCAGTATTAGCTGGAGCAATTACTATATTATTAACAGACCGAAACTTAAACACATCATTTTTTGATCCTGCTGGAGGAGGAGATCCAATTTTATACCAACACTTATTT
>Tanytarsus_BIOUG02415_F06
--AACTTTATATTTTATTTTTGGAGCCTGATCAGGAATAGTAGGAACTTCATTAAGAATATTGATTCGAGCTGAATTGGGACACCCAGGAACATTTATTGGAGATGACCAAATTTATAATGTAATTGTAACAGCTCATGCTTTTATTATAATTTTTTTTATAGTTATACCTATTTTAATTGGAGGATTCGGAAATTGACTTTTACCTCTAATACTAGGAGCCCCAGATATAGCATTTCCCCGAATAAATAATATAAGATTTTGATTATTACCCCCTTCTTTAACATTATTAATTTCTAGATCTATTGTAGAGAATGGTGCAGGAACAGGATGAACAGTTTATCCCCCTTTATCATCTAGAATTGCTCATAGAGGAGCCTCTGTTGATTTAGCTATTTTTTCTTTACATTTAGCAGGTATTTCCTCAATTTTAGGATCAGTAAATTTTATTACAACAGCTATTAATATACGATCTAATGGGATTACTTTAGATCGAATACCATTATTTGTTTGATCCGTTATCATTACAACCATTTTACTTTTACTTTCTTTACCTGTTCTAGCAGGAGCCATTACTATATTATTAACAGATCGAAATTTAAATACCTCTTTTTTTGATCCAGCAGGAGGAGGAGATCCAATTTTATACCAACACTTATTT
>Tanytarsus_BIOUG02415_F11
--AACTTTATATTTTATTTTTGGAGCTTGATCAGGAATAGTAGGAACTTCACTAAGTATATTAATTCGAGCAGAACTTGGACATCCGGGAACTTTTATTGGAGATGATCAAATCTATAATGTAATTGTTACAGCTCATGCATTTATTATAATTTTTTTTATAGTAATGCCAATTTTAATTGGAGGATTCGGAAACTGATTACTCCCATTAATATTAGGGGCCCCAGATATAGCTTTTCCTCGAATAAATAATATAAGTTTTTGACTATTACCCCCTTCCCTTACTCTTCTTCTTTCTAGCTCAATTGTAGAAAATGGTGCAGGAACAGGATGAACAGTTTATCCTCCTTTATCATCCAGAATTGCTCATAGAGGAGCTTCTGTAGACCTAGCCATTTTTTCTCTTCATTTAGCTGGAGTCTCTTCAATCTTAGGATCAGTAAATTTTATTACTACAGCTATTAACATACGATCAAACGGAATTACCCTTGATCGAATACCTTTATTTGTCTGATCTGTTGTAATTACAACAATTTTATTGTTACTTTCACTTCCAGTATTAGCTGGAGCAATTACTATATTATTAACAGACCGAAACTTAAACACATCATTTTTTGATCCTGCTGGAGGAGGAGATCCAATTTTATACCAACACTTATTT
>Tanytarsus_BIOUG02415_G09
--AACTTTATATTTTATTTTTGGAGCTTGATCAGGAATAGTAGGAACTTCACTAAGTATATTAATTCGAGCAGAACTTGGACATCCGGGAACTTTTATTGGAGATGATCAAATCTATAATGTAATTGTTACAGCTCATGCATTTATTATAATTTTTTTTATAGTAATGCCAATTTTAATTGGAGGATTCGGAAACTGATTACTCCCATTAATATTAGGGGCCCCAGATATAGCTTTTCCTCGAATAAATAATATAAGTTTTTGACTATTACCCCCTTCCCTTACTCTTCTTCTTTCTAGCTCAATTGTAGAAAATGGTGCAGGAACAGGATGAACAGTTTATCCTCCTTTATCATCCAGAATTGCTCATAGAGGAGCTTCTGTAGACCTAGCCATTTTTTCTCTTCATTTAGCTGGAGTCTCTTCAATCTTAGGATCAGTAAATTTTATTACTACAGCTATTAACATACGATCAAACGGAATTACCCTTGATCGAATACCTTTATTTGTCTGATCTGTTGTAATTACAACAATTTTATTGTTACTTTCACTTCCAGTATTAGCTGGAGCAATTACTATATTATTAACAGACCGAAACTTAAACACATCATTTTTTGATCCTGCTGGAGGAGGAGATCCAATTTTATACCAACACTTATTT
>Tanytarsus_BIOUG02415_G12
--AACTTTATATTTTATTTTTGGAGCTTGATCAGGAATAGTAGGAACTTCACTAAGTATATTAATTCGAGCAGAACTTGGACATCCGGGAACTTTTATTGGAGATGATCAAATCTATAATGTAATTGTTACAGCTCATGCATTTATTATAATTTTTTTTATAGTAATGCCAATTTTAATTGGAGGATTCGGAAACTGATTACTCCCATTAATATTAGGGGCCCCAGATATAGCTTTTCCTCGAATAAATAATATAAGTTTTTGACTATTACCCCCTTCCCTTACTCTTCTTCTTTCTAGCTCAATTGTAGAAAATGGTGCAGGAACAGGATGAACAGTTTATCCTCCTTTATCATCCAGAATTGCTCATAGAGGAGCTTCTGTAGACCTAGCCATTTTTTCTCTTCATTTAGCTGGAGTCTCTTCAATCTTAGGATCAGTAAATTTTATTACTACAGCTATTAACATACGATCAAACGGAATTACCCTTGATCGAATACCTTTATTTGTCTGATCTGTTGTAATTACAACAATTTTATTGTTACTTTCACTTCCAGTATTAGCTGGAGCAATTACTATATTATTAACAGACCGAAACTTAAACACATCATTTTTTGATCCTGCTGGAGGAGGAGATCCAATTTTATACCAACACTTATTT
>Tanytarsus_BIOUG02415_H06
--AACTTTATATTTTATTTTTGGAGCTTGATCAGGAATAGTAGGAACTTCACTAAGTATATTAATTCGAGCAGAACTTGGACATCCGGGAACTTTTATTGGAGATGATCAAATCTATAATGTAATTGTTACAGCTCATGCATTTATTATAATTTTTTTTATAGTAATGCCAATTTTAATTGGAGGATTCGGAAACTGATTACTCCCATTAATATTAGGGGCCCCAGATATAGCTTTTCCTCGAATAAATAATATAAGTTTTTGACTATTACCCCCTTCCCTTACTCTTCTTCTTTCTAGCTCAATTGTAGAAAATGGTGCAGGAACAGGATGAACAGTTTATCCTCCTTTATCATCCAGAATTGCTCATAGAGGAGCTTCTGTAGACCTAGCCATTTTTTCTCTTCATTTAGCTGGAGTCTCTTCAATCTTAGGATCAGTAAATTTTATTACTACAGCTATTAACATACGATCAAACGGAATTACCCTTGATCGAATACCTTTATTTGTCTGATCTGTTGTAATTACAACAATTTTATTGTTACTTTCACTTCCAGTATTAGCTGGAGCAATTACTATATTATTAACAGACCGAAACTTAAACACATCATTTTTTGATCCTGCTGGAGGAGGAGATCCAATTTTATACCAACACTTATTT
>Tanytarsus_BIOUG02416_A05
--AACTTTATATTTTATTTTTGGAGCTTGATCAGGAATAGTAGGAACTTCACTAAGTATATTAATTCGAGCAGAACTTGGACATCCGGGAACTTTTATTGGAGATGATCAAATCTATAATGTAATTGTTACAGCTCATGCATTTATTATAATTTTTTTTATAGTAATGCCAATTTTAATTGGAGGATTCGGAAACTGATTACTCCCATTAATATTAGGGGCCCCAGATATAGCTTTTCCTCGAATAAATAATATAAGTTTTTGACTATTACCCCCTTCCCTTACTCTTCTTCTTTCTAGCTCAATTGTAGAAAATGGTGCAGGAACAGGATGAACAGTTTATCCTCCTTTATCATCCAGAATTGCTCATAGAGGAGCTTCTGTAGACCTAGCCATTTTTTCTCTTCATTTAGCTGGAGTCTCTTCAATCTTAGGATCAGTAAATTTTATTACTACAGCTATTAACATACGATCAAACGGAATTACCCTTGATCGAATACCTTTATTTGTCTGATCTGTTGTAATTACAACAATTTTATTGTTACTTTCACTTCCAGTATTAGCTGGAGCAATTACTATATTATTAACAGACCGAAACTTAAACACATCATTTTTTGATCCTGCTGGAGGAGGAGATCCAATTTTATACCAACACTTATTT
>Tanytarsus_barbitarsis_BIOUG02416_B04
--AACATTATATTTTATTTTTGGGGCTTGATCAGGAATAGTGGGAACCTCACTAAGTATACTTATCCGAGCAGAACTAGGACACCCAGGAACCTTTATTGGAGACGACCAAATTTATAATGTTATTGTAACAGCACATGCATTCATTATAATTTTTTTTATGGTTATACCTATTCTTATTGGAGGATTTGGAAATTGATTACTACCATTAATACTAGGGGCCCCTGATATAGCTTTCCCTCGAATAAACAACATGAGATTTTGACTATTACCCCCCTCATTAACTCTTCTTCTTTCAAGAAGAATTGTAGAAAACGGGGCAGGAACAGGATGAACAGTTTACCCCCCTTTATCAGCAAGAATTGCCCATAGAGGAGCCTCTGTTGATTTAGCTATTTTTTCCCTCCATTTAGCGGGAGTTTCATCTATTTTAGGATCCGTAAATTTTATTACCACAGCCATTAATATACGATCAAACGGAATTACTTTAGACCGAATACCTTTATTTGTATGATCCGTTATTATCACAACAATTTTATTACTTTTATCATTGCCTGTATTAGCAGGAGCAATTACTATACTTTTAACAGACCGAAATTTAAATACTTCATTTTTTGACCCAGCCGGAGGAGGAGACCCAATTCTTTATCAACATTTATTT
>Tanytarsus_barbitarsis_BIOUG02416_C05
--AACATTATATTTTATTTTTGGGGCTTGATCAGGAATAGTGGGAACCTCACTAAGTATACTTATCCGAGCAGAACTAGGACACCCAGGAACCTTTATTGGAGACGACCAGATTTATAATGTTATTGTAACAGCACATGCATTCATTATAATTTTTTTTATGGTTATACCTATTCTTATTGGAGGATTTGGAAATTGATTACTACCGTTAATACTAGGAGCCCCTGATATAGCTTTCCCTCGAATAAACAACATGAGATTTTGACTATTACCCCCCTCATTAACTCTTCTTCTTTCAAGAAGAATTGTAGAAAACGGGGCAGGAACAGGATGAACAGTTTACCCCCCTTTATCAGCAAGAATTGCCCATAGAGGAGCCTCTGTTGATTTAGCTATTTTTTCCCTCCATTTAGCAGGAGTTTCATCTATTTTAGGATCCGTAAATTTTATTACCACAGCCATTAATATACGATCAAACGGAATTACTTTAGACCGAATACCTTTATTTGTATGATCCGTTATTATCACAACAATTTTATTACTTTTATCATTACCTGTATTAGCAGGAGCAATTACTATACTTTTAACAGACCGAAATTTAAATACTTCATTTTTTGACCCAGCCGGAGGAGGAGACCCAATTCTTTATCAACATTTATTT
>Tanytarsus_BIOUG02416_D06
--AACTTTATATTTTATTTTTGGAGCTTGATCAGGAATAGTAGGAACTTCACTAAGTATATTAATTCGAGCAGAACTTGGACATCCGGGAACTTTTATTGGAGATGATCAAATCTATAATGTAATTGTTACAGCTCATGCATTTATTATAATTTTTTTTATAGTAATGCCAATTTTAATTGGAGGATTCGGAAACTGATTACTCCCATTAATATTAGGGGCCCCAGATATAGCTTTTCCTCGAATAAATAATATAAGTTTTTGACTATTACCCCCTTCCCTTACTCTTCTTCTTTCTAGCTCAATTGTAGAAAATGGTGCAGGAACAGGATGAACAGTTTATCCTCCTTTATCATCCAGAATTGCTCATAGAGGAGCTTCTGTAGACCTAGCCATTTTTTCTCTTCATTTAGCTGGAGTCTCTTCAATCTTAGGATCAGTAAATTTTATTACTACAGCTATTAACATACGATCAAACGGAATTACCCTTGATCGAATACCTTTATTTGTCTGATCTGTTGTAATTACAACAATTTTATTGTTACTTTCACTTCCAGTATTAGCTGGAGCAATTACTATATTATTAACAGACCGAAACTTAAACACATCATTTTTTGATCCTGCTGGAGGAGGAGATCCAATTTTATACCAACACTTATTT
>Tanytarsus_BIOUG02416_D11
--AACTTTATATTTTATTTTTGGAGCTTGATCAGGAATAGTAGGAACTTCACTAAGTATATTAATTCGAGCAGAACTTGGACATCCGGGAACTTTTATTGGAGATGATCAAATCTATAATGTAATTGTTACAGCTCATGCATTTATTATAATTTTTTTTATAGTAATGCCAATTTTAATTGGAGGATTCGGAAACTGATTACTCCCATTAATATTAGGGGCCCCAGATATAGCTTTTCCTCGAATAAATAATATAAGTTTTTGACTATTACCCCCTTCCCTTGCTCTTCTTCTTTCTAGCTCAATTGTAGAAAATGGTGCAGGAACAGGATGAACAGTTTATCCTCCTTTATCATCCAGAATTGCTCATAGAGGAGCTTCTGTAGACCTAGCCATTTTTTCTCTTCATTTAGCTGGAGTCTCTTCAATCTTAGGATCAGTAAATTTTATTACTACAGCTATTAACATACGATCAAACGGAATTACCCTTGATCGAATACCTTTATTTGTCTGATCTGTTGTAATTACAACAATTTTATTGTTACTTTCACTTCCAGTATTAGCTGGAGCAATTACTATATTATTAACAGACCGAAACTTAAACACATCATTTTTTGATCCTGCTGGAGGAGGAGATCCAATTTTATACCAACACTTATTT
>Tanytarsus_barbitarsis_BIOUG02416_E09
--AACATTATATTTTATTTTTGGGGCTTGATCAGGAATAGTGGGAACCTCACTAAGTATACTTATCCGAGCAGAACTAGGACACCCAGGAACCTTTATTGGAGACGACCAGATTTATAATGTTATTGTAACAGCACATGCATTCATTATAATTTTTTTTATGGTTATACCTATTCTTATTGGAGGATTTGGGAATTGATTACTACCGTTAATACTAGGAGCCCCTGATATAGCTTTCCCTCGAATAAACAACATGAGATTCTGACTATTACCCCCCTCATTAACTCTTCTTCTTTCAAGAAGAATTGTAGAAAACGGGGCGGGAACAGGATGAACAGTTTACCCCCCTTTATCAGCAAGAATTGCCCATAGAGGAGCCTCTGTTGATTTAGCTATTTTTTCCCTCCATTTAGCAGGAGTTTCATCTATTTTAGGATCCGTAAATTTTATTACCACAGCCATTAATATACGATCAAACGGAATTACTTTAGACCGAATACCTTTATTTGTATGATCCGTTATTATCACAACAATTTTATTACTTTTATCATTACCTGTATTAGCAGGAGCAATTACTATACTTTTAACAGACCGAAATTTAAATACTTCATTTTTTGACCCAGCCGGAGGAGGAGACCCAATTCTTTATCAACATTTATTT
>Tanytarsus_BIOUG02416_F02
--AACTTTATATTTTATTTTTGGAGCTTGATCAGGAATAGTAGGAACTTCACTAAGTATATTAATTCGAGCAGAACTTGGACATCCGGGAACTTTTATTGGAGATGATCAAATCTATAATGTAATTGTTACAGCTCATGCATTTATTATAATTTTTTTTATAGTAATGCCAATTTTAATTGGAGGATTCGGAAACTGATTACTCCCATTAATATTAGGGGCCCCAGATATAGCTTTTCCTCGAATAAATAATATAAGTTTTTGACTATTACCCCCTTCCCTTACTCTTCTTCTTTCTAGTTCAATTGTAGAAAATGGTGCAGGAACAGGATGAACAGTTTATCCTCCTTTATCATCCAGAATTGCTCATAGAGGAGCTTCTGTAGACCTAGCCATTTTTTCTCTTCATTTAGCTGGAGTCTCTTCAATCTTAGGATCAGTAAATTTTATTACTACAGCTATTAACATACGATCAAACGGAATTACCCTTGATCGAATACCTTTATTTGTCTGATCTGTTGTAATTACAACAATTTTATTGTTACTTTCACTTCCAGTATTAGCTGGAGCAATTACTATATTATTAACAGACCGAAACTTAAACACATCATTTTTTGATCCTGCTGGAGGAGGAGATCCAATTTTATACCAACACTTATTT
>Tanytarsus_BIOUG02416_F07
--AACTTTATATTTTATTTTTGGAGCTTGATCAGGAATAGTAGGAACTTCACTAAGTATATTAATTCGAGCAGAACTTGGACATCCGGGAACTTTTATTGGAGATGATCAAATCTATAATGTAATTGTTACAGCTCATGCATTTATTATAATTTTTTTTATAGTAATGCCAATTTTAATTGGAGGATTCGGAAACTGATTACTCCCATTAATATTAGGGGCCCCAGATATAGCTTTTCCTCGAATAAATAATATAAGTTTTTGACTATTACCCCCTTCCCTTACTCTTCTTCTTTCTAGCTCAATTGTAGAAAATGGTGCAGGAACAGGATGAACAGTTTATCCTCCTTTATCATCCAGAATTGCTCATAGAGGAGCTTCTGTAGACCTAGCCATTTTTTCTCTTCATTTAGCTGGAGTCTCTTCAATCTTAGGATCAGTAAATTTTATTACTACAGCTATTAACATACGATCAAACGGAATTACCCTTGATCGAATACCTTTATTTGTCTGATCTGTTGTAATTACAACAATTTTATTGTTACTTTCACTTCCAGTATTAGCTGGAGCAATTACTATATTATTAACAGACCGAAACTTAAACACATCATTTTTTGATCCTGCTGGAGGAGGAGATCCAATTTTATACCAACACTTATTT
>Tanytarsus_BIOUG02416_G01
--AACTTTATATTTTATTTTTGGAGCTTGATCAGGAATAGTAGGAACTTCACTAAGTATATTAATTCGAGCAGAACTTGGACATCCGGGAACTTTTATTGGAGATGATCAAATCTATAATGTAATTGTTACAGCTCATGCATTTATTATAATTTTTTTTATAGTAATGCCAATTTTAATTGGAGGATTCGGAAACTGATTACTCCCATTAATATTAGGGGCCCCAGATATAGCTTTTCCTCGAATAAATAATATAAGTTTTTGACTATTACCCCCTTCCCTTACTCTTCTTCTTTCTAGCTCAATTGTAGAAAATGGTGCAGGAACAGGATGAACAGTTTATCCTCCTTTATCATCCAGAATTGCTCATAGAGGAGCTTCTGTAGACCTAGCCATTTTTTCTCTTCATTTAGCTGGAGTCTCTTCAATCTTAGGATCAGTAAATTTTATTACTACAGCTATTAACATACGATCAAACGGAATTACCCTTGATCGAATACCTTTATTTGTCTGATCTGTTGTAATTACAACAATTTTATTGTTACTTTCACTTCCAGTATTAGCTGGAGCAATTACTATATTATTAACAGACCGAAACTTAAACACATCATTTTTTGATCCTGCTGGAGGAGGAGATCCAATTTTATACCAACACTTATTT
>Tanytarsus_BIOUG02416_G12
--AACTTTATATTTTATTTTTGGAGCTTGATCAGGAATAGTAGGAACTTCACTAAGTATATTAATTCGAGCAGAACTTGGACATCCGGGAACTTTTATTGGAGATGATCAAATCTATAATGTAATTGTTACAGCTCATGCATTTATTATAATTTTTTTTATAGTAATGCCAATTTTAATTGGAGGATTCGGAAACTGATTACTCCCATTAATATTAGGGGCCCCAGATATAGCTTTTCCTCGAATAAATAATATAAGTTTTTGACTATTACCCCCTTCCCTTACTCTTCTTCTTTCTAGCTCAATTGTAGAAAATGGTGCAGGAACAGGATGAACAGTTTATCCTCCTTTATCATCCAGAATTGCTCATAGAGGAGCTTCTGTAGACCTAGCCATTTTTTCTCTTCATTTAGCTGGAGTCTCTTCAATCTTAGGATCAGTAAATTTTATTACTACAGCTATTAACATACGATCAAACGGAATTACCCTTGATCGAATACCTTTATTTGTCTGATCTGTTGTAATTACAACAATTTTATTGTTACTTTCACTTCCAGTATTAGCTGGAGCAATTACTATATTATTAACAGACCGAAACTTAAACACATCATTTTTTGATCCTGCTGGAGGAGGAGATCCAATTTTATACCAACACTTATTT
>Tanytarsus_BIOUG02416_H11
--AACTTTATATTTTATTTTTGGAGCTTGATCAGGAATAGTAGGAACTTCACTAAGTATATTAATTCGAGCAGAACTTGGACATCCGGGAACTTTTATTGGAGATGATCAAATCTATAATGTAATTGTTACAGCTCATGCATTTATTATAATTTTTTTTATAGTAATGCCAATTTTAATTGGAGGATTCGGAAACTGATTACTCCCATTAATATTAGGGGCCCCAGATATAGCTTTTCCTCGAATAAATAATATAAGTTTTTGACTATTACCCCCTTCCCTTACTCTTCTTCTTTCTAGCTCAATTGTAGAAAATGGTGCAGGAACAGGATGAACAGTTTATCCTCCTTTATCATCCAGAATTGCTCATAGAGGAGCTTCTGTAGACCTAGCCATTTTTTCTCTTCATTTAGCTGGAGTCTCTTCAATCTTAGGATCAGTAAATTTTATTACTACAGCTATTAACATACGATCAAACGGAATTACCCTTGATCGAATACCTTTATTTGTCTGATCTGTTGTAATTACAACAATTTTATTGTTACTTTCACTTCCAGTATTAGCTGGAGCAATTACTATATTATTAACAGACCGAAACTTAAACACATCATTTTTTGATCCTGCTGGAGGAGGAGATCCAATTTTATACCAACACTTATTT
>Tanytarsus_barbitarsis_BIOUG02417_B01
------TTATATTTTATTTTTGGGGCTTGATCAGGAATAGTGGGAACCTCACTAAGTATACTTATCCGAGCAGAACTAGGACACCCAGGAACCTTTATTGGAGACGACCAGATTTATAATGTTATTGTAACAGCACATGCATTCATTATAATTTTTTTTATGGTTATGCCTATTCTTATTGGAGGATTTGGAAATTGATTACTACCGTTAATACTAGGAGCCCCTGATATAGCTTTCCCTCGAATAAACAACATGAGATTTTGACTATTACCCCCCTCATTAACTCTTCTTCTTTCAAGAAGAATTGTAGAAAACGGGGCAGGAACAGGATGAACAGTTTACCCCCCTTTATCAGCAAGAATTGCCCATAGAGGAGCCTCTGTTGATTTAGCTATTTTTTCCCTCCATTTAGCAGGAGTTTCATCTATTTTAGGATCCGTAAATTTTATTACCACAGCCATTAATATACGATCAAACGGAATTACTTTAGACCGAATACCTTTATTTGTATGATCCGTTATTATCACAACAATTTTATTACTTTTATCATTACCTGTATTAGCAGGAGCAATTACTATACTTTTAACAGACCGAAATTTAAATACTTCATTTTTTGACCCAGCCGGAGGAGGAGACCCAATTCTTTATCAACATTTATTT
>Tanytarsus_BIOUG02417_C01
---------------------------------GGAATAGTAGGAACTTCACTAAGTATATTAATTCGAGCAGAACTTGGACATCCGGGAACTTTTATTGGAGATGATCAAATCTATAATGTAATTGTTACAGCTCATGCATTTATTATAATTTTTTTTATAGTAATGCCAATTTTAATTGGAGGATTCGGAAACTGATTACTCCCATTAATATTAGGGGCCCCAGATATAGCTTTTCCTCGAATAAATAATATAAGTTTTTGACTATTACCCCCTTCCCTTACTCTTCTTCTTTCTAGCTCAATTGTAGAAAATGGTGCAGGAACAGGATGAACAGTTTATCCTCCTTTATCATCCAGAATTGCTCATAGAGGAGCTTCTGTAGACCTAGCCATTTTTTCTCTTCATTTAGCTGGAGTCTCTTCAATCTTAGGATCAGTAAATTTTATTACTACAGCTATTAACATACGATCAAACGGAATTACCCTTGATCGAATACCTTTATTTGTCTGATCTGTTGTAATTACAACAATTTTATTGTTACTTTCACTTCCAGTATTAGCTGGAGCAATTACTATATTATTAACAGACCGAAACTTAAACACATCATTTTTTGATCCTGCTGGAGGAGGAGATCCAATTTTATACCAACACTTATTT
>Tanytarsus_barbitarsis_BIOUG02417_E06
--AACATTATATTTTATTTTTGGGGCTTGATCAGGAATAGTGGGAACCTCACTAAGTATACTTATCCGAGCAGAACTAGGACACCCAGGAACCTTTATTGGAGACGACCAGATTTATAATGTTATTGTAACAGCACATGCATTCATTATAATTTTTTTTATGGTTATGCCTATTCTTATTGGAGGATTTGGAAATTGATTACTACCGTTAATACTAGGAGCCCCTGATATAGCTTTCCCTCGAATAAACAACATGAGATTTTGACTATTACCCCCCTCATTAACTCTTCTTCTTTCAAGAAGAATTGTAGAAAACGGGGCAGGAACAGGATGAACAGTTTACCCCCCTTTATCAGCAAGAATTGCCCATAGAGGAGCCTCTGTTGATTTAGCTATTTTTTCCCTCCATTTAGCAGGAGTTTCATCTATTTTAGGGTCCGTAAATTTTATTACCACAGCCATTAATATACGATCAAACGGAATTACTTTAGACCGAATACCTTTATTTGTATGATCCGTTATTATCACAACAATTTTATTACTTTTATCATTACCTGTATTAGCAGGAGCAATTACTATACTTTTAACAGACCGAAATTTAAATACTTCATTTTTTGACCCAGCCGGAGGAGGAGACCCAATTCTTTATCAACATTTATTT
>Tanytarsus_BIOUG02417_E09
--AACTTTATATTTTATTTTTGGAGCTTGATCAGGAATAGTAGGAACTTCACTAAGTATATTAATTCGAGCAGAACTTGGACATCCGGGAACTTTTATTGGAGATGATCAAATCTATAATGTAATTGTTACAGCTCATGCATTTATTATAATTTTTTTTATAGTAATGCCAATTTTAATTGGAGGATTCGGAAACTGATTACTCCCATTAATATTAGGGGCCCCAGATATAGCTTTTCCTCGAATAAATAATATAAGTTTTTGACTATTACCCCCTTCCCTTACTCTTCTTCTTTCTAGCTCAATTGTAGAAAATGGTGCAGGAACAGGATGAACAGTTTATCCTCCTTTATCATCCAGAATTGCTCATAGAGGAGCTTCTGTAGACCTAGCCATTTTTTCTCTTCATTTAGCTGGAGTCTCTTCAATCTTAGGATCAGTAAATTTTATTACTACAGCTATTAACATACGATCAAACGGAATTACCCTTGATCGAATACCTTTATTTGTCTGATCTGTTGTAATTACAACAATTTTATTGTTACTTTCACTTCCAGTATTAGCTGGAGCAATTACTATATTATTAACAGACCGAAACTTAAACACATCATTTTTTGATCCTGCTGGAGGAGGAGATCCAATTTTATACCAACACTTATTT
>Tanytarsus_BIOUG02417_G05
--AACTTTATATTTTATTTTTGGAGCTTGATCAGGAATAGTAGGAACTTCACTAAGTATATTAATTCGAGCAGAACTTGGACATCCGGGAACTTTTATTGGAGATGATCAAATCTATAATGTAATTGTTACAGCTCATGCATTTATTATAATTTTTTTTATAGTAATGCCAATTTTAATTGGAGGATTCGGAAACTGATTACTCCCATTAATATTAGGGGCCCCAGATATAGCTTTTCCTCGAATAAATAATATAAGTTTTTGACTATTACCCCCTTCCCTTACTCTTCTTCTTTCTAGCTCAATTGTAGAAAATGGTGCAGGAACAGGATGAACAGTTTATCCTCCTTTATCATCCAGAATTGCTCATAGAGGAGCTTCTGTAGACCTAGCCATTTTTTCTCTTCATTTAGCTGGAGTCTCTTCAATCTTAGGATCAGTAAATTTTATTACTACAGCTATTAACATACGATCAAACGGAATTACCCTTGATCGAATACCTTTATTTGTCTGATCTGTTGTAATTACAACAATTTTATTGTTACTTTCACTTCCAGTATTAGCTGGAGCAATTACTATATTATTAACAGACCGAAACTTAAACACATCATTTTTTGATCCTGCTGGAGGAGGAGATCCAATTTTATACCAACACTTATTT
>Tanytarsus_barbitarsis_BIOUG02417_H01
------------TTTATTTTTGGGGCTTGATCAGGAATAGTGGGAACCTCACTAAGTATACTTATCCGAGCAGAACTAGGACACCCAGGAACCTTTATTGGAGACGACCAAATTTATAATGTTATTGTAACAGCACATGCATTCATTATAATTTTTTTTATGGTTATACCTATTCTTATTGGAGGATTTGGAAATTGATTACTACCATTAATACTAGGGGCCCCTGATATAGCTTTCCCTCGAATAAACAACATGAGATTTTGACTATTACCCCCCTCATTAACTCTTCTTCTTTCAAGAAGAATTGTAGAAAACGGGGCAGGAACAGGATGAACAGTTTACCCCCCTTTATCAGCAAGAATTGCCCATAGAGGAGCCTCTGTTGATTTAGCTATTTTTTCCCTCCATTTAGCGGGAGTTTCATCTATTTTAGGATCCGTAAATTTTATTACCACAGCCATTAATATACGATCAAACGGAATTACTTTAGACCGAATACCTTTATTTGTATGATCCGTTATTATCACAACAATTTTATTACTTTTATCATTGCCTGTATTAGCAGGAGCAATTACTATACTTTTAACAGACCGAAATTTAAATACTTCATTTTTTGACCCAGCCGGAGGAGGAGACCCAATTCTTTATCAACATTTATTT
>Tanytarsus_BIOUG02417_H11
-------------------------------CAGGAATAGTAGGAACTTCACTAAGTATATTAATTCGAGCAGAACTTGGACATCCGGGAACTTTTATTGGAGATGATCAAATCTATAATGTAATTGTTACAGCTCATGCATTTATTATAATTTTTTTTATAGTAATGCCAATTTTAATTGGAGGATTCGGAAACTGATTACTCCCATTAATATTAGGGGCCCCAGATATAGCTTTTCCTCGAATAAATAATATAAGTTTTTGACTATTACCCCCTTCCCTTACTCTTCTTCTTTCTAGCTCAATTGTAGAAAATGGTGCAGGAACAGGATGAACAGTTTATCCTCCTTTATCATCCAGAATTGCTCATAGAGGAGCTTCTGTAGACCTAGCCATTTTTTCTCTTCATTTAGCTGGAGTCTCTTCAATCTTAGGATCAGTAAATTTTATTACTACAGCTATTAACATACGATCAAACGGAATTACCCTTGATCGAATACCTTTATTTGTCTGATCTGTTGTAATTACAACAATTTTATTGTTACTTTCACTTCCAGTATTAGCTGGAGCAATTACTATATTATTAACAGACCGAAACTTAAACACATCATTTTTTGATCCTGCTGGAGGAGGAGATCCAATTTTATACCAACACTTATTT
>Tanytarsus_BIOUG02422_A04
--AACTTTATATTTTATTTTTGGAGCTTGATCAGGAATAGTAGGAACTTCACTAAGTATATTAATTCGAGCAGAACTTGGACATCCGGGAACTTTTATTGGAGATGATCAAATCTATAATGTAATTGTTACAGCTCATGCATTTATTATAATTTTTTTTATAGTAATGCCAATTTTAATTGGAGGATTCGGAAACTGATTACTCCCATTAATATTAGGGGCCCCAGATATAGCTTTTCCTCGAATAAATAATATAAGTTTTTGACTATTACCCCCTTCCCTTACTCTTCTTCTTTCTAGCTCAATTGTAGAAAATGGTGCAGGAACAGGATGAACAGTTTATCCTCCTTTATCATCCAGAATTGCTCATAGAGGAGCTTCTGTAGACCTAGCCATTTTTTCTCTTCATTTAGCTGGAGTCTCTTCAATCTTAGGATCAGTAAATTTTATTACTACAGCTATTAACATACGATCAAACGGAATTACCCTTGATCGAATACCTTTATTTGTCTGATCTGTTGTAATTACAACAATTTTATTGTTACTTTCACTTCCAGTATTAGCTGGAGCAATTACTATATTATTAACAGACCGAAACTTAAACACATCATTTTTTGATCCTGCTGGAGGAGGAGATCCAATTTTATACCAACACTTATTT
>Tanytarsus_bispinosus_BIOUG02422_A06
--AACTTTATATTTTATTTTTGGAGCTTGATCTGGAATAGTTGGTACTTCTTTAAGAATATTAATCCGAGCAGAATTAGGACACCCTGGAACTTTAATTGGGGATGATCAAATTTATAATGTAATTGTTACAGCTCACGCTTTTATTATAATTTTTTTTATAGTTATACCAATTTTAATTGGAGGATTTGGAAATTGACTTCTTCCTTTAATATTAGGAGCTCCTGATATAGCTTTTCCACGAATAAATAATATAAGATTTTGACTTTTGCCTCCTTCTATTTCTCTTCTTCTTTCTAGTTCAATTGTAGAAAATGGTGCAGGAACAGGATGAACAGTTTACCCTCCTTTATCAGCTAGAATTGCCCATAGAGGAAGTTCAGTAGATTTAGCAATTTTTTCACTTCATTTAGCAGGGATTTCATCAATTTTAGGTTCTGTAAATTTTATTACAACAGCAATTAATATACGATCTAATGGAATTACTTTAGATCGAATACCTTTATTTGTTTGATCTGTAATTATTACAACAATTCTTCTTCTTCTTTCACTTCCTGTTTTAGCCGGAGCAATTACTATACTTTTAACAGATCGAAATTTAAATACTTCTTTTTTTGATCCAGCTGGAGGTGGAGATCCAATTCTTTATCAACATTTATTT
>Tanytarsus_BIOUG02422_A10
--AACTTTATATTTTATTTTTGGAGCTTGATCAGGAATAGTAGGAACTTCACTAAGTATATTAATTCGAGCAGAACTTGGACATCCGGGAACTTTTATTGGAGATGATCAAATCTATAATGTAATTGTTACAGCTCATGCATTTATTATAATTTTTTTTATAGTAATGCCAATTTTAATTGGAGGATTCGGAAACTGATTACTCCCATTAATATTAGGGGCCCCAGATATAGCTTTTCCTCGAATAAATAATATAAGTTTTTGACTATTACCCCCTTCCCTTACTCTTCTTCTTTCTAGCTCAATTGTAGAAAATGGTGCAGGAACAGGATGAACAGTTTATCCTCCTTTATCATCCAGAATTGCTCATAGAGGAGCTTCTGTAGACCTAGCCATTTTTTCTCTTCATTTAGCTGGAGTCTCTTCAATCTTAGGATCAGTAAATTTTATTACTACAGCTATTAACATACGATCAAACGGAATTACCCTTGATCGAATACCTTTATTTGTCTGATCTGTTGTAATTACAACAATTTTATTGTTACTTTCACTTCCAGTATTAGCTGGAGCAATTACTATATTATTAACAGACCGAAACTTAAACACATCATTTTTTGATCCTGCTGGAGGAGGAGATCCAATTTTATACCAACACTTATTT
>Tanytarsus_BIOUG02422_B01
--AACTTTATATTTTATTTTTGGAGCTTGATCAGGAATAGTAGGAACTTCACTAAGTATATTAATTCGAGCAGAACTTGGACATCCGGGAACTTTTATTGGAGATGATCAAATCTATAATGTAATTGTTACAGCTCATGCATTTATTATAATTTTTTTTATAGTAATGCCAATTTTAATTGGAGGATTCGGAAACTGATTACTCCCATTAATATTAGGGGCCCCAGATATAGCTTTTCCTCGAATAAATAATATAAGTTTTTGACTATTACCCCCTTCCCTTACTCTTCTTCTTTCTAGCTCAATTGTAGAAAATGGTGCAGGAACAGGATGAACAGTTTATCCTCCTTTATCATCCAGAATTGCTCATAGAGGAGCTTCTGTAGACCTAGCCATTTTTTCTCTTCATTTAGCTGGAGTCTCTTCAATCTTAGGATCAGTAAATTTTATTACTACAGCTATTAACATACGATCAAACGGAATTACCCTTGATCGAATACCTTTATTTGTCTGATCTGTTGTAATTACAACAATTTTATTGTTACTTTCACTTCCAGTATTAGCTGGAGCAATTACTATATTATTAACAGACCGAAACTTAAACACATCATTTTTTGATCCTGCTGGAGGAGGAGATCCAATTTTATACCAACACTTATTT
>Tanytarsus_BIOUG02422_B05
--AACTTTATATTTTATTTTTGGAGCTTGATCAGGAATAGTAGGAACTTCACTAAGTATATTAATTCGAGCAGAACTTGGACATCCGGGAACTTTTATTGGAGATGATCAAATCTATAATGTAATTGTTACAGCTCATGCATTTATTATAATTTTTTTTATAGTAATGCCAATTTTAATTGGAGGATTCGGAAACTGATTACTCCCATTAATATTAGGGGCCCCAGATATAGCTTTTCCTCGAATAAATAATATAAGTTTTTGACTATTACCCCCTTCCCTTACTCTTCTTCTTTCTAGCTCAATTGTAGAAAATGGTGCAGGAACAGGATGAACAGTTTATCCTCCTTTATCATCCAGAATTGCTCATAGAGGAGCTTCTGTAGACCTAGCCATTTTTTCTCTTCATTTAGCTGGAGTCTCTTCAATCTTAGGATCAGTAAATTTTATTACTACAGCTATTAACATACGATCAAACGGAATTACCCTTGATCGAATACCTTTATTTGTCTGATCTGTTGTAATTACAACAATTTTATTGTTACTTTCACTTCCAGTATTAGCTGGAGCAATTACTATATTATTAACAGACCGAAACTTAAACACATCATTTTTTGATCCTGCTGGAGGAGGAGATCCAATTTTATACCAACACTTATTT
>Tanytarsus_barbitarsis_BIOUG02422_B09
--AACATTATATTTTATTTTTGGGGCTTGATCAGGAATAGTGGGAACCTCACTAAGTATACTTATCCGAGCAGAACTAGGACACCCAGGAACCTTTATTGGAGACGACCAGATTTATAATGTTATTGTAACAGCACATGCATTCATTATAATTTTTTTTATGGTTATGCCTATTCTTATTGGAGGATTTGGAAATTGATTACTACCGTTAATACTAGGAGCCCCTGATATAGCTTTCCCTCGAATAAACAACATGAGATTTTGACTATTACCCCCCTCATTAACTCTTCTTCTTTCAAGAAGAATCGTAGAAAACGGGGCAGGAACAGGATGAACAGTTTACCCCCCTTTATCAGCAAGAATTGCCCATAGAGGAGCCTCTGTTGATTTAGCTATTTTTTCCCTCCATTTAGCAGGAGTTTCATCTATTTTAGGATCCGTAAATTTTATTACCACAGCCATTAATATACGATCAAACGGAATTACTTTAGACCGAATACCTTTATTTGTATGATCCGTTATTATCACAACAATTTTATTACTTTTATCATTACCTGTATTAGCAGGAGCAATTACTATACTTTTAACAGACCGAAATTTAAATACTTCATTTTTTGACCCAGCCGGAGGAGGAGACCCAATTCTTTATCAACATTTATTT
>Tanytarsus_BIOUG02422_B11
--AACTTTATATTTTATTTTTGGAGCTTGATCAGGAATAGTAGGAACTTCACTAAGTATATTAATTCGAGCAGAACTTGGACATCCGGGAACTTTTATTGGAGATGATCAAATCTATAATGTAATTGTTACAGCTCATGCATTTATTATAATTTTTTTTATAGTAATGCCAATTTTAATTGGAGGATTCGGAAACTGATTACTCCCATTAATATTAGGGGCCCCAGATATAGCTTTTCCTCGAATAAATAATATAAGTTTTTGACTATTACCCCCTTCCCTTACTCTTCTTCTTTCTAGCTCAATTGTAGAAAATGGTGCAGGAACAGGATGAACAGTTTATCCTCCTTTATCATCCAGAATTGCTCATAGAGGAGCTTCTGTAGACCTAGCCATTTTTTCTCTTCATTTAGCTGGAGTCTCTTCAATCTTAGGATCAGTAAATTTTATTACTACAGCTATTAACATACGATCAAACGGAATTACCCTTGATCGAATACCTTTATTTGTCTGATCTGTTGTAATTACAACAATTTTATTGTTACTTTCACTTCCAGTATTAGCTGGAGCAATTACTATATTATTAACAGACCGAAACTTAAACACATCATTTTTTGATCCTGCTGGAGGAGGAGATCCAATTTTATACCAACACTTATTT
>Tanytarsus_BIOUG02422_C05
--AACTTTATATTTTATTTTTGGAGCTTGATCAGGAATAGTAGGAACTTCACTAAGTATATTAATTCGAGCAGAACTTGGACATCCGGGAACTTTTATTGGAGATGATCAAATCTATAATGTAATTGTTACAGCTCATGCATTTATTATAATTTTTTTTATAGTAATGCCAATTTTAATTGGAGGATTCGGAAACTGATTACTCCCATTAATATTAGGGGCCCCAGATATAGCTTTTCCTCGAATAAATAATATAAGTTTTTGACTATTACCCCCTTCCCTTACTCTTCTTCTTTCTAGCTCAATTGTAGAAAATGGTGCAGGAACAGGATGAACAGTTTATCCTCCTTTATCATCCAGAATTGCTCATAGAGGAGCTTCTGTAGACCTAGCCATTTTTTCTCTTCATTTAGCTGGAGTCTCTTCAATCTTAGGATCAGTAAATTTTATTACTACAGCTATTAACATACGATCAAACGGAATTACCCTTGATCGAATACCTTTATTTGTCTGATCTGTTGTAATTACAACAATTTTATTGTTACTTTCACTTCCAGTATTAGCTGGAGCAATTACTATATTATTAACAGACCGAAACTTAAACACATCATTTTTTGATCCTGCTGGAGGAGGAGATCCAATTTTATACCAACACTTATTT
>Tanytarsus_barbitarsis_BIOUG02422_C12
--AACATTATATTTTATTTTTGGGGCTTGATCAGGAATAGTGGGAACCTCACTAAGTATACTTATCCGAGCAGAACTAGGACACCCAGGAACCTTTATTGGAGACGACCAGATTTATAATGTTATTGTAACAGCACATGCATTCATTATAATTTTTTTTATGGTTATGCCTATTCTTATTGGAGGATTTGGAAATTGATTACTACCGTTAATACTAGGAGCCCCTGATATAGCTTTCCCTCGAATAAACAACATGAGATTTTGACTATTACCCCCCTCATTAACTCTTCTTCTTTCAAGAAGAATTGTAGAAAACGGGGCAGGAACAGGATGAACAGTTTACCCCCCTTTATCAGCAAGAATTGCCCATAGAGGAGCCTCTGTTGATTTAGCTATTTTTTCCCTCCATTTAGCAGGAGTTTCATCTATTTTAGGATCCGTAAATTTTATTACCACAGCCATTAATATACGATCAAACGGAATTACTTTAGACCGAATACCTTTATTTGTATGATCCGTTATTATCACAACAATTTTATTACTTTTATCATTACCTGTATTAGCAGGAGCAATTACTATACTTTTAACAGACCGAAATTTAAATACTTCATTTTTTGACCCAGCCGGAGGAGGAGACCCAATTCTTTA-------------
>Tanytarsus_BIOUG02422_D07
--AACTTTATATTTTATTTTTGGAGCCTGATCAGGAATAGTAGGAACTTCATTAAGAATATTAATTCGAGCTGAATTGGGACACCCAGGAACATTTATTGGAGATGACCAAATTTATAATGTAATTGTAACAGCTCATGCTTTTATTATAATTTTTTTTATAGTTATACCTATTTTAATTGGAGGATTCGGAAATTGACTTTTACCTCTAATACTAGGAGCCCCAGATATAGCATTTCCCCGAATAAATAATATAAGATTTTGATTATTACCCCCTTCTTTAACATTATTAATTTCTAGATCTATTGTAGAGAATGGTGCAGGAACAGGATGAACAGTTTATCCCCCTTTATCATCTAGAATTGCTCATAGAGGAGCCTCTGTTGATTTAGCTATTTTTTCTTTACATTTAGCAGGTATTTCCTCAATTTTAGGATCAGTAAATTTTATTACAACAGCTATTAATATACGATCTAATGGGATTACTTTAGATCGAATACCATTATTTGTTTGATCCGTTATCATTACAACCATTTTACTTTTACTTTCTTTACCTGTTCTAGCAGGAGCCATTACTATATTATTAACAGATCGAAATTTAAATACCTCTTTTTTTGATCCAGCAGGAGGAGGAGATCCAATTTTATACCAACACTTATTT
>Tanytarsus_bispinosus_BIOUG02422_E01
--AACTTTATATTTTATTTTTGGAGCTTGATCTGGAATAGTTGGTACTTCTTTAAGAATATTAATCCGAGCAGAATTAGGACACCCTGGAACTTTAATTGGGGATGATCAAATTTATAATGTAATTGTTACAGCTCACGCTTTTATTATAATTTTTTTTATAGTTATACCAATTTTAATTGGAGGATTTGGAAATTGACTTCTTCCTTTAATATTAGGAGCTCCTGATATAGCTTTTCCACGAATAAATAATATAAGATTTTGACTTTTGCCTCCTTCTATTTCTCTTCTTCTTTCTAGTTCAATTGTAGAAAATGGTGCAGGAACAGGATGAACAGTTTACCCTCCTTTATCAGCTAGAATTGCCCATAGAGGAAGTTCAGTAGATTTAGCAATTTTTTCACTTCATTTAGCAGGGATTTCATCAATTTTAGGTTCTGTAAATTTTATTACAACAGCAATTAATATACGATCTAATGGAATTACTTTAGATCGAATACCTTTATTTGTTTGATCTGTAATTATTACAACAATTCTTCTTCTTCTTTCACTTCCTGTTTTAGCCGGAGCAATTACTATACTTTTAACAGATCGAAATTTAAATACTTCTTTTTTTGATCCAGCTGGAGGTGGAGATCCGATTCTTTATCAACATTTATTT
>Tanytarsus_BIOUG02422_F04
--AACTTTATATTTTATTTTTGGAGCTTGATCAGGAATAGTAGGAACTTCACTAAGTATATTAATTCGAGCAGAACTTGGACATCCGGGAACTTTTATTGGAGATGATCAAATCTATAATGTAATTGTTACAGCTCATGCATTTATTATAATTTTTTTTATAGTAATGCCAATTTTAATTGGAGGATTCGGAAACTGATTACTCCCATTAATATTAGGGGCCCCAGATATAGCTTTTCCTCGAATAAATAATATAAGTTTTTGACTATTACCCCCTTCCCTTACTCTTCTTCTTTCTAGCTCAATTGTAGAAAATGGTGCAGGAACAGGATGAACAGTTTATCCTCCTTTATCATCCAGAATTGCTCATAGAGGAGCTTCTGTAGACCTAGCCATTTTTTCTCTTCATTTAGCTGGAGTCTCTTCAATCTTAGGATCAGTAAATTTTATTACTACAGCTATTAACATACGATCAAACGGAATTACCCTTGATCGAATACCTTTATTTGTCTGATCTGTTGTAATTACAACAATTTTATTGTTACTTTCACTTCCAGTATTAGCTGGAGCAATTACTATATTATTAACAGACCGAAACTTAAACACATCATTTTTTGATCCTGCTGGAGGAGGAGATCCAATTTTATACCAACACTTATTT
>Tanytarsus_BIOUG02422_F08
--AACTTTATATTTTATTTTTGGAGCTTGATCAGGAATAGTAGGAACTTCACTAAGTATATTAATTCGAGCAGAACTTGGACATCCGGGAACTTTTATTGGAGATGATCAAATCTATAATGTAATTGTTACAGCTCATGCATTTATTATAATTTTTTTTATAGTAATGCCAATTTTAATTGGAGGATTCGGAAACTGATTACTCCCATTAATATTAGGGGCCCCAGATATAGCTTTTCCTCGAATAAATAATATAAGTTTTTGACTATTACCCCCTTCCCTTACTCTTCTTCTTTCTAGCTCAATTGTAGAAAATGGTGCAGGAACAGGATGAACAGTTTATCCTCCTTTATCATCCAGAATTGCTCATAGAGGAGCTTCTGTAGACCTAGCCATTTTTTCTCTTCATTTAGCTGGAGTCTCTTCAATCTTAGGATCAGTAAATTTTATTACTACAGCTATTAACATACGATCAAACGGAATTACCCTTGATCGAATACCTTTATTTGTCTGATCTGTTGTAATTACAACAATTTTATTGTTACTTTCACTTCCAGTATTAGCTGGAGCAATTACTATATTATTAACAGACCGAAACTTAAACACATCATTTTTTGATCCTGCTGGAGGAGGAGATCCAATTTTATACCAACACTTATTT
>Tanytarsus_BIOUG02423_B08
--AACTTTATATTTTATTTTTGGAGCCTGATCAGGGATAGTAGGAACTTCATTAAGAATATTGATTCGAGCTGAATTGGGACACCCAGGAACATTTATTGGAGATGACCAAATTTATAATGTAATTGTAACAGCTCATGCTTTTATTATAATTTTTTTTATAGTTATACCTATTTTAATTGGAGGATTCGGAAATTGACTTTTACCTCTAATACTAGGAGCCCCAGATATAGCATTTCCCCGAATAAATAATATAAGATTTTGATTATTACCCCCTTCTTTAACATTATTAATTTCTAGATCTATTGTAGAGAATGGTGCAGGAACAGGATGAACAGTTTATCCCCCTTTATCATCTAGAATTGCTCATAGAGGAGCCTCTGTTGATTTAGCTATTTTTTCTTTACATTTAGCAGGTATTTCCTCAATTTTAGGATCAGTAAATTTTATTACAACAGCTATTAATATACGATCTAATGGGATTACTTTAGATCGAATACCATTATTTGTTTGATCCGTTATCATTACAACCATTTTACTTTTACTTTCTTTACCTGTTCTAGCAGGAGCCATTACTATATTATTAACAGATCGAAATTTAAATACCTCTTTTTTTGATCCAGCGGGAGGAGGAGATCCAATTTTATACCAACACTTATTT
>Tanytarsus_BIOUG02423_B12
--AACTTTATATTTTATTTTTGGAGCTTGATCAGGAATAGTAGGAACTTCACTAAGTATATTAATTCGAGCAGAACTTGGACATCCGGGAACTTTTATTGGAGATGATCAAATCTATAATGTAATTGTTACAGCTCATGCATTTATTATAATTTTTTTTATAGTAATGCCAATTTTAATTGGAGGGTTCGGAAACTGATTACTCCCATTAATATTAGGGGCCCCAGATATAGCTTTTCCTCGAATAAATAATATAAGTTTTTGACTATTACCCCCTTCCCTTACTCTTCTTCTTTCTAGCTCAATTGTAGAAAATGGTGCAGGAACAGGATGAACAGTTTATCCTCCTTTATCATCCAGAATTGCTCATAGAGGAGCTTCTGTAGACCTAGCCATTTTTTCTCTTCATTTAGCTGGAGTCTCTTCAATCTTAGGATCAGTAAATTTTATTACTACAGCTATTAACATACGATCAAACGGAATTACCCTTGATCGAATACCTTTATTTGTCTGATCTGTTGTAATTACAACAATTTTATTGTTACTTTCACTTCCAGTATTAGCTGGAGCAATTACTATATTATTAACAGACCGAAACTTAAACACATCATTTTTTGATCCTGCTGGAGGAGGAGATCCAATTTTATACCAACACTTATTT
>Tanytarsus_BIOUG02423_C01
--AACTTTATATTTTATTTTTGGAGCTTGATCAGGAATAGTAGGAACTTCACTAAGTATATTAATTCGAGCAGAACTTGGACATCCGGGAACTTTTATTGGAGATGATCAAATCTATAATGTAATTGTTACAGCTCATGCATTTATTATAATTTTTTTTATAGTAATGCCAATTTTAATTGGAGGATTCGGAAACTGATTACTCCCATTAATATTAGGGGCCCCAGATATAGCTTTTCCTCGAATAAATAATATAAGTTTTTGACTATTACCCCCTTCCCTTACTCTTCTTCTTTCTAGCTCAATTGTAGAAAATGGTGCAGGAACAGGATGAACAGTTTATCCTCCTTTATCATCCAGAATTGCTCATAGAGGAGCTTCTGTAGACCTAGCCATTTTTTCTCTTCATTTAGCTGGAGTCTCTTCAATCTTAGGATCAGTAAATTTTATTACTACAGCTATTAACATACGATCAAACGGAATTACCCTTGATCGAATACCTTTATTTGTCTGATCTGTTGTAATTACAACAATTTTATTGTTACTTTCACTTCCAGTATTAGCTGGAGCAATTACTATATTATTAACAGACCGAAACTTAAACACATCATTTTTTGATCCTGCTGGAGGAGGAGATCCAATTTTATACCAACACTTATTT
>Tanytarsus_BIOUG02423_D10
--AACTTTATATTTTATTTTTGGAGCTTGATCAGGAATAGTAGGAACTTCACTAAGTATATTAATTCGAGCAGAACTTGGACATCCGGGAACTTTTATTGGAGATGATCAAATCTATAATGTAATTGTTACAGCTCATGCATTTATTATAATTTTTTTTATAGTAATGCCAATTTTAATTGGAGGATTCGGAAACTGATTACTCCCATTAATATTAGGGGCCCCAGATATAGCTTTTCCTCGAATAAATAATATAAGTTTTTGACTATTACCCCCTTCCCTTACTCTTCTTCTTTCTAGCTCAATTGTAGAAAATGGTGCAGGAACAGGATGAACAGTTTATCCTCCTTTATCATCCAGAATTGCTCATAGAGGAGCTTCTGTAGACCTAGCCATTTTTTCTCTTCATTTAGCTGGAGTCTCTTCAATCTTAGGATCAGTAAATTTTATTACTACAGCTATTAACATACGATCAAACGGAATTACCCTTGATCGAATACCTTTATTTGTCTGATCTGTTGTAATTACAACAATTTTATTGTTACTTTCACTTCCAGTATTAGCTGGAGCAATTACTATATTATTAACAGACCGAAACTTAAACACATCATTTTTTGATCCTGCTGGAGGAGGAGATCCAATTTTATACCAACACTTATTT
>Tanytarsus_BIOUG02423_E06
--AACTTTATATTTTATTTTTGGAGCTTGATCAGGAATAGTAGGAACTTCACTAAGTATATTAATTCGAGCAGAACTTGGACATCCGGGAACTTTTATTGGAGATGATCAAATCTATAATGTAATTGTTACAGCTCATGCATTTATTATAATTTTTTTTATAGTAATGCCAATTTTAATTGGAGGATTCGGAAACTGATTACTCCCATTAATATTAGGGGCCCCAGATATAGCTTTTCCTCGAATAAATAATATAAGTTTTTGACTATTACCCCCTTCCCTTACTCTTCTTCTTTCTAGCTCAATTGTAGAAAATGGTGCAGGAACAGGATGAACAGTTTATCCTCCTTTATCATCCAGAATTGCTCATAGAGGAGCTTCTGTAGACCTAGCCATTTTTTCTCTTCATTTAGCTGGAGTCTCTTCAATCTTAGGATCAGTAAATTTTATTACTACAGCTATTAACATACGATCAAACGGAATTACCCTTGATCGAATACCTTTATTTGTCTGATCTGTTGTAATTACAACAATTTTATTGTTACTTTCACTTCCAGTATTAGCTGGAGCAATTACTATATTATTAACAGACCGAAACTTAAACACATCATTTTTTGATCCTGCTGGAGGAGGAGATCCAATTTTATACCAACACTTATTT
>Tanytarsus_bispinosus_BIOUG02423_H02
--AACTTTATATTTTATTTTTGGAGCTTGATCTGGAATAGTTGGTACTTCTTTAAGAATATTAATCCGAGCAGAATTAGGACACCCTGGGACTTTAATTGGGGATGATCAAATTTATAATGTAATTGTTACAGCTCACGCTTTTATTATAATTTTTTTTATAGTTATACCAATTTTAATTGGAGGATTTGGAAATTGACTTCTTCCTTTAATATTAGGAGCTCCTGATATAGCTTTTCCACGAATAAATAATATAAGATTTTGACTTTTGCCTCCTTCTATTTCTCTTCTTCTTTCTAGTTCAATTGTAGAAAATGGTGCAGGAACAGGATGAACAGTTTACCCTCCTTTATCAGCTAGAATTGCCCATAGAGGAAGTTCAGTAGATTTAGCAATTTTTTCACTTCATTTAGCAGGGATTTCATCAATTTTAGGTTCTGTAAATTTTATTACAACAGCAATTAATATACGATCTAATGGAATTACTTTAGATCGAATACCTTTATTTGTTTGATCTGTAATTATTACAACAATTCTTCTTCTTCTTTCACTTCCTGTTTTAGCCGGAGCAATTACTATACTTTTAACAGATCGAAATTTAAATACTTCTTTTTTTGATCCAGCTGGAGGTGGAGATCCAATTCTTTATCAACATTTATTT
>Tanytarsus_BIOUG02428_C03
--AACTTTATATTTTATTTTTGGAGCTTGATCAGGAATAGTAGGAACTTCACTAAGTATATTAATTCGAGCAGAACTTGGACATCCGGGAACTTTTATTGGAGATGATCAAATCTATAATGTAATTGTTACAGCTCATGCATTTATTATAATTTTTTTTATAGTAATGCCAATTTTAATTGGAGGATTCGGAAACTGATTACTCCCATTAATATTAGGGGCCCCAGATATAGCTTTTCCTCGAATAAATAATATAAGTTTTTGACTATTACCCCCTTCCCTTACTCTTCTTCTTTCTAGCTCAATTGTAGAAAATGGTGCAGGAACAGGATGAACAGTTTATCCTCCTTTATCATCCAGAATTGCTCATAGAGGAGCTTCTGTAGACCTAGCCATTTTTTCTCTTCATTTAGCTGGAGTCTCTTCAATCTTAGGATCAGTAAATTTTATTACTACAGCTATTAACATACGATCAAACGGAATTACCCTTGATCGAATACCTTTATTTGTCTGATCTGTTGTAATTACAACAATTTTATTGTTACTTTCACTTCCAGTATTAGCTGGAGCAATTACTATATTATTAACAGACCGAAACTTAAACACATCATTTTTTGATCCTGCTGGAGGAGGAGATCCAATTTTATACCAACACTTATTT
>Tanytarsus_bispinosus_BIOUG02428_C09
--AACTTTATATTTTATTTTTGGAGCTTGATCTGGAATAGTTGGTACTTCTTTAAGAATATTAATCCGAGCAGAATTAGGACACCCTGGAACTTTAATTGGGGATGATCAAATTTATAATGTAATTGTTACAGCTCACGCTTTTATTATAATTTTTTTTATAGTTATACCAATTTTAATTGGAGGATTTGGAAATTGACTTCTTCCTTTAATATTAGGGGCTCCTGATATAGCTTTTCCACGAATAAATAATATAAGATTTTGACTTTTGCCTCCTTCTATTTCTCTTCTTCTTTCTAGTTCAATTGTAGAAAATGGTGCAGGAACAGGATGAACAGTTTACCCTCCTTTATCAGCTAGAATTGCCCATAGAGGTAGTTCAGTAGATTTAGCAATTTTTTCACTTCATTTAGCAGGGATTTCATCAATTTTAGGTTCTGTAAATTTTATTACAACAGCAATTAATATACGATCTAATGGAATTACTTTAGATCGAATACCTTTATTTGTTTGATCTGTAATTATTACAACAATTCTTCTTCTTCTTTCACTTCCTGTTTTAGCCGGAGCAATTACTATACTTTTAACAGATCGAAATTTAAATACTTCTTTTTTTGATCCAGCTGGAGGTGGAGATCCAATTCTTTATCAACATTTATTT
>Tanytarsus_BIOUG02428_C10
--AACTTTATATTTTATTTTTGGAGCTTGATCAGGAATAGTAGGAACTTCACTAAGTATATTAATTCGAGCAGAACTTGGACATCCGGGAACTTTTATTGGAGATGATCAAATCTATAATGTAATTGTTACAGCTCATGCATTTATTATAATTTTTTTTATAGTAATGCCAATTTTAATTGGAGGATTCGGAAACTGATTACTCCCATTAATATTAGGGGCCCCAGATATAGCTTTTCCTCGAATAAATAATATAAGTTTTTGACTATTACCCCCTTCCCTTACTCTTCTTCTTTCTAGCTCAATTGTAGAAAATGGTGCAGGAACAGGATGAACAGTTTATCCTCCTTTATCATCCAGAATTGCTCATAGAGGAGCTTCTGTAGACCTAGCCATTTTTTCTCTTCATTTAGCTGGAGTCTCTTCAATCTTAGGATCAGTAAATTTTATTACTACAGCTATTAACATACGATCAAACGGAATTACCCTTGATCGAATACCTTTATTTGTCTGATCTGTTGTAATTACAACAATTTTATTGTTACTTTCACTTCCAGTATTAGCTGGAGCAATTACTATATTATTAACAGACCGAAACTTAAACACATCATTTTTTGATCCTGCTGGAGGAGGAGATCCAATTTTATACCAACACTTATTT
>Tanytarsus_BIOUG02428_H11
--AACTTTATATTTTATTTTTGGAGCTTGATCAGGAATAGTAGGAACTTCACTAAGTATATTAATTCGAGCAGAACTTGGACATCCGGGAACTTTTATTGGAGATGATCAAATCTATAATGTAATTGTTACAGCTCATGCATTTATTATAATTTTTTTTATAGTAATGCCAATTTTAATTGGAGGATTCGGAAACTGATTACTCCCATTAATATTAGGGGCCCCAGATATAGCTTTTCCTCGAATAAATAATATAAGTTTTTGACTATTACCCCCTTCCCTTACTCTTCTTCTTTCTAGCTCAATTGTAGAAAATGGTGCAGGAACAGGATGAACAGTTTATCCTCCTTTATCATCCAGAATTGCTCATAGAGGAGCTTCTGTAGACCTAGCCATTTTTTCTCTTCATTTAGCTGGAGTCTCTTCAATCTTAGGATCAGTAAATTTTATTACTACAGCTATTAACATACGATCAAACGGAATTACCCTTGATCGAATACCTTTATTTGTCTGATCTGTTGTAATTACAACAATTTTATTGTTACTTTCACTTCCAGTATTAGCTGGAGCAATTACTATATTATTAACAGACCGAAACTTAAACACATCATTTTTTGATCCTGCTGGAGGAGGAGATCCAATTTTATACCAACACTTATTT
>Tanytarsus_BIOUG02429_A05
--AACTTTATATTTTATTTTTGGAGCTTGATCAGGAATAGTAGGAACTTCACTAAGTATATTAATTCGAGCAGAACTTGGACATCCGGGAACTTTTATTGGAGATGATCAAATCTATAATGTAATTGTTACAGCTCATGCATTTATTATAATTTTTTTTATAGTAATGCCAATTTTAATTGGAGGATTCGGAAACTGATTACTCCCATTAATATTAGGGGCCCCAGATATAGCTTTTCCTCGAATAAATAATATAAGTTTTTGACTATTACCCCCTTCCCTTACTCTTCTTCTTTCTAGCTCAATTGTAGAAAATGGTGCAGGAACAGGATGAACAGTTTATCCTCCTTTATCATCCAGAATTGCTCATAGAGGAGCTTCTGTAGACCTAGCCATTTTTTCTCTTCATTTAGCTGGAGTCTCTTCAATCTTAGGATCAGTAAATTTTATTACTACAGCTATTAACATACGATCAAACGGAATTACCCTTGATCGAATACCTTTATTTGTCTGATCTGTTGTAATTACAACAATTTTATTGTTACTTTCACTTCCAGTATTAGCTGGAGCAATTACTATATTATTAACAGACCGAAACTTAAACACATCATTTTTTGATCCTGCTGGAGGAGGAGATCCAATTTTATACCAACACTTATTT
>Tanytarsus_barbitarsis_BIOUG02429_A11
--AACATTATATTTTATTTTTGGGGCTTGATCAGGAATAGTGGGAACCTCACTAAGTATACTTATCCGAGCAGAACTAGGACACCCAGGAACCTTTATTGGAGACGACCAGATTTATAATGTTATTGTAACAGCACATGCATTCATTATAATTTTTTTTATGGTTATGCCTATTCTTATTGGAGGATTTGGAAATTGATTACTACCGTTAATACTAGGAGCCCCTGATATAGCTTTCCCTCGAATAAACAACATGAGATTTTGACTATTACCCCCCTCATTAACTCTTCTTCTTTCAAGAAGAATTGTAGAAAACGGGGCAGGAACAGGATGAACAGTTTACCCCCCTTTATCAGCAAGAATTGCCCATAGAGGAGCCTCTGTTGATTTAGCTATTTTTTCCCTCCATTTAGCAGGAGTTTCATCTATTTTAGGATCCGTAAATTTTATTACCACAGCCATTAATATACGATCAAACGGAATTACTTTAGACCGAATACCTTTATTTGTATGATCCGTTATTATCACAACAATTTTATTACTTTTATCATTACCTGTATTAGCAGGAGCAATTACTATACTTTTAACAGACCGAAATTTAAATACTTCATTTTTTGACCCAGCCGGAGGGGGAGACCCAATTCTTTATCAACATTTATTT
>Tanytarsus_bispinosus_BIOUG02429_B03
--AACTTTATATTTTATTTTTGGAGCTTGATCTGGAATAGTTGGTACTTCTTTAAGAATATTAATCCGAGCAGAATTAGGACACCCTGGAACTTTAATTGGGGATGATCAAATTTATAATGTAATTGTTACAGCTCACGCTTTTATTATAATTTTTTTTATAGTTATACCAATTTTAATTGGAGGATTCGGAAATTGACTTCTTCCTTTAATATTAGGAGCTCCTGATATAGCTTTTCCACGAATAAATAATATAAGATTTTGACTTTTGCCTCCTTCTATTTCTCTTCTTCTTTCTAGTTCAATTGTAGAAAATGGTGCAGGAACAGGATGAACAGTTTACCCTCCTTTATCAGCTAGAATTGCCCATAGAGGAAGTTCAGTAGATTTAGCAATTTTTTCACTTCATTTAGCAGGGATTTCATCAATTTTAGGTTCTGTAAATTTTATTACAACAGCAATTAATATACGATCTAATGGAATTACTTTAGATCGAATACCTTTATTTGTTTGATCTGTAATTATTACAACAATTCTTCTTCTTCTTTCACTTCCTGTTTTAGCCGGAGCAATTACTATACTTTTAACAGATCGAAATTTAAATACTTCTTTTTTTGATCCAGCTGGAGGTGGAGATCCAATTCTTTATCAACATTTATTT
>Tanytarsus_BIOUG02429_B09
--AACTTTATATTTTATTTTTGGAGCTTGATCAGGAATAGTAGGAACTTCACTAAGTATATTAATTCGAGCAGAACTTGGACATCCGGGAACTTTTATTGGAGATGATCAAATCTATAATGTAATTGTTACAGCTCATGCATTTATTATAATTTTTTTTATAGTAATGCCAATTTTAATTGGAGGATTCGGAAACTGATTACTCCCATTAATATTAGGGGCCCCAGATATAGCTTTTCCTCGAATAAATAATATAAGTTTTTGACTATTACCCCCTTCCCTTACTCTTCTTCTTTCTAGCTCAATTGTAGAAAATGGTGCAGGAACAGGATGAACAGTTTATCCTCCTTTATCATCCAGAATTGCTCATAGAGGAGCTTCTGTAGACCTAGCCATTTTTTCTCTTCATTTAGCTGGAGTCTCTTCAATCTTAGGATCAGTAAATTTTATTACTACAGCTATTAACATACGATCAAACGGAATTACCCTTGATCGAATACCTTTATTTGTCTGATCTGTTGTAATTACAACAATTTTATTGTTACTTTCACTTCCAGTATTAGCTGGAGCAATTACTATATTATTAACAGACCGAAACTTAAACACATCATTTTTTGATCCTGCTGGAGGAGGAGATCCAATTTTATACCAACACTTATTT
>Tanytarsus_bispinosus_BIOUG02429_C03
--AACTTTATATTTTATTTTTGGAGCTTGATCTGGAATAGTTGGTACTTCTTTAAGAATATTAATCCGAGCAGAATTAGGACACCCTGGAACTTTAATTGGGGATGATCAAATTTATAATGTAATTGTTACAGCTCACGCTTTTATTATAATTTTTTTTATAGTTATACCAATTTTAATTGGAGGATTTGGAAATTGACTTCTTCCTTTAATATTAGGAGCTCCTGATATAGCTTTTCCACGAATAAATAATATAAGATTTTGACTTTTGCCTCCTTCTATTTCTCTTCTTCTTTCTAGTTCAATTGTAGAAAATGGTGCAGGAACAGGATGAACAGTTTACCCTCCTTTATCAGCTAGAATTGCCCATAGAGGAAGTTCAGTAGATTTAGCAATTTTTTCACTTCATTTAGCAGGGATTTCATCAATTTTAGGTTCTGTAAATTTTATTACAACAGCAATTAATATACGATCTAATGGAATTACTTTAGATCGAATACCTTTATTTGTTTGATCTGTAATTATTACAACAATTCTTCTTCTTCTTTCACTTCCTGTTTTAGCCGGAGCAATTACTATACTTTTAACAGATCGAAATTTAAATACTTCTTTTTTTGATCCAGCTGGAGGTGGAGATCCAATTCTTTATCAACATTTATTT
>Tanytarsus_BIOUG02429_C07
--AACTTTATATTTTATTTTTGGAGCTTGATCAGGAATAGTAGGAACTTCACTAAGTATATTAATTCGAGCAGAACTTGGACATCCGGGAACTTTTATTGGAGATGATCAAATCTATAATGTAATTGTTACAGCTCATGCATTTATTATAATTTTTTTTATAGTAATGCCAATTTTAATTGGAGGATTCGGAAACTGATTACTCCCATTAATATTAGGGGCCCCAGATATAGCTTTTCCTCGAATAAATAATATAAGTTTTTGACTATTACCCCCTTCCCTTACTCTTCTTCTTTCTAGCTCAATTGTAGAAAATGGTGCAGGAACAGGATGAACAGTTTATCCTCCTTTATCATCCAGAATTGCTCATAGAGGAGCTTCTGTAGACCTAGCCATTTTTTCTCTTCATTTAGCTGGAGTCTCTTCAATCTTAGGATCAGTAAATTTTATTACTACAGCTATTAACATACGATCAAACGGAATTACCCTTGATCGAATACCTTTATTTGTCTGATCTGTTGTAATTACAACAATTTTATTGTTACTTTCACTTCCAGTATTAGCTGGAGCAATTACTATATTATTAACAGACCGAAACTTAAACACATCATTTTTTGATCCTGCTGGAGGAGGAGATCCAATTTTATACCAACACTTATTT
>Tanytarsus_BIOUG02429_D01
--AACTTTATATTTTATTTTTGGAGCTTGATCAGGAATAGTAGGAACTTCACTAAGTATATTAATTCGAGCAGAACTTGGACATCCGGGAACTTTTATTGGAGATGATCAAATCTATAATGTAATTGTTACAGCTCATGCATTTATTATAATTTTTTTTATAGTAATGCCAATTTTAATTGGAGGATTCGGAAACTGATTACTCCCATTAATATTAGGGGCCCCAGATATAGCTTTTCCTCGAATAAATAATATAAGTTTTTGACTATTACCCCCTTCCCTTACTCTTCTTCTTTCTAGCTCAATTGTAGAAAATGGTGCAGGAACAGGATGAACAGTTTATCCTCCTTTATCATCCAGAATTGCTCATAGAGGAGCTTCTGTAGACCTAGCCATTTTTTCTCTTCATTTAGCTGGAGTCTCTTCAATCTTAGGATCAGTAAATTTTATTACTACAGCTATTAACATACGATCAAACGGAATTACCCTTGATCGAATACCTTTATTTGTCTGATCTGTTGTAATTACAACAATTTTATTGTTACTTTCACTTCCAGTATTAGCTGGAGCAATTACTATATTATTAACAGACCGAAACTTAAACACATCATTTTTTGATCCTGCTGGAGGAGGAGATCCAATTTTATACCAACACTTATTT
>Tanytarsus_BIOUG02429_D04
--AACTTTATATTTTATTTTTGGAGCTTGATCAGGAATAGTAGGAACTTCACTAAGTATATTAATTCGAGCAGAACTTGGACATCCGGGAACTTTTATTGGAGATGATCAAATCTATAATGTAATTGTTACAGCTCATGCATTTATTATAATTTTTTTTATAGTAATGCCAATTTTAATTGGAGGATTCGGAAACTGATTACTCCCATTAATATTAGGGGCCCCAGATATAGCTTTTCCTCGAATAAATAATATAAGTTTTTGACTATTACCCCCTTCCCTTACTCTTCTTCTTTCTAGCTCAATTGTAGAAAATGGTGCAGGAACAGGATGAACAGTTTATCCTCCTTTATCATCCAGAATTGCTCATAGAGGAGCTTCTGTAGACCTAGCCATTTTTTCTCTTCATTTAGCTGGAGTCTCTTCAATCTTAGGATCAGTAAATTTTATTACTACAGCTATTAACATACGATCAAACGGAATTACCCTTGATCGAATACCTTTATTTGTCTGATCTGTTGTAATTACAACAATTTTATTGTTACTTTCACTTCCAGTATTAGCTGGAGCAATTACTATATTATTAACAGACCGAAACTTAAACACATCATTTTTTG--------------------------------------------
>Tanytarsus_barbitarsis_BIOUG02429_D12
--AACATTATATTTTATTTTTGGGGCTTGATCAGGAATAGTGGGAACCTCACTAAGTATACTTATCCGAGCAGAACTAGGACACCCAGGAACCTTTATTGGAGACGACCAGATTTATAATGTTATTGTAACAGCACATGCATTCATTATAATTTTTTTTATGGTTATGCCTATTCTTATTGGAGGATTTGGAAATTGATTACTACCGTTAATACTAGGAGCCCCTGATATAGCTTTCCCTCGAATAAACAACATGAGATTTTGACTATTACCCCCCTCATTAACTCTTCTTCTTTCAAGAAGAATTGTAGAAAACGGGGCAGGAACAGGATGAACAGTTTACCCCCCTTTATCAGCAAGAATTGCCCATAGAGGAGCCTCTGTTGATTTAGCTATTTTTTCCCTCCATTTAGCAGGAGTTTCATCTATTTTAGGATCCGTAAATTTTATTACCACAGCCATTAATATACGATCAAACGGAATTACTTTAGACCGAATACCTTTATTTGTATGATCCGTTATTATCACAACAATTTTATTACTTTTATCATTACCTGTATTAGCAGGAGCAATTACTATACTTTTAACAGACCGAAATTTAAATACTTCATTTTTTGACCCAGCCGGAGGGGGAGACCCAATTCTTTATCAACATTTATTT
>Tanytarsus_barbitarsis_BIOUG02429_E01
--AACATTATATTTTATTTTTGGGGCTTGATCAGGAATAGTGGGAACCTCACTAAGTATACTTATCCGAGCAGAACTAGGACACCCAGGAACCTTTATTGGAGACGACCAGATTTATAATGTTATTGTAACAGCACATGCATTCATTATAATTTTTTTTATGGTTATACCTATTCTTATTGGAGGATTTGGAAATTGATTACTACCGTTAATACTAGGAGCCCCTGATATAGCTTTCCCTCGAATAAACAACATGAGATTTTGACTATTACCCCCCTCATTAACTCTTCTTCTTTCAAGAAGAATTGTAGAAAACGGGGCAGGAACAGGATGAACAGTTTACCCCCCTTTATCAGCAAGAATTGCCCATAGAGGAGCCTCTGTTGATTTAGCTATTTTTTCCCTCCATTTAGCAGGAGTTTCATCTATTTTAGGATCCGTAAATTTTATTACCACAGCCATTAATATACGATCAAATGGAATTACTTTAGACCGAATACCTTTATTTGTATGATCCGTTATTATCACAACAATTTTATTACTTTTATCATTACCTGTATTAGCAGGAGCAATTACTATACTTTTAACAGACCGAAATTTAAATACTTCATTTTTTGACCCAGCCGGAGGGGGAGACCCAATTCTTTATCAACATTTATTT
>Tanytarsus_bispinosus_BIOUG02429_E08
--AACTTTATATTTTATTTTTGGAGCTTGATCTGGAATAGTTGGTACTTCTTTAAGAATATTAATCCGAGCAGAATTAGGACACCCTGGAACTTTAATTGGGGATGATCAAATTTATAATGTAATTGTTACAGCTCACGCTTTTATTATAATTTTTTTTATAGTTATACCAATTTTAATTGGAGGATTTGGAAATTGACTTCTTCCTTTAATATTAGGAGCTCCTGATATAGCTTTTCCACGAATAAATAATATAAGATTTTGACTTTTGCCTCCTTCTATTTCTCTTCTTCTTTCTAGTTCAATTGTAGAAAATGGTGCAGGAACAGGATGAACAGTTTACCCTCCTTTATCAGCTAGAATTGCCCATAGAGGAAGTTCAGTAGATTTAGCAATTTTTTCACTTCATTTAGCAGGGATTTCATCAATTTTAGGTTCTGTAAATTTTATTACAACAGCAATTAATATACGATCTAATGGAATTACTTTAGATCGAATACCTTTATTTGTTTGATCTGTAATTATTACAACAATTCTTCTTCTTCTTTCACTTCCTGTTTTAGCCGGAGCAATTACTATACTTTTAACAGATCGAAATTTAAATACTTCTTTTTTTGATCCAGCTGGAGGGGGAGATCCAATTCTTTATCAACATTTATTT
>Tanytarsus_BIOUG02429_F10
--AACTTTATATTTTATTTTTGGAGCTTGATCAGGAATAGTAGGAACTTCACTAAGTATATTAATTCGAGCAGAACTTGGACATCCGGGAACTTTTATTGGAGATGATCAAATCTATAATGTAATTGTTACAGCTCATGCATTTATTATAATTTTTTTTATAGTAATGCCAATTTTAATTGGAGGATTCGGAAACTGATTACTCCCATTAATATTAGGGGCCCCAGATATAGCTTTTCCTCGAATAAATAATATAAGTTTTTGACTATTACCCCCTTCCCTTACTCTTCTTCTTTCTAGCTCAATTGTAGAAAATGGTGCAGGAACAGGATGAACAGTTTATCCTCCTTTATCATCCAGAATTGCTCATAGAGGAGCTTCTGTAGACCTAGCCATTTTTTCTCTTCATTTAGCTGGAGTCTCTTCAATCTTAGGATCAGTAAATTTTATTACTACAGCTATTAACATACGATCAAACGGAATTACCCTTGATCGAATACCTTTATTTGTCTGATCTGTTGTAATTACAACAATTTTATTGTTACTTTCACTTCCAGTATTAGCTGGAGCAATTACTATATTATTAACAGACCGAAACTTAAACACATCATTTTTTGATCCTGCTGGAGGAGGAGATCCAATTTTATACCAACACTTATTT
>Tanytarsus_bispinosus_BIOUG02429_G04
--AACTTTATATTTTATTTTTGGAGCTTGATCTGGAATAGTTGGTACTTCTTTAAGAATATTAATCCGAGCAGAATTAGGACACCCTGGAACTTTAATTGGGGATGATCAAATTTATAATGTAATTGTTACAGCTCACGCTTTTATTATAATTTTTTTTATAGTTATACCAATTTTAATTGGAGGATTTGGAAATTGACTTCTTCCTTTAATATTAGGAGCTCCTGATATAGCTTTTCCACGAATAAATAATATAAGATTTTGACTTTTGCCTCCTTCTATTTCTCTTCTTCTTTCTAGTTCAATTGTAGAAAATGGTGCAGGAACAGGATGAACAGTTTACCCTCCTTTATCAGCTAGAATTGCCCATAGAGGAAGTTCAGTAGATTTAGCAATTTTTTCACTTCATTTAGCAGGGATTTCATCAATTTTAGGTTCTGTAAATTTTATTACAACAGCAATTAATATACGATCTAATGGAATTACTTTAGATCGAATACCTTTATTTGTTTGATCTGTAATTATTACAACAATTCTTCTTCTTCTTTCACTTCCTGTTTTAGCCGGAGCAATTACTATACTTTTAACAGATCGAAATTTAAATACTTCTTTTTTTGATCCAGCTGGAGGTGGAGATCCCATTCTTTATCAACATTTATTT
>Tanytarsus_BIOUG02429_G08
--AACTTTATATTTTATTTTTGGAGCTTGATCAGGAATAGTAGGAACTTCACTAAGTATATTAATTCGAGCAGAACTTGGACATCCGGGAACTTTTATTGGAGATGATCAAATCTATAATGTAATTGTTACAGCTCATGCATTTATTATAATTTTTTTTATAGTAATGCCAATTTTAATTGGAGGATTCGGAAACTGATTACTCCCATTAATATTAGGGGCCCCAGATATAGCTTTTCCTCGAATAAATAATATAAGTTTTTGACTATTACCCCCTTCCCTTACTCTTCTTCTTTCTAGCTCAATTGTAGAAAATGGTGCAGGAACAGGATGAACAGTTTATCCTCCTTTATCATCCAGAATTGCTCATAGAGGAGCTTCTGTAGACCTAGCCATTTTTTCTCTTCATTTAGCTGGAGTCTCTTCAATCTTAGGATCAGTAAATTTTATTACTACAGCTATTAACATACGATCAAACGGAATTACCCTTGATCGAATACCTTTATTTGTCTGATCTGTTGTAATTACAACAATTTTATTGTTACTTTCACTTCCAGTATTAGCTGGAGCAATTACTATATTATTAACAGACCGAAACTTAAACACATCATTTTTTGATCCTGCTGGAGGAGGAGATCCAATTTTATACCAACACTTATTT
>Tanytarsus_bispinosus_BIOUG02429_H11
--AACTTTATATTTTATTTTTGGAGCTTGATCTGGAATAGTTGGTACTTCTTTAAGAATATTAATCCGAGCAGAATTAGGACACCCTGGAACTTTAATTGGGGATGATCAAATTTATAATGTAATTGTTACAGCTCACGCTTTTATTATAATTTTTTTTATAGTTATACCAATTTTAATTGGAGGATTTGGAAATTGACTTCTTCCTTTAATATTAGGAGCTCCTGATATAGCTTTTCCACGAATAAATAATATAAGATTTTGACTTTTGCCTCCTTCTATTTCTCTTCTTCTTTCTAGTTCAATTGTAGAAAATGGTGCAGGAACAGGATGAACAGTTTACCCTCCTTTATCAGCTAGAATTGCCCATAGAGGAAGTTCAGTAGATTTAGCAATTTTTTCACTTCATTTAGCAGGGATTTCATCAATTTTAGGTTCTGTAAATTTTATTACAACAGCAATTAATATACGATCTAATGGAATTACTTTAGATCGAATACCTTTATTTGTTTGATCTGTAATTATTACAACAATTCTTCTTCTTCTTTCACTTCCTGTTTTAGCCGGAGCAATTACTATACTTTTAACAGATCGAAATTTAAATACTTCTTTTTTTGATCCAGCTGGAGGTGGAGATCCAATTCTTTATCAACATTTATTT
>Tanytarsus_BIOUG02496_A11
--AACTTTATATTTTATTTTTGGAGCCTGATCAGGAATAGTAGGAACTTCATTAAGAATATTGATTCGAGCTGAATTGGGACACCCAGGAACATTTATTGGAGATGACCAAATTTATAATGTAATTGTAACAGCTCATGCTTTTATTATAATTTTTTTTATAGTTATACCTATTTTAATTGGAGGATTCGGAAATTGACTTTTACCTCTAATACTAGGAGCCCCAGATATAGCATTTCCCCGAATAAATAATATAAGATTTTGATTATTACCCCCTTCTTTAACATTATTAATTTCTAGATCTATTGTAGAGAATGGTGCAGGAACAGGATGAACAGTTTATCCCCCTTTATCATCTAGAATTGCTCATAGAGGAGCCTCTGTTGATTTAGCTATTTTTTCTTTACATTTAGCAGGTATTTCCTCAATTTTAGGATCAGTAAATTTTATTACAACAGCTATTAATATACGATCTAATGGGATTACTTTAGATCGAATACCATTATTTGTTTGATCCGTTATCATTACAACCATTTTACTTTTACTTTCTTTACCTGTTCTAGCAGGAGCCATTACTATATTATTAACAGATCGAAATTTAAATACCTCTTTTTTTGATCCAGCAGGAGGAGGAGATCCAATTTTATACCAACACTTATTT
>Tanytarsus_BIOUG02496_B03
--AACTTTATATTTTATTTTTGGAGCTTGATCAGGAATAGTAGGAACTTCACTAAGTATATTAATTCGAGCAGAACTTGGACATCCGGGAACTTTTATTGGAGATGATCAAATCTATAATGTAATTGTTACAGCTCATGCATTTATTATAATTTTTTTTATAGTAATGCCAATTTTAATTGGAGGATTCGGAAACTGATTACTCCCATTAATATTAGGGGCCCCAGATATAGCTTTTCCTCGAATAAATAATATAAGTTTTTGACTATTACCCCCTTCCCTTACTCTTCTTCTTTCTAGCTCAATTGTAGAAAATGGTGCAGGAACAGGATGAACAGTTTATCCTCCTTTATCATCCAGAATTGCTCATAGAGGAGCTTCTGTAGACCTAGCCATTTTTTCTCTTCATTTAGCTGGAGTCTCTTCAATCTTAGGATCAGTAAATTTTATTACTACAGCTATTAACATACGATCAAACGGAATTACCCTTGATCGAATACCTTTATTTGTCTGATCTGTTGTAATTACAACAATTTTATTGTTACTTTCACTTCCAGTATTAGCTGGAGCAATTACTATATTATTAACAGACCGAAACTTAAACACATCATTTTTTGATCCTGCTGGAGGAGGAGATCCAATTTTATACCAACACTTATTT
>Tanytarsus_bispinosus_BIOUG02496_B09
--AACTTTATATTTTATTTTTGGAGCTTGATCTGGAATAGTTGGTACTTCTTTAAGAATATTAATCCGAGCAGAATTAGGACACCCTGGAACTTTAATTGGGGATGATCAAATTTATAATGTAATTGTTACAGCTCACGCTTTTATTATAATTTTTTTTATAGTTATACCAATTTTAATTGGAGGATTTGGAAATTGACTTCTTCCTTTAATATTAGGAGCTCCTGATATAGCTTTTCCACGAATAAATAATATAAGATTTTGACTTTTGCCTCCTTCTATTTCTCTTCTTCTTTCTAGTTCAATTGTAGAAAATGGTGCAGGAACAGGATGAACAGTTTACCCTCCTTTATCAGCTAGAATTGCCCATAGAGGAAGTTCAGTAGATTTAGCAATTTTTTCACTTCATTTAGCAGGGATTTCATCAATTTTAGGTTCTGTAAATTTTATTACAACAGCAATTAATATACGATCTAATGGAATTACTTTAGATCGAATACCTTTATTTGTTTGATCTGTAATTATTACAACAATTCTTCTTCTTCTTTCACTTCCTGTTTTAGCCGGAGCAATTACTATACTTTTAACAGATCGAAATTTAAATACTTCTTTTTTTGATCCAGCTGGAGGTGGAGATCCAATTCTTTATCAACATTTATTT
>Tanytarsus_BIOUG02496_B10
--AACTTTATATTTTATTTTTGGAGCTTGATCAGGAATAGTAGGAACTTCACTAAGTATATTAATTCGAGCAGAACTTGGACATCCGGGAACTTTTATTGGAGATGATCAAATCTATAATGTAATTGTTACAGCTCATGCATTTATTATAATTTTTTTTATAGTAATGCCAATTTTAATTGGAGGATTCGGAAACTGATTACTCCCATTAATATTAGGGGCCCCAGATATAGCTTTTCCTCGAATAAATAATATAAGTTTTTGACTATTACCCCCTTCCCTTACTCTTCTTCTTTCTAGCTCAATTGTAGAAAATGGTGCAGGAACAGGATGAACAGTTTATCCTCCTTTATCATCCAGAATTGCTCATAGAGGAGCTTCTGTAGACCTAGCCATTTTTTCTCTTCATTTAGCTGGAGTCTCTTCAATCTTAGGATCAGTAAATTTTATTACTACAGCTATTAACATACGATCAAACGGAATTACCCTTGATCGAATACCTTTATTTGTCTGATCTGTTGTAATTACAACAATTTTATTGTTACTTTCACTTCCAGTATTAGCTGGAGCAATTACTATATTATTAACAGACCGAAACTTAAACACATCATTTTTTGATCCTGCTGGAGGAGGAGATCCAATTTTATACCAACACTTATTT
>Tanytarsus_bispinosus_BIOUG02496_D12
--AACTTTATATTTTATTTTTGGAGCTTGATCTGGAATAGTTGGTACTTCTTTAAGAATGTTAATCCGAGCAGAATTAGGACACCCTGGAACTTTAATTGGGGATGATCAAATTTATAATGTAATTGTTACAGCTCACGCTTTTATTATAATTTTTTTTATAGTTATACCAATTTTAATTGGAGGATTTGGAAATTGACTTCTTCCTTTAATATTAGGAGCTCCTGATATAGCTTTCCCACGAATAAATAATATAAGATTTTGACTTTTGCCTCCTTCTATTTCTCTTCTTCTTTCTAGTTCAATTGTAGAAAATGGTGCAGGAACAGGATGAACAGTTTACCCTCCTTTATCAGCTAGAATTGCCCATAGAGGAAGTTCAGTAGATTTAGCAATTTTTTCACTTCATTTAGCAGGGATTTCATCAATTTTAGGTTCTGTAAATTTTATTACAACAGCAATTAATATACGATCTAATGGAATTACTTTAGATCGAATACCTTTATTTGTTTGATCTGTAATTATTACAACAATTCTTCTTCTTCTTTCACTTCCTGTTTTAGCCGGAGCAATTACTATACTTTTAACAGATCGAAATTTAAATACTTCTTTTTTTGATCCAGCTGGAGGTGGAGATCCAATTCTTTATCAACATTTATTT
>Tanytarsus_BIOUG02496_E08
--AACTTTATATTTTATTTTTGGAGCTTGATCAGGAATAGTAGGAACTTCACTAAGTATATTAATTCGAGCAGAACTTGGACATCCGGGAACTTTTATTGGAGATGATCAAATCTATAATGTAATTGTTACAGCTCATGCATTTATTATAATTTTTTTTATAGTAATGCCAATTTTAATTGGAGGATTCGGAAACTGATTACTCCCATTAATATTAGGGGCCCCAGATATAGCTTTTCCTCGAATAAATAATATAAGTTTTTGACTATTACCCCCTTCCCTTACTCTTCTTCTTTCTAGCTCAATTGTAGAAAATGGTGCAGGAACAGGATGAACAGTTTATCCTCCTTTATCATCCAGAATTGCTCATAGAGGAGCTTCTGTAGACCTAGCCATTTTTTCTCTTCATTTAGCTGGAGTCTCTTCAATCTTAGGATCAGTAAATTTTATTACTACAGCTATTAACATACGATCAAACGGAATTACCCTTGATCGAATACCTTTATTTGTCTGATCTGTTGTAATTACAACAATTTTATTGTTACTTTCACTTCCAGTATTAGCTGGAGCAATTACTATATTATTAACAGACCGAAACTTAAACACATCATTTTTTGATCCTGCTGGAGGAGGAGATCCAATTTTATACCAACACTTATTT
>Tanytarsus_BIOUG02496_E09
--AACTTTATATTTTATTTTTGGAGCTTGATCAGGAATAGTAGGAACTTCACTAAGTATATTAATTCGAGCAGAACTTGGACATCCGGGAACTTTTATTGGAGATGATCAAATCTATAATGTAATTGTTACAGCTCATGCATTTATTATAATTTTTTTTATAGTAATGCCAATTTTAATTGGAGGATTCGGAAACTGATTACTCCCATTAATATTAGGGGCCCCAGATATAGCTTTTCCTCGAATAAATAATATAAGTTTTTGACTATTACCCCCTTCCCTTACTCTTCTTCTTTCTAGCTCAATTGTAGAAAATGGTGCAGGAACAGGATGAACAGTTTATCCTCCTTTATCATCCAGAATTGCTCATAGAGGAGCTTCTGTAGACCTAGCCATTTTTTCTCTTCATTTAGCTGGAGTCTCTTCAATCTTAGGATCAGTAAATTTTATTACTACAGCTATTAACATACGATCAAACGGAATTACCCTTGATCGAATACCTTTATTTGTCTGATCTGTTGTAATTACAACAATTTTATTGTTACTTTCACTTCCAGTATTAGCTGGAGCAATTACTATATTATTAACAGACCGAAACTTAAACACATCATTTTTTGATCCTGCTGGAGGAGGAGATCCAATTTTATACCAACACTTATTT
>Tanytarsus_bispinosus_BIOUG02496_F03
--AACTTTATATTTTATTTTTGGAGCTTGATCTGGAATAGTTGGTACTTCTTTAAGAATATTAATCCGAGCAGAATTAGGACACCCTGGAACTTTAATTGGGGATGATCAAATTTATAATGTAATTGTTACAGCTCACGCTTTTATTATAATTTTTTTTATAGTTATACCAATTTTAATTGGAGGATTTGGAAATTGACTTCTTCCTTTAATATTAGGAGCTCCTGATATAGCTTTTCCACGAATAAATAATATAAGATTTTGACTTTTGCCTCCTTCTATTTCTCTTCTTCTTTCTAGTTCAATTGTAGAAAATGGTGCAGGAACAGGATGAACAGTTTACCCTCCTTTATCAGCTAGAATTGCCCATAGAGGAAGTTCAGTAGATTTAGCAATTTTTTCACTTCATTTAGCAGGGATTTCATCAATTTTAGGTTCTGTAAATTTTATTACAACAGCAATTAATATACGATCTAATGGAATTACTTTAGATCGAATACCTTTATTTGTTTGATCTGTAATTATTACAACAATTCTTCTTCTTCTTTCACTTCCTGTTTTAGCCGGAGCAATTACTATACTTTTAACAGATCGAAATTTAAATACTTCTTTTTTTGATCCAGCTGGAGGTGGAGATCCAATTCTTTATCAACATTTATTT
>Tanytarsus_BIOUG02496_G04
--AACTTTATATTTTATTTTTGGAGCTTGATCAGGAATAGTAGGAACTTCACTAAGTATATTAATTCGAGCAGAACTTGGACATCCGGGAACTTTTATTGGAGATGATCAAATCTATAATGTAATTGTTACAGCTCATGCATTTATTATAATTTTTTTTATAGTAATGCCAATTTTAATTGGAGGATTCGGAAACTGATTACTCCCATTAATATTAGGGGCCCCAGATATAGCTTTTCCTCGAATAAATAATATAAGTTTTTGACTATTACCCCCTTCCCTTACTCTTCTTCTTTCTAGCTCAATTGTAGAAAATGGTGCAGGAACAGGATGAACAGTTTATCCTCCTTTATCATCCAGAATTGCTCATAGAGGAGCTTCTGTAGACCTAGCCATTTTTTCTCTTCATTTAGCTGGAGTCTCTTCAATCTTAGGATCAGTAAATTTTATTACTACAGCTATTAACATACGATCAAACGGAATTACCCTTGATCGAATACCTTTATTTGTCTGATCTGTTGTAATTACAACAATTTTATTGTTACTTTCACTTCCAGTATTAGCTGGAGCAATTACTATATTATTAACAGACCGAAACTTAAACACATCATTTTTTGATCCTGCTGGAGGAGGAGATCCAATTTTATACCAACACTTATTT
>Tanytarsus_BIOUG02496_H09
--AACTTTATATTTTATTTTTGGAGCTTGATCAGGAATAGTAGGAACTTCACTAAGTATATTAATTCGAGCAGAACTTGGACATCCGGGAACTTTTATTGGAGATGATCAAATCTATAATGTAATTGTTACAGCTCATGCATTTATTATAATTTTTTTTATAGTAATGCCAATTTTAATTGGAGGATTCGGAAACTGATTACTCCCATTAATATTAGGGGCCCCAGATATAGCTTTTCCTCGAATAAATAATATAAGTTTTTGACTATTACCCCCTTCCCTTACTCTTCTTCTTTCTAGCTCAATTGTAGAAAATGGTGCAGGAACAGGATGAACAGTTTATCCTCCTTTATCATCCAGAATTGCTCATAGAGGAGCTTCTGTAGACCTAGCCATTTTTTCTCTTCATTTAGCTGGAGTCTCTTCAATCTTAGGATCAGTAAATTTTATTACTACAGCTATTAACATACGATCAAACGGAATTACCCTTGATCGAATACCTTTATTTGTCTGATCTGTTGTAATTACAACAATTTTATTGTTACTTTCACTTCCAGTATTAGCTGGAGCAATTACTATATTATTAACAGACCGAAACTTAAACACATCATTTTTTGATCCTGCTGGAGGAGGAGATCCAATTTTATACCAACACTTATTT
>Tanytarsus_BIOUG02496_H11
--AACTTTATATTTTATTTTTGGAGCTTGATCAGGAATAGTAGGAACTTCACTAAGTATATTAATTCGAGCAGAACTTGGACATCCGGGAACTTTTATTGGAGATGATCAAATCTATAATGTAATTGTTACAGCTCATGCATTTATTATAATTTTTTTTATAGTAATGCCAATTTTAATTGGAGGATTCGGAAACTGATTACTCCCATTAATATTAGGGGCCCCAGATATAGCTTTTCCTCGAATAAATAATATAAGTTTTTGACTATTACCCCCTTCCCTTACTCTTCTTCTTTCTAGCTCAATTGTAGAAAATGGTGCAGGAACAGGATGAACAGTTTATCCTCCTTTATCATCCAGAATTGCTCATAGAGGAGCTTCTGTAGACCTAGCCATTTTTTCTCTTCATTTAGCTGGAGTCTCTTCAATCTTAGGATCAGTAAATTTTATTACTACAGCTATTAACATACGATCAAACGGAATTACCCTTGATCGAATACCTTTATTTGTCTGATCTGTTGTAATTACAACAATTTTATTGTTACTTTCACTTCCAGTATTAGCTGGAGCAATTACTATATTATTAACAGACCGAAACTTAAACACATCATTTTTTGATCCTGCTGGAGGAGGAGATCCAATTTTATACCAACACTTATTT
>Tanytarsus_barbitarsis_BIOUG02497_A09
--AACATTATATTTTATTTTTGGGGCTTGATCAGGAATAGTGGGAACCTCACTAAGTATACTTATCCGAGCAGAACTAGGACACCCAGGAACCTTTATTGGAGACGACCAAATTTATAATGTTATTGTAACAGCACATGCATTCATTATAATTTTTTTTATGGTTATACCTATTCTTATTGGAGGATTTGGAAATTGATTACTACCATTAATACTAGGGGCCCCTGATATAGCTTTCCCTCGAATAAACAACATGAGATTTTGACTATTACCCCCCTCATTAACTCTTCTTCTTTCAAGAAGAATTGTAGAAAACGGGGCAGGAACAGGATGAACAGTTTACCCCCCTTTATCAGCAAGAATTGCCCATAGAGGAGCCTCTGTTGATTTAGCTATTTTTTCCCTCCATTTAGCGGGAGTTTCATCTATTTTAGGATCCGTAAATTTTATTACCACAGCCATTAATATACGATCAAACGGAATTACTTTAGACCGAATACCTTTATTTGTATGATCCGTTATTATCACAACAATTTTATTACTTTTATCATTGCCTGTATTAGCAGGAGCAATTACTATACTTTTAACAGACCGAAATTTAAATACTTCATTTTTTGACCCAGCCGGAGGAGGAGACCCAATTCTTTATCAACATTTATTT
>Tanytarsus_barbitarsis_BIOUG02497_B02
--------------------------------AGGAATAGTGGGAACCTCACTAAGTATACTTATCCGAGCAGAACTAGGACACCCAGGAACCTTTATTGGAGACGACCAGATTTATAATGTTATTGTAACAGCACATGCATTCATTATAATTTTTTTTATGGTTATGCCTATTCTTATTGGAGGATTTGGAAATTGATTACTACCGTTAATACTAGGAGCCCCTGATATAGCTTTCCCTCGAATAAACAACATGAGATTTTGACTATTACCCCCCTCATTAACTCTTCTTCTTTCAAGAAGAATTGTAGAAAACGGGGCAGGAACAGGATGAACAGTTTACCCCCCTTTATCAGCAAGAATTGCCCATAGAGGAGCCTCTGTTGATTTAGCTATTTTTTCCCTCCATTTAGCAGGAGTTTCATCTATTTTAGGATCCGTAAATTTTATTACCACAGCCATTAATATACGATCAAACGGAATTACTTTAGACCGAATACCTTTATTTGTATGATCCGTTATTATCACAACAATTTTATTACTTTTATCATTACCTGTATTAGCAGGAGCAATTACTATACTTTTAACAGACCGAAATTTAAATACTTCATTTTTTGACCCAGCCGGAGGAGGAGACCCAATTCTTTATCAACATTTATTT
>Tanytarsus_BIOUG02497_F04
--AACTTTATATTTTATTTTTGGAGCCTGATCAGGAATAGTAGGAACTTCATTAAGAATATTGATTCGAGCTGAATTGGGACACCCAGGAACATTTATTGGAGATGACCAAATTTATAATGTAATTGTAACAGCTCATGCTTTTATTATAATTTTTTTTATAGTTATACCTATTTTAATTGGAGGATTCGGAAATTGACTTTTACCTCTAATACTAGGAGCCCCAGATATAGCATTTCCCCGAATAAATAATATAAGATTTTGATTATTACCCCCTTCTTTAACATTATTAATTTCTAGATCTATTGTAGAGAATGGTGCAGGAACAGGATGAACAGTTTACCCCCCTTTATCATCTAGAATTGCTCATAGAGGAGCCTCTGTTGATTTAGCTATTTTTTCTTTACATTTAGCAGGTATTTCCTCAATTTTAGGATCAGTAAATTTTATTACAACAGCTATTAATATACGATCTAATGGAATTACTTTAGATCGAATACCATTATTTGTTTGATCCGTTATCATTACAACCATTTTACTTTTACTTTCTTTACCTGTTCTAGCAGGAGCCATTACTATATTATTAACAGATCGAAATTTAAATACCTCTTTTTTTGATCCAGCAGGAGGAGGAGATCCAATTTTATACCAACACTTATTT
>Tanytarsus_barbitarsis_BIOUG02497_F08
--AACATTATATTTTATTTTTGGGGCTTGATCAGGAATAGTGGGAACCTCACTAAGTATACTTATCCGAGCAGAACTAGGACACCCAGGAACCTTTATTGGAGACGACCAAATTTATAATGTTATTGTAACAGCACATGCATTCATTATAATTTTTTTTATGGTTATACCTATTCTTATTGGAGGATTTGGAAATTGATTACTACCATTAATACTAGGGGCCCCTGATATAGCTTTCCCTCGAATAAACAACATGAGATTTTGACTATTACCCCCCTCATTAACTCTTCTTCTTTCAAGAAGAATTGTAGAAAACGGGGCAGGAACAGGATGAACAGTTTACCCCCCTTTATCAGCAAGAATTGCCCATAGAGGAGCCTCTGTTGATTTAGCTATTTTTTCCCTCCATTTAGCGGGAGTTTCATCTATTTTAGGATCCGTAAATTTTATTACCACAGCCATTAATATACGATCAAACGGAATTACTTTAGACCGAATACCTTTATTTGTATGATCCGTTATTATCACAACAATTTTATTACTTTTATCATTGCCTGTATTAGCAGGAGCAATTACTATACTTTTAACAGACCGAAATTTAAATACTTCATTTTTTGACCCAGCCGGAGGAGGAGACCCAATTCTTTATCAACATTTATTT
>Tanytarsus_BIOUG02497_H03
--AACTTTATATTTTATTTTTGGAGCTTGATCAGGAATAGTAGGAACTTCACTAAGTATATTAATTCGAGCAGAACTTGGACATCCGGGAACTTTTATTGGAGATGATCAAATCTATAATGTAATTGTTACAGCTCATGCATTTATTATAATTTTTTTTATAGTAATGCCAATTTTAATTGGAGGATTCGGAAACTGATTACTCCCATTAATATTAGGGGCCCCAGATATAGCTTTTCCTCGAATAAATAATATAAGTTTTTGACTATTGCCCCCTTCCCTTACTCTTCTTCTTTCTAGCTCAATTGTAGAAAATGGTGCAGGAACAGGATGAACAGTTTATCCTCCTTTATCATCCAGAATTGCTCATAGAGGAGCTTCTGTAGACCTAGCCATTTTTTCTCTTCATTTAGCTGGAGTCTCTTCAATCTTAGGATCAGTAAATTTTATTACTACAGCTATTAACATACGATCAAACGGAATTACCCTTGATCGAATACCTTTATTTGTCTGATCTGTTGTAATTACAACAATTTTATTGTTACTTTCACTTCCAGTATTAGCTGGAGCAATTACTATATTATTAACAGACCGAAACTTAAACACATCATTTTTTGATCCTGCTGGAGGAGGAGATCCAATTTTATACCAACACTTATTT
>Tanytarsus_BIOUG02498_B11
--AACTTTATATTTTATTTTTGGAGCTTGATCAGGAATAGTAGGAACTTCACTAAGTATATTAATTCGAGCAGAACTTGGACATCCGGGAACTTTTATTGGAGATGATCAAATCTATAATGTAATTGTTACAGCTCATGCATTTATTATAATTTTTTTTATAGTAATGCCAATTTTAATTGGAGGATTCGGAAACTGATTACTCCCATTAATATTAGGGGCCCCAGATATAGCTTTTCCTCGAATAAATAATATAAGTTTTTGACTATTACCCCCTTCCCTTACTCTTCTTCTTTCTAGCTCAATTGTAGAAAATGGTGCAGGAACAGGATGAACAGTTTATCCTCCTTTATCATCCAGAATTGCTCATAGAGGAGCTTCTGTAGACCTAGCCATTTTTTCTCTTCATTTAGCTGGAGTCTCTTCAATCTTAGGATCAGTAAATTTTATTACTACAGCTATTAACATACGATCAAAAGGAATTACCCTTGATCGAATACCTTTATTTGTCTGATCTGTTGTAATTACAACAATTTTATTGTTACTTTCACTTCCAGTATTAGCTGGAGCAATTACTATATTATTAACAGACCGAAACTTAAACACATCATTTTTTGATCCTGCTGGAGGAGGAGATCCAATTTTATACCAACACTTATTT
>Tanytarsus_BIOUG02498_B12
--AACTTTATATTTTATTTTTGGAGCTTGATCAGGAATAGTAGGAACTTCACTAAGTATATTAATTCGAGCAGAACTTGGACATCCGGGAACTTTTATTGGAGATGATCAAATCTATAATGTAATTGTTACAGCTCATGCATTTATTATAATTTTTTTTATAGTAATGCCAATTTTAATTGGAGGATTCGGAAACTGATTACTCCCATTAATATTAGGGGCCCCAGATATAGCTTTTCCTCGAATAAATAATATAAGTTTTTGACTATTACCCCCTTCCCTTACTCTTCTTCTTTCTAGCTCAATTGTAGAAAATGGTGCAGGAACAGGATGAACAGTTTATCCTCCTTTATCATCCAGAATTGCTCATAGAGGAGCTTCTGTAGACCTAGCCATTTTTTCTCTTCATTTAGCTGGAGTCTCTTCAATCTTAGGATCAGTAAATTTTATTACTACAGCTATTAACATACGATCAAACGGAATTACCCTTGATCGAATACCTTTATTTGTCTGATCTGTTGTAATTACAACAATTTTATTGTTACTTTCACTTCCAGTATTAGCTGGAGCAATTACTATATTATTAACAGACCGAAACTTAAACACATCATTTTTTGATCCTGCTGGAGGAGGAGATCCAATTTTATACCAACACTTATTT
>Tanytarsus_BIOUG02508_A12
--AACTTTATATTTTATTTTTGGAGCTTGATCAGGAATAGTAGGAACTTCACTAAGTATATTAATTCGAGCAGAACTTGGACATCCGGGAACTTTTATTGGAGATGATCAAATCTATAATGTAATTGTTACAGCTCATGCATTTATTATAATTTTTTTTATAGTAATGCCAATTTTAATTGGAGGATTCGGAAACTGATTACTCCCATTAATATTAGGGGCCCCAGATATAGCTTTTCCTCGAATAAATAATATAAGTTTTTGACTATTACCCCCTTCCCTTACTCTTCTTCTTTCTAGCTCAATTGTAGAAAATGGTGCAGGAACAGGATGAACAGTTTATCCTCCTTTATCATCCAGAATTGCTCATAGAGGAGCTTCTGTAGACCTAGCCATTTTTTCTCTTCATTTAGCTGGAGTCTCTTCAATCTTAGGATCAGTAAATTTTATTACTACAGCTATTAACATACGATCAAACGGAATTACCCTTGATCGAATACCTTTATTTGTCTGATCTGTTGTAATTACAACAATTTTATTGTTACTTTCACTTCCAGTATTAGCTGGAGCAATTACTATATTATTAACAGACCGAAACTTAAACACATCATTTTT----------------------------------------------
>Tanytarsus_BIOUG02508_B05
--AACTTTATATTTTATTTTTGGAGCTTGATCAGGAATAGTAGGAACTTCACTAAGTATATTAATTCGAGCAGAACTTGGACATCCGGGAACTTTTATTGGAGATGATCAAATCTATAATGTAATTGTTACAGCTCATGCATTTATTATAATTTTTTTTATAGTAATGCCAATTTTAATTGGAGGATTCGGAAACTGATTACTCCCATTAATATTAGGGGCCCCAGATATAGCTTTTCCTCGAATAAATAATATAAGTTTTTGACTATTACCCCCTTCCCTTACTCTTCTTCTTTCTAGCTCAATTGTAGAAAATGGTGCAGGAACAGGATGAACAGTTTATCCTCCTTTATCATCCAGAATTGCTCATAGAGGAGCTTCTGTAGACCTAGCCATTTTTTCTCTTCATTTAGCTGGAGTCTCTTCAATCTTAGGATCAGTAAATTTTATTACTACAGCTATTAACATACGATCAAACGGAATTACCCTTGATCGAATACCTTTATTTGTCTGATCTGTTGTAATTACAACAATTTTATTGTTACTTTCACTTCCAGTATTAGCTGGAGCAATTACTATATTATTAACAGACCGAAACTTAAACACATCATTTTT----------------------------------------------
>Tanytarsus_bispinosus_BIOUG02508_B06
--AACTTTATATTTTATTTTTGGAGCTTGATCTGGAATAGTTGGTACTTCTTTAAGAATATTAATCCGAGCAGAATTAGGACACCCTGGAACTTTAATTGGGGATGATCAAATTTATAATGTAATTGTTACAGCTCACGCTTTTATTATAATTTTTTTTATAGTTATACCAATTTTAATTGGAGGATTTGGAAATTGACTTCTTCCTTTAATATTAGGAGCTCCTGATATAGCTTTTCCACGAATAAATAATATAAGATTTTGACTTTTGCCTCCTTCTATTTCTCTTCTTCTTTCTAGTTCAATTGTAGAAAATGGTGCAGGAACAGGATGAACAGTTTACCCTCCTTTATCAGCTAGAATTGCCCATAGAGGAAGTTCAGTAGATTTAGCAATTTTTTCACTTCATTTAGCAGGGATTTCATCAATTTTAGGTTCTGTAAATTTTATTACAACAGCAATTAATATACGATCTAATGGAATTACTTTAGATCGAATACCTTTATTTGTTTGATCTGTAATTATTACAACAATTCTTCTTCTTCTTTCACTTCCTGTTTTAGCCGGAGCAATTACTATACTTTTAACAGATCGAAATTTAAATACTTCTTTTTT----------------------------------------------
>Tanytarsus_bispinosus_BIOUG02508_B07
--AACTTTATATTTTATTTTTGGAGCTTGATCTGGAATAGTTGGTACTTCTTTAAGAATATTAATCCGAGCAGAATTAGGACACCCTGGAACTTTAATTGGGGATGATCAAATTTATAATGTAATTGTTACAGCTCACGCTTTTATTATAATTTTTTTTATAGTTATACCAATTTTAATTGGAGGATTTGGAAATTGACTTCTTCCTTTAATATTAGGAGCTCCTGATATAGCTTTTCCACGAATAAATAATATAAGATTTTGACTTTTGCCTCCTTCTATTTCTCTTCTTCTTTCTAGTTCAATTGTAGAAAATGGTGCAGGAACAGGATGAACAGTTTACCCTCCTTTATCAGCTAGAATTGCCCATAGAGGAAGTTCAGTAGATTTAGCAATTTTTTCACTTCATTTAGCAGGGATTTCATCAATTTTAGGTTCTGTAAATTTTATTACAACAGCAATTAATATACGATCTAATGGAATTACTTTAGATCGAATACCTTTATTTGTTTGATCTGTAATTATTACAACAATTCTTCTTCTTCTTTCACTTCCTGTTTTAGCCGGAGCAATTACTATACTTTTAACAGATCGAAATTTAAATACTTCTTTTTT----------------------------------------------
>Tanytarsus_bispinosus_BIOUG02508_B12
--AACTTTATATTTTATTTTTGGAGCTTGATCTGGAATAGTTGGTACTTCTTTAAGAATATTAATCCGAGCAGAATTAGGACACCCTGGAACTTTAATTGGGGATGATCAAATTTATAATGTAATTGTTACAGCTCACGCTTTTATTATAATTTTTTTTATAGTTATACCAATTTTAATTGGAGGATTTGGAAATTGACTTCTTCCTTTAATATTAGGAGCTCCTGATATAGCTTTTCCACGAATAAATAATATAAGATTTTGACTTTTGCCTCCTTCTATTTCTCTTCTTCTTTCTAGTTCAATTGTAGAAAATGGTGCAGGAACAGGATGAACAGTTTACCCTCCTTTATCAGCTAGAATTGCCCATAGAGGAAGTTCAGTAGATTTAGCAATTTTTTCACTTCATTTAGCAGGGATTTCATCAATTTTAGGTTCTGTAAATTTTATTACAACAGCAATTAATATACGATCTAATGGAATTACTTTAGATCGAATACCTTTATTTGTTTGATCTGTAATTATTACAACAATTCTTCTTCTTCTTTCACTTCCTGTTTTAGCCGGAGCAATTACTATACTTTTAACAGATCGAAATTTAAATACTTCTTTTTT----------------------------------------------
>Tanytarsus_BIOUG02508_C08
--AACTTTATATTTTATTTTTGGAGCTTGATCAGGAATAGTAGGAACTTCACTAAGTATATTAATTCGAGCAGAACTTGGACATCCGGGAACTTTTATTGGAGATGATCAAATCTATAATGTAATTGTTACAGCTCATGCATTTATTATAATTTTTTTTATAGTAATGCCAATTTTAATTGGAGGATTCGGAAACTGATTACTCCCATTAATATTAGGGGCCCCAGATATAGCTTTTCCTCGAATAAATAATATAAGTTTTTGACTATTACCCCCTTCCCTTACTCTTCTTCTTTCTAGCTCAATTGTAGAAAATGGTGCAGGAACAGGATGAACAGTTTATCCTCCTTTATCATCCAGAATTGCTCATAGAGGAGCTTCTGTAGACCTAGCCATTTTTTCTCTTCATTTAGCTGGAGTCTCTTCAATCTTAGGATCAGTAAATTTTATTACTACAGCTATTAACATACGATCAAACGGAATTACCCTTGATCGAATACCTTTATTTGTATGATCTGTTGTAATTACAACAATTTTATTGTTACTTTCACTTCCAGTATTAGCTGGAGCAATTACTATATTATTAACAGACCGAAACTTAAACACATCATTTTT----------------------------------------------
>Tanytarsus_BIOUG02508_C10
--AACTTTATATTTTATTTTTGGAGCCTGATCAGGAATAGTAGGAACTTCATTAAGAATATTGATTCGAGCTGAATTGGGACACCCAGGAACATTTATTGGAGATGACCAAATTTATAATGTAATTGTAACAGCTCATGCTTTTATTATAATTTTTTTTATAGTTATACCTATTTTAATTGGAGGATTCGGAAATTGACTTTTACCTCTAATACTAGGAGCCCCAGATATAGCATTTCCCCGAATAAATAATATAAGATTTTGATTATTACCCCCTTCTTTAACATTATTAATTTCTAGATCTATTGTAGAGAATGGTGCAGGAACAGGATGAACAGTTTATCCCCCTTTATCATCTAGAATTGCTCATAGAGGAGCCTCTGTTGATTTAGCTATTTTTTCTTTACATTTAGCAGGTATTTCCTCAATTTTAGGATCAGTAAATTTTATTACAACAGCTATTAATATACGATCTAATGGGATTACTTTAGATCGAATACCATTATTTGTTTGATCCGTTATCATTACAACCATTTTACTTTTACTTTCTTTACCTGTTCTAGCAGGAGCCATTACTATATTATTAACAGATCGAAATTTAAATACCTCTTTTTT----------------------------------------------
>Tanytarsus_bispinosus_BIOUG02508_D10
--AACTTTATATTTTATTTTTGGAGCTTGATCTGGAATAGTTGGTACTTCTTTAAGAATATTAATCCGAGCAGAATTAGGACACCCTGGAACTTTAATTGGGGATGATCAAATTTATAATGTAATTGTTACAGCTCACGCTTTTATTATAATTTTTTTTATAGTTATACCAATTTTAATTGGAGGATTTGGAAATTGACTTCTTCCTTTAATATTAGGAGCTCCTGATATAGCTTTTCCACGAATAAATAATATAAGATTTTGACTTTTGCCTCCTTCTATTTCTCTTCTTCTTTCTAGTTCAATTGTAGAAAATGGTGCAGGAACAGGATGAACAGTTTACCCTCCTTTATCAGCTAGAATTGCCCATAGAGGAAGTTCAGTAGATTTAGCAATTTTTTCACTTCATTTAGCAGGGATTTCATCAATTTTAGGTTCTGTAAATTTTATTACAACAGCAATTAATATACGATCTAATGGAATTACTTTAGATCGAATACCTTTATTTGTTTGATCTGTAATTATTACAACAATTCTTCTTCTTCTTTCACTTCCTGTTTTAGCCGGAGCAATTACTATACTTTTAACAGATCGAAATTTAAATACTTCTTTTTT----------------------------------------------
>Tanytarsus_bispinosus_BIOUG02508_F07
--AACTTTATATTTTATTTTTGGAGCTTGATCTGGAATAGTTGGTACTTCTTTAAGAATATTAATCCGAGCAGAATTAGGACACCCTGGAACTTTAATTGGGGATGATCAAATTTATAATGTAATTGTTACAGCTCACGCTTTTATTATAATTTTTTTTATAGTTATACCAATTTTAATTGGAGGATTTGGAAATTGACTTCTTCCTTTAATATTAGGAGCTCCTGATATAGCTTTTCCACGAATAAATAATATAAGATTTTGACTTTTGCCTCCTTCTATTTCTCTTCTTCTTTCTAGTTCAATTGTAGAAAATGGTGCAGGAACAGGATGAACAGTTTACCCTCCTTTATCAGCTAGAATTGCCCATAGAGGAAGTTCAGTAGATTTAGCAATTTTTTCACTTCATTTAGCAGGGATTTCATCAATTTTAGGTTCTGTAAATTTTATTACAACAGCAATTAATATACGATCTAATGGAATTACTTTAGATCGAATACCTTTATTTGTTTGATCTGTAATTATTACAACAATTCTTCTTCTTCTTTCACTTCCTGTTTTAGCCGGAGCAATTACTATACTTTTAACAGATCGAAATTTAAATACTTCTTTTTT----------------------------------------------
>Tanytarsus_bispinosus_BIOUG02508_F08
--AACTTTATATTTTATTTTTGGAGCTTGATCTGGAATAGTTGGTACTTCTTTAAGAATACTAATCCGAGCAGAATTAGGACACCCTGGAACTTTAATTGGGGATGATCAAATTTATAATGTAATTGTTACAGCTCACGCTTTTATTATAATTTTTTTTATAGTTATACCAATTTTAATTGGAGGATTTGGAAATTGACTTCTTCCTTTAATATTAGGAGCTCCTGATATAGCTTTTCCACGAATAAATAATATAAGATTTTGACTTTTGCCTCCTTCTATTTCTCTTCTTCTTTCTAGTTCAATTGTAGAAAATGGTGCAGGAACAGGATGAACAGTTTACCCTCCTTTATCAGCTAGAATTGCCCATAGAGGAAGTTCAGTAGATTTAGCAATTTTTTCACTTCATTTAGCAGGGATTTCATCAATTTTAGGTTCTGTAAATTTTATTACAACAGCAATTAATATACGATCTAATGGAATTACTTTAGATCGAATACCTTTATTTGTTTGATCTGTAATTATTACAACAATTCTTCTTCTTCTTTCACTTCCTGTTTTAGCCGGAGCAATTACTATACTTTTAACAGATCGAAATTTAAATACTTCTTTTTT----------------------------------------------
>Tanytarsus_bispinosus_BIOUG02508_F10
--AACTTTATATTTTATTTTTGGAGCTTGATCTGGAATAGTTGGTACTTCTTTAAGAATATTAATCCGAGCAGAATTAGGACACCCTGGAACTTTAATTGGGGATGATCAAATTTATAATGTAATTGTTACAGCTCACGCTTTTATTATAATTTTTTTTATAGTTATACCAATTTTAATTGGAGGATTTGGAAATTGACTTCTTCCTTTAATATTAGGAGCTCCTGATATAGCTTTTCCACGAATAAATAATATAAGATTTTGACTTTTGCCTCCTTCTATTTCTCTTCTTCTTTCTAGTTCAATTGTAGAAAATGGTGCAGGAACAGGATGAACAGTTTACCCTCCTTTATCAGCTAGAATTGCCCATAGAGGAAGTTCAGTAGATTTAGCAATTTTTTCACTTCATTTAGCAGGGATTTCATCAATTTTAGGTTCTGTAAATTTTATTACAACAGCAATTAATATACGATCTAATGGAATTACTTTAGATCGAATACCTTTATTTGTTTGATCTGTAATTATTACAACAATTCTTCTTCTTCTTTCACTTCCTGTTTTAGCCGGAGCAATTACTATACTTTTAACAGATCGAAATTTAAATACTTCTTTTTT----------------------------------------------
>Tanytarsus_bispinosus_BIOUG02508_G05
--AACTTTATATTTTATTTTTGGAGCTTGATCTGGAATAGTTGGTACTTCTTTAAGAATATTAATCCGAGCAGAATTAGGACACCCTGGAACTTTAATTGGGGATGATCAAATTTATAATGTAATTGTTACAGCTCACGCTTTTATTATAATTTTTTTTATAGTTATACCAATTTTAATTGGAGGATTTGGAAATTGACTTCTTCCTTTAATATTAGGAGCTCCTGATATAGCTTTTCCACGAATAAATAATATAAGATTTTGACTTTTGCCTCCTTCTATTTCTCTTCTTCTTTCTAGTTCAATTGTAGAAAATGGTGCAGGAACAGGATGAACAGTTTACCCTCCTTTATCAGCTAGAATTGCCCATAGAGGAAGTTCAGTAGATTTAGCAATTTTTTCACTTCATTTAGCAGGGATTTCATCAATTTTAGGTTCTGTAAATTTTATTACAACAGCAATTAATATACGATCTAATGGAATTACTTTAGATCGAATACCTTTATTTGTTTGATCTGTAATTATTACAACAATTCTTCTTCTTCTTTCACTTCCTGTTTTAGCCGGAGCAATTACTATACTTTTAACAGATCGAAATTTAAATACTTCTTTTTT----------------------------------------------
>Tanytarsus_BIOUG02508_H06
--AACTTTATATTTTATTTTTGGAGCTTGATCAGGAATAGTAGGAACTTCACTAAGTATATTAATTCGAGCAGAACTTGGACATCCGGGAACTTTTATTGGAGATGATCAAATCTATAATGTAATTGTTACAGCTCATGCATTTATTATAATTTTTTTTATAGTAATGCCAATTTTAATTGGAGGATTCGGAAACTGATTACTCCCATTAATATTAGGGGCCCCAGATATAGCTTTTCCTCGAATAAATAATATAAGTTTTTGACTATTACCCCCTTCCCTTACTCTTCTTCTTTCTAGCTCAATTGTAGAAAATGGTGCAGGAACAGGATGAACAGTTTATCCTCCTTTATCATCCAGAATTGCTCATAGAGGAGCTTCTGTAGACCTAGCCATTTTTTCTCTTCATTTAGCTGGAGTCTCTTCAATCTTAGGATCAGTAAATTTTATTACTACAGCTATTAACATACGATCAAACGGAATTACCCTTGATCGAATACCTTTATTTGTCTGATCTGTTGTAATTACAACAATTTTATTGTTACTTTCACTTCCAGTATTAGCTGGAGCAATTACTATATTATTAACAGACCGAAACTTAAACACATCATTTTT----------------------------------------------
>Tanytarsus_bispinosus_BIOUG02509_A03
--AACTTTATATTTTATTTTTGGAGCTTGATCTGGAATAGTTGGTACTTCTTTAAGAATATTAATCCGAGCAGAATTAGGACACCCTGGAACTTTAATTGGGGATGATCAAATTTATAATGTAATTGTTACAGCTCACGCTTTTATTATAATTTTTTTTATAGTTATACCAATTTTAATTGGAGGATTTGGAAATTGACTTCTTCCTTTAATATTAGGAGCTCCTGATATAGCTTTTCCACGAATAAATAATATAAGATTTTGACTTTTGCCTCCTTCTATTTCTCTTCTTCTTTCTAGTTCAATTGTAGAAAATGGTGCAGGAACAGGATGAACAGTTTACCCTCCTTTATCAGCTAGAATTGCCCATAGAGGAAGTTCAGTAGATTTAGCAATTTTTTCACTTCATTTAGCAGGGATTTCATCAATTTTAGGTTCTGTAAATTTTATTACAACAGCAATTAATATACGATCTAATGGAATTACTTTAGATCGAATACCTTTATTTGTTTGATCTGTAATTATTACAACAATTCTTCTTCTTCTTTCACTTCCTGTTTTAGCCGGAGCAATTACTATACTTTTAACAGATCGAAATTTAAATACTTCTTTTTTTGN-------------------------------------------
>Tanytarsus_bispinosus_BIOUG02509_B03
--AACTTTATATTTTATTTTTGGAGCTTGATCTGGAATAGTTGGTACTTCTTTAAGAATATTAATCCGAGCAGAATTAGGACACCCTGGAACTTTAATTGGGGATGATCAAATTTATAATGTAATTGTTACAGCTCACGCTTTTATTATAATTTTTTTTATAGTTATACCAATTTTAATTGGAGGATTTGGAAATTGACTTCTTCCTTTAATATTAGGAGCTCCTGATATAGCTTTTCCACGAATAAATAATATAAGATTTTGACTTTTGCCTCCTTCTATTTCTCTTCTTCTTTCTAGTTCAATTGTAGAAAATGGTGCAGGAACAGGATGAACAGTTTACCCTCCTTTATCAGCTAGAATTGCCCATAGAGGAAGTTCAGTAGATTTAGCAATTTTTTCACTTCATTTAGCAGGGATTTCATCAATTTTAGGTTCTGTAAATTTTATTACAACAGCAATTAATATACGATCTAATGGAATTACTTTAGATCGAATACCTTTATTTGTTTGATCTGTAATTATTACAACAATTCTTCTTCTTCTTTCACTTCCTGTTTTAGCCGGAGCAATTACTATACTTTTAACAGATCGAAATTTAAATACTTCTTTTTTTGATCCAGCTGGAGGTGG----------------------------
>Tanytarsus_bispinosus_BIOUG02509_B07
--AACTTTATATTTTATTTTTGGAGCTTGATCTGGAATAGTTGGTACTTCTTTAAGAATATTAATCCGAGCAGAATTAGGACACCCTGGAACTTTAATTGGGGATGATCAAATTTATAATGTAATTGTTACAGCTCACGCTTTTATTATAATTTTTTTTATAGTTATACCAATTTTAATTGGAGGATTTGGAAATTGACTTCTTCCTTTAATATTAGGAGCTCCTGATATAGCTTTTCCACGAATAAATAATATAAGATTTTGACTTTTGCCTCCTTCTATTTCTCTTCTTCTTTCTAGTTCAATTGTAGAAAATGGTGCAGGAACAGGATGAACAGTTTACCCTCCTTTATCAGCTAGAATTGCCCATAGAGGAAGTTCAGTAGATTTAGCAATTTTTTCACTTCATTTAGCAGGGATTTCATCAATTTTAGGTTCTGTAAATTTTATTACAACAGCAATTAATATACGATCTAATGGAATTACTTTAGATCGAATACCTTTATTTGTTTGATCTGTAATTATTACAACAATTCTTCTTCTTCTTTCACTTCCTGTTTTAGCCGGAGCAATTACTATACTTTTAACAGATCGAAATTTAAATACTTCTTTTTTT---------------------------------------------
>Tanytarsus_bispinosus_BIOUG02509_C08
--AACTTTATATTTTATTTTTGGAGCTTGATCTGGAATAGTTGGTACTTCTTTAAGAATATTAATCCGAGCAGAATTAGGACACCCTGGAACTTTAATTGGAGATGATCAAATTTATAATGTAATTGTTACAGCTCACGCTTTTATTATAATTTTTTTTATAGTTATACCAATTTTAATTGGAGGATTTGGAAATTGACTTCTTCCTTTAATATTAGGAGCTCCTGATATAGCTTTTCCACGAATAAATAATATAAGATTTTGACTTTTGCCTCCTTCTATTTCTCTTCTTCTTTCTAGTTCAATTGTAGAAAATGGTGCAGGAACAGGATGAACAGTTTACCCTCCTTTATCAGCTAGAATTGCCCATAGAGGAAGTTCAGTAGATTTAGCAATTTTTTCACTTCATTTAGCAGGGATTTCATCAATTTTAGGTTCTGTAAATTTTATTACAACAGCAATTAATATACGATCTAATGGAATTACTTTAGATCGAATACCTTTATTTGTTTGATCTGTAATTATTACAACAATTCTTCTTCTTCTTTCACTTCCTGTTTTAGCCGGAGCAATTACTATACTTTTAACAGATCGAAATTTAAATACTTCTTTTTTTGATCCAGCTGGAGGTGGAG--------------------------
>Tanytarsus_bispinosus_BIOUG02509_D03
--AACTTTATATTTTATTTTTGGAGCTTGATCTGGAATAGTTGGTACTTCTTTAAGAATATTAATCCGAGCAGAATTAGGACACCCTGGAACTTTAATTGGGGATGATCAAATTTATAATGTAATTGTTACAGCTCACGCTTTTATTATAATTTTTTTTATAGTTATACCAATTTTAATTGGAGGATTTGGAAATTGACTTCTTCCTTTAATATTAGGAGCTCCTGATATAGCTTTTCCACGAATAAATAATATAAGATTTTGACTTTTGCCTCCTTCTATTTCTCTTCTTCTTTCTAGTTCAATTGTAGAAAATGGTGCAGGAACAGGATGAACAGTTTACCCTCCTTTATCAGCTAGAATTGCCCATAGAGGAAGTTCAGTAGATTTAGCAATTTTTTCACTTCATTTAGCAGGGATTTCATCAATTTTAGGTTCTGTAAATTTTATTACAACAGCAATTAATATACGATCTAATGGAATTACTTTAGATCGAATACCTTTATTTGTTTGATCTGTAATTATTACAACAATTCTTCTTCTTCTTTCACTTCCTGTTTTAGCCGGAGCAATTACTATACTTTTAACAGATCGAAATTTAAATACTTCTTTTTTTG--------------------------------------------
>Tanytarsus_sp__5_MEC_2006_BIOUG02509_E01
--AACTTTATATTTTATTTTTGGAGCTTGATCAGGAATAGTAGGAACTTCACTAAGTATATTAATTCGAGCAGAACTTGGACATCCGGGAACTTTTATTGGAGATGATCAAATCTATAATGTAATTGTTACAGCTCATGCATTTATTATAATTTTTTTTATAGTAATGCCAATTTTAATTGGAGGATTCGGAAACTGATTACTCCCATTAATATTAGGGGCCCCAGATATAGCTTTTCCTCGAATAAATAATATAAGTTTTTGACTATTACCCCCTTCCCTTACTCTTCTTCTTTCTAGCTCAATTGTAGAAAATGGTGCAGGAACAGGATGAACAGTTTATCCTCCTTTATCATCCAGAATTGCTCATAGAGGAGCTTCTGTAGACCTAGCCATTTTTTCTCTTCATTTAGCTGGAGTCTCTTCAATCTTAGGATCAGTAAATTTTATTACTACAGCTATTAACATACGATCAAACGGAATTACCCTTGATCGAATACCTTTATTTGTCTGATCTGTTGTAATTACAACAATTTTATTGTTACTTTCACTTCCAGTATTAGCTGGAGCAATTACTATATTATTAACAGACCGAAACTTAAACACATCATTTTTTGATCCTGCTGGAGGAGGAGN-------------------------
>Tanytarsus_sp__5_MEC_2006_BIOUG02509_E03
--AACTTTATATTTTATTTTTGGAGCTTGATCAGGAATAGTAGGAACTTCACTAAGTATATTAATTCGAGCAGAACTTGGACATCCGGGAACTTTTATTGGAGATGATCAAATCTATAATGTAATTGTTACAGCTCATGCATTTATTATAATTTTTTTTATAGTAATGCCAATTTTAATTGGAGGATTCGGAAACTGATTACTCCCATTAATATTAGGGGCCCCAGATATAGCTTTTCCTCGAATAAATAATATAAGTTTTTGACTATTACCCCCTTCCCTTACTCTTCTTCTTTCTAGCTCAATTGTAGAAAATGGTGCAGGAACAGGATGAACAGTTTATCCTCCTTTATCATCCAGAATTGCTCATAGAGGAGCTTCTGTAGACCTAGCCATTTTTTCTCTTCATTTAGCTGGAGTCTCTTCAATCTTAGGATCAGTAAATTTTATTACTACAGCTATTAACATACGATCAAACGGAATTACCCTTGATCGAATACCTTTATTTGTCTGATCTGTTGTAATTACAACAATTTTATTGTTACTTTCACTTCCAGTATTAGCTGGAGCAATTACTATATTATTAACAGACCGAAACTTAAACACATCATTTTTTGATCCTGCTGGAGGAGGAGA-------------------------
>Tanytarsus_sp__5_MEC_2006_BIOUG02509_E08
--AACTTTATATTTTATTTTTGGAGCTTGATCAGGAATAGTAGGAACTTCACTAAGTATATTAATTCGAGCAGAACTTGGACATCCGGGAACTTTTATTGGAGATGATCAAATCTATAATGTAATTGTTACAGCTCATGCATTTATTATAATTTTTTTTATAGTAATGCCAATTTTAATTGGAGGATTCGGAAACTGATTACTCCCATTAATATTAGGGGCCCCAGATATAGCTTTTCCTCGAATAAATAATATAAGTTTTTGACTATTACCCCCTTCCCTTACTCTTCTTCTTTCTAGCTCAATTGTAGAAAATGGTGCAGGAACAGGATGAACAGTTTATCCTCCTTTATCATCCAGAATTGCTCATAGAGGAGCTTCTGTAGACCTAGCCATTTTTTCTCTTCATTTAGCTGGAGTCTCTTCAATCTTAGGATCAGTAAATTTTATTACTACAGCTATTAACATACGATCAAACGGAATTACCCTTGATCGAATACCTTTATTTGTCTGATCTGTTGTAATTACAACAATTTTATTGTTACTTTCACTTCCAGTATTAGCTGGAGCAATTACTATATTATTAACAGACCGAAACTTAAACACATCATTTTTTGATCCTGCTGGAGGAGGAGN-------------------------
>Tanytarsus_bispinosus_BIOUG02509_E09
--AACTTTATATTTTATTTTTGGAGCTTGATCTGGAATAGTTGGTACTTCTTTAAGAATATTAATCCGAGCAGAATTAGGACACCCTGGAACTTTAATTGGGGATGATCAAATTTATAATGTAATTGTTACAGCTCACGCTTTTATTATAATTTTTTTTATAGTTATACCAATTTTAATTGGAGGATTTGGAAATTGACTTCTTCCTTTAATATTAGGAGCTCCTGATATAGCTTTTCCACGAATAAATAATATAAGATTTTGACTTTTGCCTCCTTCTATTTCTCTTCTTCTTTCTAGTTCAATTGTAGAAAATGGTGCAGGAACAGGATGAACAGTTTACCCTCCTTTATCAGCTAGAATTGCCCATAGAGGAAGTTCAGTAGATTTAGCAATTTTTTCACTTCATTTAGCAGGGATTTCATCAATTTTAGGTTCTGTAAATTTTATTACAACAGCAATTAATATACGATCTAATGGAATTACTTTAGATCGAATACCTTTATTTGTTTGATCTGTAATTATTACAACAATTCTTCTTCTTCTTTCACTTCCTGTTTTAGCCGGAGCAATTACTATACTTTTAACAGATCGAAATTTAAATACTTCTTTTTTTGATCCAGCTGGAGGTGGAG--------------------------
>Tanytarsus_bispinosus_BIOUG02509_E12
--AACTTTATATTTTATTTTTGGAGCTTGATCTGGAATAGTTGGTACTTCTTTAAGAATATTAATCCGAGCAGAATTAGGACACCCTGGAACTTTAATTGGGGATGATCAAATTTATAATGTAATTGTTACAGCTCACGCTTTTATTATAATTTTTTTTATAGTTATACCAATTTTAATTGGAGGATTTGGAAATTGACTTCTTCCTTTAATATTAGGAGCTCCTGATATAGCTTTTCCACGAATAAATAATATAAGATTTTGACTTTTGCCTCCTTCTATTTCTCTTCTTCTTTCTAGTTCAATTGTAGAAAATGGTGCAGGAACAGGATGAACAGTTTACCCTCCTTTATCAGCTAGAATTGCCCATAGAGGAAGTTCAGTAGATTTAGCAATTTTTTCACTTCATTTAGCAGGGATTTCATCAATTTTAGGTTCTGTAAATTTTATTACAACAGCAATTAATATACGATCTAATGGAATTACTTTAGATCGAATACCTTTATTTGTTTGATCTGTAATTATTACAACAATTCTTCTTCTTCTTTCACTTCCTGTTTTAGCCGGAGCAATTACTATACTTTTAACAGATCGAAATTTAAATACTTCTTTTTTTGATCCAGCTGGAGGT------------------------------
>Tanytarsus_bispinosus_BIOUG02509_F09
--AACTTTATATTTTATTTTTGGAGCTTGATCTGGAATAGTTGGTACTTCTTTAAGAATATTAATCCGAGCAGAATTAGGACACCCTGGAACTTTAATTGGGGATGATCAAATTTATAATGTAATTGTTACAGCTCACGCTTTTATTATAATTTTTTTTATAGTTATACCAATTTTAATTGGAGGATTTGGAAATTGACTTCTTCCTTTAATATTAGGAGCTCCTGATATAGCTTTTCCACGAATAAATAATATAAGATTTTGACTTTTGCCTCCTTCTATTTCTCTTCTTCTTTCTAGTTCAATTGTAGAAAATGGTGCAGGAACAGGATGAACAGTTTACCCTCCTTTATCAGCTAGAATTGCCCATAGAGGAAGTTCAGTAGATTTAGCAATTTTTTCACTTCATTTAGCAGGGATTTCATCAATTTTAGGTTCTGTAAATTTTATTACAACAGCAATTAATATACGATCTAATGGAATTACTTTAGATCGAATACCTTTATTTGTTTGATCTGTAATTATTACAACAATTCTTCTTCTTCTTTCACTTCCTGTTTTAGCCGGAGCAATTACTATACTTTTAACAGATCGAAATTTAAATACTTCTTTTTTTGATCC----------------------------------------
>Tanytarsus_sp__5_MEC_2006_BIOUG02509_F12
--AACTTTATATTTTATTTTTGGAGCTTGATCAGGAATAGTAGGAACTTCACTAAGTATATTAATTCGAGCAGAACTTGGACATCCGGGAACTTTTATTGGAGATGATCAAATCTATAATGTAATTGTTACAGCTCATGCATTTATTATAATTTTTTTTATAGTAATGCCAATTTTAATTGGAGGATTCGGAAACTGATTACTCCCATTAATATTAGGGGCCCCAGATATAGCTTTTCCTCGAATAAATAATATAAGTTTTTGACTATTACCCCCTTCCCTTACTCTTCTTCTTTCTAGCTCAATTGTAGAAAATGGTGCAGGAACAGGATGAACAGTTTATCCTCCTTTATCATCCAGAATTGCTCATAGAGGAGCTTCTGTAGACCTAGCCATTTTTTCTCTTCATTTAGCTGGAGTCTCTTCAATCTTAGGATCAGTAAATTTTATTACTACAGCTATTAACATACGATCAAACGGAATTACCCTTGATCGAATACCTTTATTTGTCTGATCTGTTGTAATTACAACAATTTTATTGTTACTTTCACTTCCAGTATTAGCTGGAGCAATTACTATATTATTAACAGACCGAAACTTAAACACATCATTTTTT---------------------------------------------
>Tanytarsus_bispinosus_BIOUG02509_G03
--AACTTTATATTTTATTTTTGGAGCTTGATCTGGAATAGTTGGTACTTCTTTAAGAATATTAATCCGAGCAGAATTAGGACACCCTGGAACTTTAATTGGGGATGATCAAATTTATAATGTAATTGTTACAGCTCACGCTTTTATTATAATTTTTTTTATAGTTATACCAATTTTAATTGGAGGATTTGGAAATTGACTTCTTCCTTTAATATTAGGAGCTCCTGATATAGCTTTTCCACGAATAAATAATATAAGATTTTGACTTTTGCCTCCTTCTATTTCTCTTCTTCTTTCTAGTTCAATTGTAGAAAATGGTGCAGGAACAGGATGAACAGTTTACCCTCCTTTATCAGCTAGAATTGCCCATAGAGGAAGTTCAGTAGATTTAGCAATTTTTTCACTTCATTTAGCAGGGATTTCATCAATTTTAGGTTCTGTAAATTTTATTACAACAGCAATTAATATACGATCTAATGGAATTACTTTAGATCGAATACCTTTATTTGTTTGATCTGTAATTATTACAACAATTCTTCTTCTTCTTTCACTTCCTGTTTTAGCCGGAGCAATTACTATACTTTTAACAGATCGAAATTTAAATACTTCTTTTTTTGATCCAGCTGGAGGTGGAGA-------------------------
>Tanytarsus_sp__5_MEC_2006_BIOUG02509_G05
--AACTTTATATTTTATTTTTGGAGCTTGATCAGGAATAGTAGGAACTTCACTAAGTATATTAATTCGAGCAGAACTTGGACATCCGGGAACTTTTATTGGAGATGATCAAATCTATAATGTAATTGTTACAGCTCATGCATTTATTATAATTTTTTTTATAGTAATGCCAATTTTAATTGGAGGATTCGGAAACTGATTACTCCCATTAATATTAGGGGCCCCAGATATAGCTTTTCCTCGAATAAATAATATAAGTTTTTGACTATTACCCCCTTCCCTTACTCTTCTTCTTTCTAGCTCAATTGTAGAAAATGGTGCAGGAACAGGATGAACAGTTTATCCTCCTTTATCATCCAGAATTGCTCATAGAGGAGCTTCTGTAGACCTAGCCATTTTTTCTCTTCATTTAGCTGGAGTCTCTTCAATCTTAGGATCAGTAAATTTTATTACTACAGCTATTAACATACGATCAAACGGAATTACCCTTGATCGAATACCTTTATTTGTCTGATCTGTTGTAATTACAACAATTTTATTGTTACTTTCACTTCCAGTATTAGCTGGAGCAATTACTATATTATTAACAGACCGAAACTTAAACACATCATTTTT----------------------------------------------
>Tanytarsus_bispinosus_BIOUG02509_G06
--AACTTTATATTTTATTTTTGGAGCTTGATCTGGAATAGTTGGTACTTCTTTAAGAATATTAATCCGAGCAGAATTAGGACACCCTGGAACTTTAATTGGGGATGATCAAATTTATAATGTAATTGTTACAGCTCACGCTTTTATTATAATTTTTTTTATAGTTATACCAATTTTAATTGGAGGATTTGGAAATTGACTTCTTCCTTTAATATTAGGAGCTCCTGATATAGCTTTTCCACGAATAAATAATATAAGATTTTGACTTTTGCCTCCTTCTATTTCTCTTCTTCTTTCTAGTTCAATTGTAGAAAATGGTGCAGGAACAGGATGAACAGTTTACCCTCCTTTATCAGCTAGAATTGCCCATAGAGGAAGTTCAGTAGATTTAGCAATTTTTTCACTTCATTTAGCAGGAATTTCATCAATTTTAGGTTCTGTAAATTTTATTACAACAGCAATTAATATACGATCTAATGGAATTACTTTAGATCGAATACCTTTATTTGTTTGATCTGTAATTATTACAACAATTCTTCTTCTTCTTTCACTTCCTGTTTTAGCCGGAGCAATTACTATACTTTTAACAGATCGAAATTTAAATACTTCTTTTTTTGATCCAGCTGGAGGTGGAGA-------------------------
>Tanytarsus_bispinosus_BIOUG02509_H05
--AACTTTATATTTTATTTTTGGAGCTTGATCTGGAATAGTTGGTACTTCTTTAAGAATATTAATCCGAGCAGAATTAGGACACCCTGGAACTTTAATTGGGGATGATCAAATTTATAATGTAATTGTTACAGCTCACGCTTTTATTATAATTTTTTTTATAGTTATACCAATTTTAATTGGAGGATTTGGAAATTGACTTCTTCCTTTAATATTAGGAGCTCCTGATATAGCTTTTCCACGAATAAATAATATAAGATTTTGACTTTTGCCTCCTTCTATTTCTCTTCTTCTTTCTAGTTCAATTGTAGAAAATGGTGCAGGAACAGGATGAACAGTTTACCCTCCTTTATCAGCTAGAATTGCCCATAGAGGAAGTTCAGTAGATTTAGCAATTTTTTCACTTCATTTAGCAGGGATTTCATCAATTTTAGGTTCTGTAAATTTTATTACAACAGCAATTAATATACGATCTAATGGAATTACTTTAGATCGAATACCTTTATTTGTTTGATCTGTAATTATTACAACAATTCTTCTTCTTCTTTCACTTCCTGTTTTAGCCGGAGCAATTACTATACTTTTAACAGATCGAAATTTAAATACTTCTTTTTTTGATCCN---------------------------------------
>Tanytarsus_sp__5_MEC_2006_BIOUG02509_H07
--AACTTTATATTTTATTTTTGGAGCTTGATCAGGAATAGTAGGAACTTCACTAAGTATATTAATTCGAGCAGAACTTGGACATCCGGGAACTTTTATTGGAGATGATCAAATCTATAATGTAATTGTTACAGCTCATGCATTTATTATAATTTTTTTTATAGTAATGCCAATTTTAATTGGAGGATTCGGAAACTGATTACTCCCATTAATATTAGGGGCCCCAGATATAGCTTTTCCTCGAATAAATAATATAAGTTTTTGACTATTACCCCCTTCCCTTACTCTTCTTCTTTCTAGCTCAATTGTAGAAAATGGTGCAGGAACAGGATGAACAGTTTATCCTCCTTTATCATCCAGAATTGCTCATAGAGGAGCTTCTGTAGACCTAGCCATTTTTTCTCTTCATTTAGCTGGAGTCTCTTCAATCTTAGGATCAGTAAATTTTATTACTACAGCTATTAACATACGATCAAACGGAATTACCCTTGATCGAATACCTTTATTTGTCTGATCTGTTGTAATTACAACAATTTTATTGTTACTTTCACTTCCAGTATTAGCTGGAGCAATTACTATATTATTAACAGACCGAAACTTAAACACATCATTTTTTGATCCTGCTGGAGGAGGAGN-------------------------
>Tanytarsus_sp__BOLDAAC4523_BIOUG02694_B12
--GACATTATATTTTATTTTTGGTGCTTGATCTGGTATAGTAGGAACTTCTTTAAGAATATTAATTCGTGCTGAATTAGGACATCCAGGAACTTTAATTGGTGATGATCAAATTTATAATGTAATTGTTACAGCTCATGCTTTTATTATAATTTTCTTTATAGTGATACCTATTCTTATTGGAGGATTTGGGAATTGATTATTACCTTTAATATTAGGAGCCCCTGATATAGCTTTTCCTCGAATAAATAATATAAGTTTTTGACTACTTCCACCTTCTCTTTCACTTCTTCTTTCAAGTTCTATTGTAGAAAATGGAGCTGGTACAGGATGAACCGTTTATCCTCCTTTATCATCTAACATTGCTCACAGAGGAGCATCAGTAGATTTAGCAATTTTTTCTTTACATTTAGCAGGTATTTCTTCTATTTTAGGTTCAGTTAATTTTATTACTACTGCCATTAATATACGATCCAACGGAATTACATTAGATCGCATACCTTTATTTGTGTGATCTGTTATTATTACTACAATTTTATTACTTCTATCTCTACCAGTATTAGCTGGAGCTATTACAATACTTCTTACAGATCGAAATTTAAATACTTCATTCTTTGATCCTGCAGGGGGAGGAGATCCTATCTTATATCAACATTTATTT
>Tanytarsus_sp__BOLDAAC4523_BIOUG02694_C02
--GACATTATATTTTATTTTTGGTGCTTGATCTGGTATAGTAGGAACTTCTTTAAGAATATTAATTCGTGCTGAATTAGGACATCCAGGAACTTTAATTGGTGATGATCAAATTTATAATGTAATTGTTACAGCTCATGCTTTTATTATAATTTTCTTTATAGTGATACCTATTCTTATTGGAGGATTTGGGAATTGATTATTACCTTTAATATTAGGAGCCCCTGATATAGCTTTTCCTCGAATAAATAATATAAGTTTTTGACTACTTCCACCTTCTCTTTCACTTCTTCTTTCAAGTTCTATTGTAGAAAATGGAGCTGGTACAGGATGAACCGTTTATCCTCCTTTATCATCTAACATTGCTCACAGAGGAGCATCAGTAGATTTAGCAATTTTTTCTTTACATTTAGCAGGTATTTCTTCTATTTTAGGTTCAGTTAATTTTATTACTACTGCCATTAATATACGATCCAACGGAATTACATTAGATCGCATACCTTTATTTGTGTGATCTGTTATTATTACTACAATTTTATTACTTCTATCTCTACCAGTATTAGCTGGAGCTATTACAATACTTCTTACAGATCGAAATTTAAATACTTCATTCTTTGATCCTGCAGGGGGAGGAGATCCTATCTTATATCAACATTTATTT
>Tanytarsus_barbitarsis_BIOUG02729_E03
--AACATTATATTTTATTTTTGGGGCTTGATCAGGAATAGTGGGAACCTCACTAAGTATACTTATCCGAGCAGAACTAGGACACCCAGGAACCTTTATTGGAGACGACCAGATTTATAATGTTATTGTAACAGCACATGCATTCATTATAATTTTTTTTATGGTTATACCTATTCTTATTGGAGGATTTGGAAATTGATTACTACCGTTAATACTAGGAGCCCCTGATATAGCTTTCCCTCGAATAAACAACATGAGATTTTGACTATTACCCCCCTCATTAACTCTTCTTCTTTCAAGAAGAATTGTAGAAAACGGGGCAGGAACAGGATGAACAGTTTACCCCCCTTTATCAGCAAGAATTGCCCATAGAGGAGCCTCTGTTGATTTAGCTATTTTTTCCCTCCATTTAGCAGGAGTTTCATCTATTTTAGGATCCGTAAATTTTATTACCACAGCCATTAATATACGATCAAACGGAATTACTTTAGACCGAATACCTTTATTTGTATGATCCGTTATTATCACAACAATTTTATTACTTTTATCATTACCTGTATTAGCAGGAGCAATTACTATACTTTTAACAGACCGAAATTTAAATACTTCATTTTTTGACCCAGCCGGAGGAGGAGACCCAATTCTTTATCAACATTTATTT
>Tanytarsus_BIOUG02729_E04
--AACTTTATATTTTATTTTTGGAGCTTGATCAGGAATAGTAGGAACTTCACTAAGTATATTAATTCGAGCAGAACTTGGACATCCGGGAACTTTTATTGGAGATGATCAAATCTATAATGTAATTGTTACAGCTCATGCATTTATTATAATTTTTTTTATAGTAATGCCAATTTTAATTGGAGGATTCGGAAACTGATTACTCCCATTAATATTAGGGGCCCCAGATATAGCTTTTCCTCGAATAAATAATATAAGTTTTTGACTATTACCCCCTTCCCTTACTCTTCTTCTTTCTAGCTCAATTGTAGAAAATGGTGCAGGAACAGGATGAACAGTTTATCCTCCTTTATCATCCAGAATTGCTCATAGAGGAGCTTCTGTAGACCTAGCCATTTTTTCTCTTCATTTAGCTGGAGTCTCTTCAATCTTAGGATCAGTAAATTTTATTACTACAGCTATTAACATACGATCAAACGGAATTACCCTTGATCGAATACCTTTATTTGTCTGATCTGTTGTAATTACAACAATTTTATTGTTACTTTCACTTCCAGTATTAGCTGGAGCAATTACTATATTATTAACAGACCGAAACTTAAACACATCATTTTTTGATCCTGCTGGAGGAGGAGATCCAATTTTATACCAACACTTATTT
>Tanytarsus_BIOUG02729_F10
------------------------------------------------------------------------------GGACATCCGGGAACTTTTATTGGAGATGATCAAATCTATAATGTAATTGTTACAGCTCATGCATTTATTATAATTTTTTTTATAGTAATGCCAATTTTAATTGGAGGATTCGGAAACTGATTACTCCCATTAATATTAGGGGCCCCAGATATAGCTTTTCCTCGAATAAATAATATAAGTTTTTGACTATTACCCCCTTCCCTTACTCTTCTTCTTTCTAGCTCAATTGTAGAAAATGGTGCAGGAACAGGATGAACAGTTTATCCTCCTTTATCATCCAGAATTGCTCATAGAGGAGCTTCTGTAGACCTAGCCATTTTTTCTCTTCATTTAGCTGGAGTCTCTTCAATCTTAGGATCAGTAAATTTTATTACTACAGCTATTAACATACGATCAAACGGAATTACCCTTGATCGAATACCTTTATTTGTCTGATCTGTTGTAATTACAACAATTTTATTGTTACTTTCACTTCCAGTATTAGCTGGAGCAATTACTATATTATTAACAGACCGAAACTTAAACA--------------------------------------------------------
>Tanytarsus_BIOUG02729_F11
--AACTTTATATTTTATTTTTGGAGCTTGATCAGGAATAGTAGGAACTTCACTAAGTATATTAATTCGAGCAGAACTTGGACATCCGGGAACTTTTATTGGAGATGATCAAATCTATAATGTAATTGTTACAGCTCATGCATTTATTATAATTTTTTTTATAGTAATGCCAATTTTAATTGGAGGATTCGGAAACTGATTACTCCCATTAATATTAGGGGCCCCAGATATAGCTTTTCCTCGAATAAATAATATAAGTTTTTGACTATTACCCCCTTCCCTTACTCTTCTTCTTTCTAGCTCAATTGTAGAAAATGGTGCAGGAACAGGATGAACAGTTTATCCTCCTTTATCATCCAGAATTGCTCATAGAGGAGCTTCTGTAGACCTAGCCATTTTTTCTCTTCATTTAGCTGGAGTCTCTTCAATCTTAGGATCAGTAAATTTTATTACTACAGCTATTAACATACGATCAAACGGAATTACCCTTGATCGAATACCTTTATTTGTCTGATCTGTTGTAATTACAACAATTTTATTGTTACTTTCACTTCCAGTATTAGCTGGAGCAATTACTATATTATTAACAGACCGAAACTTAAACACATCATTTTTTGATCCTGCTGGAGGAGGAGATCCAATTTTATACCAACACTTATTT
>Tanytarsus_BIOUG02729_G09
--AACTTTATATTTTATTTTTGGAGCTTGATCAGGAATAGTAGGAACTTCACTAAGTATATTAATTCGAGCAGAACTTGGACATCCGGGAACTTTTATTGGAGATGATCAAATCTATAATGTAATTGTTACAGCTCATGCATTTATTATAATTTTTTTTATAGTAATGCCAATTTTAATTGGAGGATTCGGAAACTGATTACTCCCATTAATATTAGGGGCCCCAGATATAGCTTTTCCTCGAATAAATAATATAAGTTTTTGACTATTACCCCCTTCCCTTACTCTTCTTCTTTCTAGCTCAATTGTAGAAAATGGTGCAGGAACAGGATGAACAGTTTATCCTCCTTTATCATCCAGAATTGCTCATAGAGGAGCTTCTGTAGACCTAGCCATTTTTTCTCTTCATTTAGCTGGAGTCTCTTCAATCTTAGGATCAGTAAATTTTATTACTACAGCTATTAACATACGATCAAACGGAATTACCCTTGATCGAATACCTTTATTTGTCTGATCTGTTGTAATTACAACAATTTTATTGTTACTTTCACTTCCAGTATTAGCTGGAGCAATTACTATATTATTAACAGACCGAAACTTAAACACATCATTTTT-GATCCTGCTGGAG--------------------------------
>Tanytarsus_BIOUG02729_H07
------TTATATTTTATTTTTGGAGCTTGATCAGGAATAGTAGGAACTTCACTAAGTATATTAATTCGAGCAGAACTTGGACATCCGGGAACTTTTATTGGAGATGATCAAATCTATAATGTAATTGTTACAGCTCATGCATTTATTATAATTTTTTTTATAGTAATGCCAATTTTAATTGGAGGATTCGGAAACTGATTACTCCCATTAATATTAGGGGCCCCAGATATAGCTTTTCCTCGAATAAATAATATAAGTTTTTGACTATTACCCCCTTCCCTTACTCTTCTTCTTTCTAGCTCAATTGTAGAAAATGGTGCAGGAACAGGATGAACAGTTTATCCTCCTTTATCATCCAGAATTGCTCATAGAGGAGCTTCTGTAGACCTAGCCATTTTTTCTCTTCATTTAGCTGGAGTCTCTTCAATCTTAGGATCAGTAAATTTTATTACTACAGCTATTAACATACGATCAAACGGAATTACCCTTGATCGAATACCTTTATTTGTCTGATCTGTTGTAATTACAACAATTTTATTGTTACTTTCACTTCCAGTATTAGCTGGAGCAATTACTATATTATTAACAGACCGAAACTTAAACACATCA-TTTTTGATCCTG--------------------------------------
>Tanytarsus_BIOUG03284_E04
--TACACTTTATTTTATTTTTGGAGCCTGATCAGGTATAGTAGGAACTTCTTTAAGAATATTAATTCGTGCAGAATTAGGTCATCCTGGTACATTAATTGGGGATGACCAAATTTATAATGTTATTGTTACTGCTCATGCTTTCATTATAATTTTTTTTATAGTAATACCTATTTTAATTGGGGGATTTGGGAATTGACTTTTACCCTTAATATTAGGAGCCCCCGATATAGCTTTCCCCCGAATAAATAATATAAGATTCTGATTACTTCCTCCTTCTCTCTCCTTACTTCTTTCTAGTTCAATTGTAGAAAATGGGGCAGGAACAGGTTGAACTGTTTACCCTCCTCTATCTTCTAATATTGCCCATAGAGGGGCTTCAGTTGATTTAGCAATTTTTTCTTTACATTTAGCAGGAATTTCTTCAATTTTAGGTTCTGTAAATTTTATTTCTACTGCTATTAATATACGAGCTAATGGGATTACACTAGATCGAATACCTTTATTTGTTTGATCTGTAGTTATTACTACTATTTTATTACTTCTTTCTTTACCTGTTTTAGCAGGTGCAATTACTATACTATTAACAGATCGAAATCTAAATACATCTTTTTTTGACCCAGCTGGAGGGGGAGATCCAATTCTATACCAACATTTATTT
>Tanytarsus_sp__BIOUG03284_F08
--CTCATTATATTTTATTTTTGGAGCATGATCAGGTATAGTTGGGACATCTTTAAGAATATTGATTCGAGCAGAACTTGGACACCCAGGAACTTTTATTGGAGATGATCAAATTTATAACGTAATTGTAACAGCTCACGCTTTTATTATAATTTTTTTCATAGTTATACCTATTTTAATTGGAGGTTTTGGAAATTGACTTTTACCTTTAATATTAGGAGCCCCTGATATAGCTTTTCCTCGAATAAATAACATAAGCTTTTGACTTTTACCCCCGTCGCTTTCTCTTCTTCTTTCTAGAAGTATTGTAGAAAACGGGGCAGGAACAGGTTGAACAGTATATCCTCCTCTATCTTCAAGAATTGCCCATAGAGGCGCCTCAGTTGATTTAGCTATTTTTTCACTTCATTTAGCGGGAATTTCTTCAATTCTTGGATCTGTAAATTTTATTACAACAGCTATTAATATACGATCAAATGGTATTACACTAGACCGAATACCTTTATTCGTTTGATCCGTTATTATTACAACTATCTTACTACTTTTATCTCTACCTGTATTGGCAGGAGCAATTACAATACTTCTAACAGATCGAAATCTAAACACCTCTTTTTTTGATCCTGCGGGAGGAGGAGACCCCATTCTTTATCAACACTTATTT
>Tanytarsus_BIOUG03285_F04
--TACACTTTATTTTATTTTTGGAGCCTGATCAGGTATAGTGGGAACTTCTTTAAGAATATTAATTCGTGCAGAATTAGGCCATCCTGGTACATTAATTGGAGATGACCAAATTTATAATGTTATTGTTACTGCTCATGCTTTCATTATAATTTTTTTTATAGTAATACCTATTTTAATTGGAGGATTTGGGAATTGACTTTTACCCTTAATATTAGGAGCCCCCGATATAGCTTTCCCCCGAATAAATAATATAAGATTCTGATTACTTCCTCCTTCCCTCTCCTTACTTCTTTCTAGTTCAATTGTAGAAAATGGGGCAGGAACAGGTTGAACTGTTTACCCCCCTCTATCTTCTAATATTGCCCATAGAGGAGCTTCAGTTGATTTAGCAATTTTTTCTTTACATTTAGCAGGAATTTCTTCAATTTTAGGTTCTGTAAATTTTATTACTACTGCTATTAATATACGAGCTAATGGGATTACATTAGATCGAATACCTCTATTTGTTTGATCTGTAGTCATTACTACTATTTTATTACTTCTTTCTTTACCTGTTTTAGCAGGTGCAATTACTATACTATTAACTGATCGAAATCTAAATACATCTTTTTTTGACCCGGCTGGAGGGGGAGATCCAATTCTTTACCAACATTTATTT
>Tanytarsus_sp__BOLDAAC4525_BIOUG03303_B08
--TACATTATATTTCATTTTTGGAGCCTGATCAGGAATAGTTGGTACCTCTCTAAGAATATTAATTCGGGCCGAACTAGGACATCCAGGAACTTTTATTGGAGATGATCAAATTTATAACGTAATTGTTACAGCTCATGCTTTTATTATAATTTTTTTTATGGTTATACCAATTTTAATTGGAGGATTTGGAAATTGACTTCTTCCTTTAATATTAGGGGCACCAGATATAGCATTTCCTCGAATAAATAATATAAGATTTTGACTTTTACCTCCCTCTCTTACTCTTCTTCTTTCAAGTTCAATTGTAGAAAATGGGGCAGGAACAGGATGGACTGTTTATCCCCCTCTTTCAGCTAGAATTGCTCATAGAGGAGCATCTGTAGATTTAGCAATTTTTTCTCTTCATTTAGCAGGTATTTCCTCTATTTTAGGATCAGTAAACTTTATTACAACAGCAATTAATATACGAGCAAATGGAATTACTTTAGATCGAATACCTTTATTTGTGTGATCTGTAGTTATTACAACTATTCTTTTACTTTTATCTTTACCTGTCTTAGCAGGAGCCATTACCATACTTTTAACAGATCGAAATCTAAATACATCTTTTTTTG--------------------------------------------
>Tanytarsus_sp__BOLDAAC0299_BIOUG03303_C05
--TACACTTTATTTCATTTTTGGGGCTTGATCTGGTATAGTGGGGACTTCTTTAAGAATATTAATCCGAGCAGAATTAGGACATCCAGGAACTTTTATTGGAGATGATCAAATTTATAATGTAATTGTCACAGCACATGCTTTTATTATGATTTTTTTTATAGTAATACCTATTTTAATTGGAGGCTTCGGTAATTGACTTTTACCTTTAATACTGGGAGCTCCTGATATGGCTTTTCCACGAATAAATAATATAAGTTTTTGACTTTTACCCCCTTCACTTTCTCTTCTTCTTTCAAGATCTATCGTAGAAAATGGAGCAGGGACAGGATGAACCGTTTATCCACCTCTTTCTTCTAGAATTGCTCATAGAGGAGCATCCGTAGACTTAGCGATTTTTTCTTTACATTTAGCTGGAATTTCATCAATTTTAGGATCAGTAAACTTTATTACCACTGCAATTAATATACGAGCTAACGGAATTACTTTAGACCGAATACCTTTATTTGTTTGATCTGTAATTATTACAACTGTGCTTTTATTGCTTTCTCTCCCAGTTCTAGCTGGAGCAATTACAATATTATTAACAGACCGAAACTTAAATACTTCATTCT-----------------------------------------------
>Tanytarsus_sp__BOLDAAC4525_BIOUG03303_D08
--TACATTATATTTCATTTTTGGAGCCTGATCAGGAATAGTTGGTACCTCTCTAAGAATATTAATTCGGGCCGAACTAGGACACCCAGGAACTTTTATTGGAGATGATCAAATTTATAACGTAATTGTTACAGCTCATGCTTTTATTATAATTTTTTTTATAGTTATACCAATTTTAATTGGAGGATTTGGAAATTGACTTCTTCCTTTAATACTAGGAGCACCAGATATAGCATTTCCTCGAATAAATAATATAAGATTTTGACTTTTACCACCCTCTCTTACTCTTCTTCTTTCAAGTTCAATTGTAGAAAATGGAGCAGGAACAGGATGAACTGTTTATCCCCCTCTTTCAGCTAGAATTGCTCATAGAGGAGCATCTGTAGATTTAGCGATTTTTTCTCTTCATTTAGCAGGTATTTCCTCTATTTTAGGATCAGTAAACTTTATTACAACAGCAATTAATATACGAGCAAATGGAATTACTTTAGATCGAATACCTTTATTTGTATGATCTGTAGTTATTACAACTATTCTTTTACTTTTATCTTTACCTATCTTAGCAGGAGCTATTACTATACTTTTAACAGATCGAAATCTAAATACATCTTTTT-----------------------------------------------
>Tanytarsus_sp__BOLDAAG5467_BIOUG03303_D09
--AACATTATATTTTATTTTTGGAGCATGATCAGGGATAGTAGGAACATCTTTAAGTATACTTATTCGGGCAGAATTAGGCCATCCTGGTAATTTTATTGGAGATGACCAAATTTATAATGTAATTGTTACAGCTCATGCATTTATTATAATTTTTTTTATAGTTATACCAATTTTAATTGGAGGTTTTGGAAATTGATTATTACCTTTAATATTAGGAGCCCCAGATATAGCTTTTCCACGAATAAATAATATAAGTTTTTGATTATTACCACCTTCATTAACACTTCTTCTTTCTAGTTCAATTGTAGAAAACGGAGCTGGAACAGGTTGAACAGTTTACCCTCCACTTTCAGCAAGAATTGCCCATAGAGGAGCTTCTGTTGATTTAGCAATTTTTTCTCTTCACTTAGCTGGTATTTCCTCAATTTTAGGATCAGTTAATTTTATTACTACAGCTATTAATATACGAGCAAATGGAATTACTTTAGATCGAATACCTTTATTTGTTTGATCTGTTGTAATTACAACTATTTTATTATTATTATCATTACCAGTTTTAGCTGGTGCAATTACTATATTATTAACAGATCGAAACTTAAATACATCTTTTTTTGATCCTGCAGGAGGAGGTGACCC----------------------
>Tanytarsus_sp__BOLDAAC4525_BIOUG03303_D10
--TACATTATATTTCATTTTTGGAGCCTGATCAGGAATAGTTGGTACCTCTCTAAGAATATTAATTCGGGCCGAACTAGGACATCCAGGAACTTTTATTGGAGATGATCAAATTTATAACGTAATTGTTACAGCTCATGCTTTTATTATAATTTTTTTTATGGTTATACCAATTTTAATTGGAGGATTTGGAAATTGACTTCTTCCTTTAATATTAGGGGCACCAGATATAGCATTTCCTCGAATAAATAATATAAGATTTTGACTTTTACCTCCCTCTCTTACTCTTCTTCTTTCAAGTTCAATTGTAGAAAATGGGGCAGGAACAGGATGGACTGTTTATCCCCCTCTTTCAGCTAGAATTGCTCATAGAGGAGCATCTGTAGATTTAGCAATTTTTTCTCTTCATTTAGCAGGTATTTCCTCTATTTTAGGATCAGTAAACTTTATTACAACAGCAATTAATATACGAGCAAATGGAATTACTTTAGATCGAATACCTTTATTTGTGTGATCTGTAGTTATTACAACTATTCTTTTACTTTTATCTTTACCTGTCTTAGCAGGAGCCATTACCATACTTTTAACAGATCGAAATCTAAATACATCTTTTTTTGATCCAGCAGGAGGGGGAGATCCT---------------------
>Tanytarsus_sp__BOLDACA2862_BIOUG03303_F06
--TACATTATACTTTATTTTTGGAGCATGATCCGGAATAGTGGGGACATCTCTTAGTATATTAATTCGTGCTGAATTAGGGCATCCCGGGACATTCATTGGAGATGACCAAATTTACAATGTAATTGTTACAGCACACGCATTTATTATAATTTTCTTTATAGTTATACCAATTCTAATTGGAGGTTTTGGAAATTGACTGCTTCCTTTAATACTAGGGGCCCCAGATATAGCTTTCCCTCGAATAAATAATATAAGTTTTTGACTTTTACCACCTTCACTAACCCTTCTTCTTTCTAGTTCAATTGTTGAAAATGGAGCGGGAACTGGTTGAACAGTTTATCCTCCCCTATCTGCTAGAATTGCTCATAGTGGGGCATCTGTAGATTTAGCTATTTTTTCTCTCCATTTGGCAGGGATTTCTTCAATTTTAGGGTCTGTAAATTTTATTACAACAGCAATTAATATACGAGCAAATGGAATTACACTAGACCGTATACCTTTATTTGTCTGATCTGTAGTAATTACAACTGTTCTTCTTTTACTATCCTTGCCTGTCTTAGCTGGAGCTATTACAATACTACTAACAGATCGAAATCTTAATACATCATTTTTT---------------------------------------------
>Tanytarsus_sp__BOLDAAC4525_BIOUG03303_G10
--TACATTATATTTCATTTTTGGAGCCTGATCAGGAATAGTTGGTACCTCTCTAAGAATATTAATTCGGGCCGAACTAGGACACCCAGGAACTTTTATTGGAGATGATCAAATTTATAACGTAATTGTTACAGCTCATGCTTTTATTATAATTTTTTTTATAGTTATACCAATTTTAATTGGAGGATTTGGAAATTGACTTCTTCCTTTAATACTAGGAGCACCAGATATAGCATTTCCTCGAATAAATAATATAAGATTTTGACTTTTACCACCCTCTCTTACTCTTCTTCTTTCAAGTTCAATTGTAGAAAATGGAGCAGGAACAGGATGAACTGTTTATCCCCCTCTTTCAGCTAGAATTGCTCATAGAGGAGCATCTGTAGATTTAGCGATTTTTTCTCTTCATTTAGCAGGTATTTCCTCTATTTTAGGATCAGTAAACTTTATTACAACAGCAATTAATATACGAGCAAATGGAATTACTTTAGATCGAATACCTTTATTTGTATGATCTGTAGTTATTACAACTATTCTTTTACTTTTATCTTTACCTATCTTAGCAGGAGCTATTACTATACTTTTAACAGATCGAAATCTAAATACATCTTTT------------------------------------------------
>Tanytarsus_sp__BOLDACA2862_BIOUG03303_H01
--TACATTATACTTTATTTTTGGAGCATGATCCGGAATAGTAGGGACATCTCTTAGTATATTAATTCGTGCTGAATTAGGACATCCCGGAACATTCATTGGAGATGACCAAATTTACAATGTAATTGTTACAGCACACGCATTTATTATAATTTTCTTTATAGTTATACCAATTCTAATTGGAGGTTTTGGAAATTGATTGCTTCCTTTAATACTAGGGGCTCCAGATATAGCTTTCCCTCGAATAAATAATATAAGTTTTTGACTTTTACCACCTTCACTAACCCTTCTTCTTTCTAGTTCAATTGTTGAAAATGGAGCGGGAACTGGTTGAACAGTTTATCCTCCCCTATCTGCTAGAATTGCTCATAGTGGGGCATCTGTAGATTTAGCTATTTTTTCTCTCCATTTGGCAGGGATTTCTTCAATTTTAGGTTCTGTAAATTTTATTACAACAGCAATTAATATACGGGCAAATGGAATTACACTAGACCGAATACCTTTATTTGTCTGATCTGTAGTAATTACAACTGTTCTTCTTTTACTATCCTTGCCTGTCTTAGCTGGGGCTATTACAATACTACTAACAGATCGAAATCTTAATACATCATTTTTTGATCCTGCCGGAGGGGGAG--------------------------
>Tanytarsus_sp__BOLDAAG5529_BIOUG03303_H11
--TACATTATACTTTATTTTTGGAGCATGATCCGGAATAGTAGGAACATCTCTTAGTATATTAATTCGTGCTGAATTAGGACATCCCGGGACATTCATTGGAGATGACCAAATTTACAATGTAATTGTTACAGCACACGCATTTATTATAATTTTCTTTATAGTTATACCTATTCTAATTGGGGGGTTTGGAAATTGACTACTTCCCTTAATACTAGGAGCCCCAGATATAGCTTTTCCTCGAATAAATAATATAAGTTTTTGACTTTTACCACCTTCACTAACCCTCCTTCTTTCTAGTTCAATTGTTGAAAACGGAGCAGGAACTGGTTGAACAGTTTATCCTCCCCTATCTGCTAGAATTGCCCATAGTGGAGCATCTGTAGATTTAGCTATTTTTTCTCTCCATTTGGCGGGGATTTCTTCAATTTTAGGTTCTGTAAATTTTATTACAACAGCAATTAATATACGAGCAAATGGAATTACACTAGACCGTATACCCTTATTTGTTTGATCAGTAGTAATTACAACTGTTCTTCTTTTACTATCCTTACCTGTCTTAGCTGGGGCTATTACAATACTACTAACAGATCGAAATCTTAATACATCATTTTTTGATCCTGCCGGAGGAGGAGATCCAATTTTATACCAACATTTATTT
>Tanytarsus_sp__BOLDAAD8855_BIOUG03304_E09
--AACCTTATACTTTATTTTTGGAGCTTGATCCGGAATAGTGGGGACTTCATTAAGAATGCTCATTCGAGCTGAATTAGGTCATCCAGGAACATTAATCGGAGACGATCAAATTTATAATGTAATTGTTACCGCACATGCATTTATTATAATTTTTTTTATAGTTATACCTATTTTAATTGGAGGATTTGGTAATTGACTTTTACCTCTGATACTAGGTGCTCCTGATATAGCCTTCCCTCGAATAAATAATATAAGCTTCTGATTACTTCCCCCATCTATTTCTTTACTTCTTTCTAGATCAATTGTAGAAAATGGAGCAGGAACTGGATGAACAGTTTATCCCCCTTTATCAGCTAATATTGCTCATAGTGGGGCCTCAGTAGATTTAGCAATTTTTTCCCTTCATTTAGCAGGAATTTCTTCAATCTTAGGATCCGTAAATTTTATTACTACTGCAATTAATATACGAGCTAATGGAATTACATTAGACCGAATACCTTTATTTGTTTGATCAGTTGTTATTACAACTATTCTTTTACTTCTTTCACTTCCTGTTCTTGCAGGGGCAATTACAATACTTTTAACAGACCGTAACCTTAATACGTCCTTCTTTGACCCAGCGGGAGGGGGAGACCCT---------------------
>Tanytarsus_sp__BOLDAAC4523_BIOUG03304_E12
--GACATTATATTTTATTTTTGGTGCTTGATCTGGTATAGTAGGGACTTCTTTAAGAATATTAATTCGTGCTGAATTAGGACATCCAGGAACTTTAATTGGCGATGATCAAATTTATAATGTAATTGTTACAGCTCATGCTTTTATTATAATTTTCTTTATAGTTATACCTATTCTTATTGGAGGATTTGGGAATTGATTATTACCTTTAATATTAGGAGCCCCTGATATAGCTTTTCCTCGAATAAATAATATAAGTTTTTGATTACTTCCACCTTCTCTTTCACTTCTTCTTTCTAGTTCTATTGTAGAAAATGGAGCTGGTACAGGATGAACCGTTTATCCTCCTTTATCATCTAACATTGCTCACAGAGGAGCATCAGTAGATTTAGCAATTTTTTCTTTACATTTAGCAGGTATTTCTTCTATTTTAGGTTCAGTTAATTTTATTACTACTGCCATTAATATACGATCCAACGGAATTACATTAGATCGCATACCTTTATTTGTATGATCTGTTATTATTACTACAATTTTATTACTTCTGTCTCTACCAGTATTAGCTGGAGCTATTACAATACTTCTTACAGATCGAAATTTAAATACTTCATTCTTTGACCC----------------------------------------
>Tanytarsus_sp__BOLDAAD8855_BIOUG03304_G06
--AACCTTATACTTTATTTTTGGAGCTTGATCCGGAATAGTGGGGACTTCATTAAGAATGCTCATTCGAGCTGAATTAGGCCATCCAGGAACATTAATCGGAGACGACCAAATTTATAATGTAATTGTTACCGCACATGCATTTATTATAATTTTTTTTATAGTTATACCTATTTTAATTGGAGGGTTTGGTAATTGACTTTTACCTTTGATACTAGGTGCTCCTGATATAGCCTTCCCTCGAATAAATAATATAAGCTTCTGATTACTTCCTCCATCTATTTCTTTACTTCTTTCTAGATCAATTGTAGAAAATGGAGCAGGAACTGGATGAACAGTTTATCCCCCTTTATCGGCTAATATTGCTCATAGTGGGGCCTCAGTAGATTTAGCAATTTTTTCCCTTCATTTGGCAGGAATTTCTTCAATCTTAGGATCCGTAAATTTTATTACTACCGCAATTAATATACGAGCTAATGGAATTACATTAGACCGAATACCTTTATTTGTTTGATCAGTTGTTATTACAACTATTCTTTTACTTCTTTCACTTCCTGTTCTTGCAGGGGCAATTACAATACTTTTAACAGACCGTAACCTTAATACGTCCTTCTT----------------------------------------------
>Tanytarsus_sp__BOLDAAC4523_BIOUG03305_G08
--GACATTATATTTTATTTTTGGTGCTTGATCTGGTATAGTAGGGACTTCTTTAAGAATATTAATTCGTGCTGAATTAGGACATCCAGGAACTTTAATTGGTGATGATCAAATTTATAATGTAATTGTTACAGCTCATGCTTTTATTATAATTTTCTTTATAGTGATACCTATTCTTATTGGCGGGTTTGGGAATTGATTACTACCTTTAATATTAGGAGCCCCTGATATAGCTTTTCCTCGAATAAATAATATAAGTTTTTGATTGCTTCCACCTTCTCTTTCACTTCTTCTTTCAAGTTCTATTGTAGAAAATGGAGCAGGTACAGGATGAACCGTTTATCCTCCTTTATCATCTAACATTGCTCATAGAGGAGCATCAGTAGATTTAGCAATTTTTTCTTTACATTTAGCAGGTATTTCTTCTATTTTAGGTTCAGTTAATTTTATTACTACTGCCATTAATATACGATCCAACGGAATTACATTAGATCGCATACCTTTATTTGTATGATCTGTTATTATTACTACAATTTTATTACTTCTATCTCTACCAGTATTAGCTGGAGCTATTACAATACTTCTTACAGATCGAAATTTAAATACTTCATTCTTT---------------------------------------------
>Tanytarsus_sp__BIOUG03352_A12
--CTCATTATATTTTATTTTTGGAGCATGATCAGGTATAGTTGGGACATCTTTAAGAATATTGATTCGAGCAGAACTTGGACACCCAGGAACTTTTATTGGAGATGATCAAATTTATAACGTAATTGTAACAGCTCACGCTTTTATTATAATTTTTTTCATAGTTATACCTATTTTAATTGGAGGTTTTGGAAATTGACTTTTACCTTTAATATTAGGAGCCCCTGATATAGCTTTTCCTCGAATAAATAACATAAGCTTTTGACTTTTACCCCCGTCGCTTTCTCTTCTTCTTTCTAGAAGTATTGTAGAAAACGGGGCAGGAACAGGTTGAACAGTATATCCTCCTCTATCTTCAAGAATTGCCCATAGAGGCGCCTCAGTTGATTTAGCTATTTTTTCACTTCATTTAGCGGGAATTTCTTCAATTCTTGGATCTGTAAATTTTATTACAACAGCTATTAATATACGATCAAATGGTATTACACTAGACCGAATACCTTTATTCGTTTGATCCGTTATTATTACAACTATCTTACTACTTTTATCTCTACCTGTATTGGCAGGAGCAATTACAATACTTCTAACAGATCGAAATCTAAACACCTCTTTTTTTGATCCTGCGGGAGGAGGAG--------------------------
>Tanytarsus_BIOUG03352_F01
--AACCCTTTACTTTATTTTCGGGGCATGATCAGGGATAGTAGGAACCTCTTTAAGAATACTTATTCGAGCTGAATTAGGTCACCCAGGAACTTTTATTGGAGATGATCAAATTTATAATGTTATTGTTACAGCCCATGCATTTATTATAATTTTTTTTATAGTTATACCTATTTTAATTGGAGGATTTGGAAATTGACTTTTACCATTAATATTAGGGGCTCCAGATATAGCTTTTCCCCGAATAAATAATATAAGTTTTTGACTTCTTCCTCCATCATTAACCCTTCTTCTTTCCAGTTCAATTGTAGAAAACGGAGCTGGAACAGGTTGAACAGTTTATCCTCCTCTTTCAGCTAGAATTGCTCACAGAGGTGCTTCTGTAGATTTAGCAATTTTTTCTCTCCATTTAGCTGGTATTTCTTCAATTTTAGGATCTGTTAATTTTATTACTACGGCTATTAATATACGTGCAAATGGAATTACATTAGATCGAATACCTTTATTTGTATGATCTGTTGTAATTACTACAATTTTATTATTATTATCATTACCAGTTTTAGCTGGTGCAATTACTATATTGTTAACAGATCGAAATTTAAACACTTCTTTCTTCGATCCAGCAGGTGGAGGAGATCCTATTTTATATCAACATTTATTT
>Tanytarsus_sp__BIOUG03352_F05
--CTCATTATATTTTATTTTTGGAGCATGATCAGGTATAGTTGGGACATCTTTAAGAATATTGATTCGAGCAGAACTTGGACACCCAGGAACTTTTATTGGAGATGATCAAATTTATAACGTAATTGTAACAGCTCACGCTTTTATTATAATTTTTTTCATAGTTATACCTATTTTAATTGGAGGTTTTGGAAATTGACTTTTACCTTTAATATTAGGAGCCCCTGATATAGCTTTTCCTCGAATAAATAACATAAGCTTTTGACTTTTACCCCCGTCGCTTTCTCTTCTTCTTTCTAGAAGTATTGTAGAAAACGGGGCAGGAACAGGTTGAACAGTATATCCTCCTCTATCTTCAAGAATTGCCCATAGAGGCGCCTCAGTTGATTTAGCTATTTTTTCACTTCATTTAGCGGGAATTTCTTCAATTCTTGGATCTGTAAATTTTATTACAACAGCTATTAATATACGATCAAATGGTATTACACTAGACCGAATACCTTTATTCGTTTGATCCGTTATTATTACAACTATCTTACTACTTTTATCTCTACCTGTATTGGCAGGAGCAATTACAATACTTCTAACAGATCGAAATCTAAACACCTCTTTTTTTGATCCTGCGGGAGGAGGAG--------------------------
>Tanytarsus_BIOUG03354_B03
--TACACTTTATTTTATTTTTGGAGCCTGATCAGGTATAGTAGGAACTTCTTTAAGAATATTAATTCGTGCAGAATTAGGTCATCCTGGTACATTAATTGGGGATGACCAAATTTATAATGTTATTGTTACTGCTCATGCTTTCATTATAATTTTTTTTATAGTAATACCTATTTTAATTGGGGGATTTGGGAATTGACTTTTACCCTTAATATTAGGAGCCCCCGATATAGCTTTCCCCCGAATAAATAATATAAGATTCTGATTACTTCCTCCTTCTCTCTCCTTACTTCTTTCTAGTTCAATTGTAGAAAATGGGGCAGGAACAGGTTGAACTGTTTACCCTCCTCTATCTTCTAATATTGCCCATAGAGGGGCTTCAGTTGATTTAGCAATTTTTTCTTTACATTTAGCAGGAATTTCTTCAATTTTAGGTTCTGTAAATTTTATTTCTACTGCTATTAATATACGAGCTAATGGGATTACACTAGATCGAATACCTTTATTTGTTTGATCTGTAGTTATTACTACTATTTTATTACTTCTTTCTTTACCTGTTTTAGCAGGTGCAATTACTATACTATTAACAGATCGAAATCTAAATACATCTTTTTTTGACCCAGCTGGAGGGGGAGATCCAATTCTATACCAACATTTATTT
>Tanytarsus_BIOUG03354_B10
--AACCCTTTACTTTATTTTTGGAGCTTGATCCGGAATAGTGGGAACTTCTTTAAGTATACTCATTCGAGCTGAATTAGGACACCCAGGAACATTTATCGGGGACGACCAAATTTATAATGTAATTGTAACAGCACACGCCTTTATCATAATTTTCTTTATAGTTATACCAATTCTAATCGGGGGTTTCGGAAATTGACTCCTCCCTTTAATGCTTGGAGCACCTGATATAGCTTTTCCGCGAATAAATAATATAAGTTTTTGATTATTACCTCCCTCTTTAACATTACTTCTTTCAAGATCAATTGTAGAAGCTGGGGCTGGAACAGGATGAACAGTTTATCCCCCTTTATCTGCTAATATCGCACATAGAGGAGCTTCGGTTGATTTAGCTATTTTTTCTCTACACTTAGCAGGAATTTCTTCTATCTTAGGATCAGTAAACTTTATTACTACAGCTATTAATATACGAGCCAATGGAATTACATTAGATCGAATACCTTTATTTGTATGATCCGTTATTATTACCACAATTTTACTTCTTTTATCTCTTCCTGTATTAGCAGGAGCTATCACTATACTTTTAACAGATCGAAATTTAAACACTTCTTTTTTTGACCCTGCGGGAGGAGGTGACCCAATCCTATACCAACACCTATTT
>Tanytarsus_BIOUG03355_A11
--TACACTTTATTTTATTTTTGGAGCCTGATCAGGTATAGTGGGAACTTCTTTAAGAATATTAATTCGTGCAGAATTAGGCCATCCTGGTACATTAATTGGAGATGACCAAATTTATAATGTTATTGTTACTGCTCATGCTTTCATTATAATTTTTTTTATAGTAATACCTATTTTAATTGGAGGATTTGGAAATTGACTTTTACCCTTAATATTAGGAGCCCCCGATATAGCTTTCCCCCGAATAAATAATATAAGATTCTGATTACTTCCCCCTTCCCTCTCCTTACTACTTTCTAGTTCAATTGTAGAAAATGGGGCAGGAACAGGTTGAACTGTTTACCCCCCACTATCTTCTAATATTGCCCATAGAGGAGCTTCAGTTGATTTAGCAATTTTTTCTTTACATTTAGCAGGAATTTCTTCAATTTTAGGTTCTGTAAATTTTATTACTACTGCTATTAATATACGAGCTAATGGGATTACATTAGATCGAATACCTCTATTTGTTTGATCTGTAGTCATTACTACTATTTTATTACTTCTTTCTTTACCTGTTTTAGCAGGTGCAATTACTATACTATTAACTGATCGAAATCTAAATACATCTTTTTTTGACCCAGCTGGAGGGGGAGATCCAATTCTATACCAACATTTATTT
>Tanytarsus_BIOUG03491_B09
--TACACTTTATTTTATTTTTGGAGCCTGATCAGGTATAGTAGGAACTTCTTTAAGAATATTAATTCGTGCAGAATTAGGTCATCCTGGTACATTAATTGGGGATGACCAAATTTATAATGTTATTGTTACTGCTCATGCTTTCATTATAATTTTTTTTATAGTAATACCTATTTTAATTGGGGGATTTGGGAATTGACTTTTACCCTTAATATTAGGAGCCCCCGATATAGCTTTCCCCCGAATAAATAATATAAGATTCTGATTACTTCCTCCTTCTCTCTCCTTACTTCTTTCTAGTTCAATTGTAGAAAATGGGGCAGGAACAGGTTGAACTGTTTACCCTCCTCTATCTTCTAATATTGCCCATAGAGGGGCTTCAGTTGATTTAGCAATTTTTTCTTTACATTTAGCAGGAATTTCTTCAATTTTAGGTTCTGTAAATTTTATTTCTACTGCTATTAATATACGAGCTAATGGGATTACACTAGATCGAATACCTTTATTTGTTTGATCTGTAGTTATTACTACTATTTTATTACTTCTTTCTTTACCTGTTTTAGCAGGTGCAATTACTATACTATTAACAGATCGAAATCTAAATACATCTTTTTTTGACCCAGCTGGAGG-------------------------------
>Tanytarsus_sp__BIOUG03491_E08
--CTCATTATATTTTATTTTTGGAGCATGATCAGGTATAGTTGGGACATCTTTAAGAATATTGATTCGAGCAGAACTTGGACACCCAGGAACTTTTATTGGAGATGATCAAATTTATAACGTAATTGTAACAGCTCACGCTTTTATTATAATTTTTTTCATAGTTATACCTATTTTAATTGGAGGTTTTGGAAATTGACTTTTACCTTTAATATTAGGAGCCCCTGATATAGCTTTTCCTCGAATAAATAACATAAGCTTTTGACTTTTACCCCCGTCGCTTTCTCTTCTTCTTTCTAGAAGTATTGTAGAAAACGGGGCAGGAACAGGTTGAACAGTATATCCTCCTCTATCTTCAAGAATTGCCCATAGAGGCGCCTCAGTTGATTTAGCTATTTTTTCACTTCATTTAGCGGGAATTTCTTCAATTCTTGGATCTGTAAATTTTATTACAACAGCTATTAATATACGATCAAATGGTATTACACTAGACCGAATACCTTTATTCGTTTGATCCGTTATTATTACAACTATCTTACTACTTTTATCTCTACCTGTATTGGCAGGAGCAATTACAATACTTCTAACAGATCGAAATCTAAACACCTCTTTTTTTGATCCTGCGGGAGGAGGAG--------------------------
>Tanytarsus_sp__BIOUG03492_A10
--CTCATTATATTTTATTTTTGGAGCATGATCAGGTATAGTTGGGACATCTTTAAGAATATTGATTCGAGCAGAACTTGGACACCCAGGAACTTTTATTGGAGATGATCAAATTTATAACGTAATTGTAACAGCTCACGCTTTTATTATAATTTTTTTCATAGTTATACCTATTTTAATTGGAGGTTTTGGAAATTGACTTTTACCTTTAATATTAGGAGCCCCTGATATAGCTTTTCCTCGAATAAATAACATAAGCTTTTGACTTTTACCCCCGTCGCTTTCTCTTCTTCTTTCTAGAAGTATTGTAGAAAACGGGGCAGGAACAGGTTGAACAGTATATCCTCCTCTATCTTCAAGAATTGCCCATAGAGGCGCCTCAGTTGATTTAGCTATTTTTTCACTTCATTTAGCGGGAATTTCTTCAATTCTTGGATCTGTAAATTTTATTACAACAGCTATTAATATACGATCAAATGGTATTACACTAGACCGAATACCTTTATTCGTTTGATCCGTTATTATTACAACTATCTTACTACTTTTATCTCTACCTGTATTGGCAGGAGCAATTACAATACTTCTAACAGATCGAAATCTAAACACCTCTTTTTTTGATCCTGCGGGAGGAGGAGACCCCATTCTTTATCAACACTTATTT
>Tanytarsus_sp__BIOUG03493_F10
--CTCATTATATTTTATTTTTGGAGCATGATCAGGTATAGTTGGGACATCTTTAAGAATATTGATTCGAGCAGAACTTGGACACCCAGGAACTTTTATTGGAGATGATCAAATTTATAACGTAATTGTAACAGCTCACGCTTTTATTATAATTTTTTTCATAGTTATACCTATTTTAATTGGAGGTTTTGGAAATTGACTTTTACCTTTAATATTAGGAGCCCCTGATATAGCTTTTCCTCGAATAAATAACATAAGCTTTTGACTTTTACCCCCGTCGCTTTCTCTTCTTCTTTCTAGAAGTATTGTAGAAAACGGGGCAGGAACAGGTTGAACAGTATATCCTCCTCTATCTTCAAGAATTGCCCATAGAGGCGCCTCAGTTGATTTAGCTATTTTTTCACTTCATTTAGCGGGAATTTCTTCAATTCTTGGATCTGTAAATTTTATTACAACAGCTATTAATATACGATCAAATGGTATTACACTAGACCGAATACCTTTATTCGTTTGATCCGTTATTATTACAACTATCTTACTACTTTTATCTCTACCTGTATTGGCAGGAGCAATTACAATACTTCTAACAGATCGAAATCTAAACACCTCTTTTTTTGATCCTGC-------------------------------------
>Tanytarsus_BIOUG03557_B04
--AACCCTTTACTTTATTTTCGGGGCATGATCAGGGATAGTAGGAACCTCTTTAAGAATACTTATTCGAGCTGAATTAGGTCACCCAGGAACTTTTATTGGAGATGATCAAATTTATAATGTTATTGTTACAGCCCATGCATTTATTATAATTTTTTTTATAGTTATACCTATTTTAATTGGAGGATTTGGAAATTGACTTTTACCATTAATATTAGGGGCTCCAGATATAGCTTTTCCCCGAATAAATAATATAAGTTTTTGACTTCTTCCTCCATCATTAACCCTTCTTCTTTCCAGTTCAATTGTAGAAAACGGAGCTGGAACAGGTTGAACAGTTTATCCTCCTCTTTCAGCTAGAATTGCTCACAGAGGTGCTTCTGTAGATTTAGCAATTTTTTCTCTCCATTTAGCTGGTATTTCTTCAATTTTAGGATCTGTTAATTTTATTACTACGGCTATTAATATACGTGCAAATGGAATTACATTAGATCGAATACCTTTATTTGTATGATCTGTTGTAATTACTACAATTTTATTATTATTATCATTACCAGTTTTAGCTGGTGCAATTACTATATTGTTAACAGATCGAAATTTAAACACTTCTTTCTTCGATCCAGCAGGTGGAGGAGATCCTATTTTATATCAACATTTATTT
>Tanytarsus_BIOUG03557_F02
--AACTCTATATTTTATTTTTGGTGCCTGATCAGGAATAGTTGGAACTTCTTTAAGCATACTTATCCGAGCTGAATTAGGTCACCCAGGAACATTAATTGGAGATGACCAAATTTATAATGTAATTGTAACTGCTCATGCTTTTATTATAATTTTTTTTATAGTTATACCTATTTTAATTGGAGGTTTCGGAAATTGATTACTGCCTTTAATGTTAGGAGCACCTGACATAGCATTTCCTCGAATAAATAATATAAGTTTTTGGCTACTACCTCCTTCCCTTTCTCTTTTACTTTCAAGCTCTATCGTTGAAAATGGAGCAGGAACTGGTTGAACTGTTTATCCCCCTCTTTCTTCCAATATTGCTCATAGAGGAGCATCTGTAGACTTAGCTATTTTTTCTTTACATTTAGCTGGAATTTCTTCAATTTTAGGCTCTGTTAATTTTATTACAACTGCTATTAATATACGAGCCAACGGAATTACTCTAGATCGAATACCTCTATTTGTTTGATCCGTTGTGATTACAACAATCCTTCTTTTATTGTCATTACCTGTTTTAGCTGGAGCTATCACTATATTATTAACCGACCGAAACTTAAATACTTCTTTTTTTGACCCTGCAGGAGGAGGAGACCCTATTTTGTACCAACATTTATTT
>Tanytarsus_BIOUG03557_F07
--AACTCTTTACTTCATTTTTGGTGCTTGATCAGGAATGGTAGGTACTTCTTTAAGTATGCTTATTCGAGCCGAATTAGGTCATCCTGGTACATTAATTGGTGATGATCAAATCTATAATGTTATCGTAACTGCACATGCTTTTATTATAATTTTTTTTATAGTAATACCTATTTTAATTGGAGGATTTGGAAATTGACTTTTACCCTTAATGCTGGGAGCTCCTGATATAGCTTTTCCCCGAATAAATAATATAAGATTTTGACTTTTACCTCCTTCTTTATCTCTACTTCTTTCTAGATCAATTGTAGAAAACGGGGCAGGAACAGGTTGAACAGTATACCCCCCATTATCGGCAAATATTGCCCATAGAGGGGCATCTGTTGATTTAGCAATTTTTTCCTTACATTTAGCAGGAATTTCTTCTATTTTGGGGTCTGTAAATTTCATTACAACTGCTATTAATATACGAGCCAATGGAATCACTTTAGATCGAATACCTTTATTTGTTTGATCAGTAGTAATTACAACCATTTTATTACTACTTTCTTTACCTGTTTTAGCCGGAGCTATTACAATACTATTAACAGATCGAAATTTAAATACCTCTTTTTTTGACCCCGCAGGAGGAGGAGATCCTATTCTATACCAACATTTATTT
>Tanytarsus_mendax_BIOUG03558_A04
--AACATTATATTTTATTTTTGGTGCTTGATCTGGTATAGTAGGAACATCTTTAAGAATACTTATCCGAGCAGAATTAGGTCATCCAGGAACTTTTATTGGAGATGATCAAATTTATAATGTAATTGTTACAGCTCATGCTTTTGTCATAATTTTTTTTATAGTTATACCTATCTTAATTGGAGGATTTGGAAATTGATTATTACCATTAATACTTGGAGCTCCAGATATAGCCTTTCCCCGAATAAATAATATAAGTTTTTGACTTCTTCCTCCATCTTTAACTCTTCTTCTTTCTAGTTCCATTGTAGAAAATGGGGCAGGAACAGGATGAACCGTTTATCCTCCCCTTTCAGCAAGAATTGCACATAGAGGGGCTTCAGTAGATTTAGCTATCTTTTCTCTTCATTTAGCCGGAATCTCATCAATTTTAGGGTCAGTAAATTTTATTACAACAGCAATTAACATACGAGCAAATGGAATTACTTTAGATCGAATACCTTTATTTGTATGATCAGTAGTAATTACAACAGTTCTTCTTCTTCTATCTCTGCCCGTATTAGCCGGAGCAATTACAATATTACTAACAGATCGAAATTTAAATACATCATTCTTTGACCCCGCAGGAGGAGGTGA-------------------------
>Tanytarsus_sp__BIOUG03709_E07
--CTCATTATATTTTATTTTTGGAGCATGATCAGGTATAGTTGGGACATCTTTAAGAATATTGATTCGAGCAGAACTTGGACACCCAGGAACTTTTATTGGAGATGATCAAATTTATAACGTAATTGTAACAGCTCACGCTTTTATTATAATTTTTTTCATAGTTATACCTATTTTAATTGGAGGTTTTGGAAATTGACTTTTACCTTTAATATTAGGAGCCCCTGATATAGCTTTTCCTCGAATAAATAACATAAGCTTTTGACTTTTACCCCCGTCGCTTTCTCTTCTTCTTTCTAGAAGTATTGTAGAAAACGGGGCAGGAACAGGTTGAACAGTATATCCTCCTCTATCTTCAAGAATTGCCCATAGAGGCGCCTCAGTTGATTTAGCTATTTTTTCACTTCATTTAGCGGGAATTTCTTCAATTCTTGGATCTGTAAATTTTATTACAACAGCTATTAATATACGATCAAATGGTATTACACTAGACCGAATACCTTTATTCGTTTGATCCGTTATTATTACAACTATCTTACTACTTTTATCTCTACCTGTATTGGCAGGAGCAATTACAATACTTCTAACAGATCGAAATCTAAACACCTCTTTTTTTGATCCTGCGGGAGGAGGAG--------------------------
>Tanytarsus_inaequalis_BIOUG03794_E09
--AACATTATACTTTATTTTCGGAGCATGATCAGGAATAGTTGGTACTTCTCTAAGTATATTAATCCGTGCAGAATTAGGACACCCTGGAACTTTTATTGGGGATGATCAAATTTATAATGTAATTGTTACAGCTCATGCATTTATTATAATTTTTTTTATAGTTATACCAATTTTAATTGGAGGATTTGGTAATTGACTTCTACCTTTAATACTTGGTGCACCTGATATAGCTTTCCCACGAATAAATAATATAAGTTTTTGACTTCTTCCTCCTTCTTTAACCCTTCTTCTTTCTAGTTCAATTGTAGAAAACGGAGCCGGGACAGGTTGAACAGTTTACCCTCCTCTATCAGCTAGAATTGCACATAGAGGAGCTTCAGTTGATTTAGCAATTTTTTCTCTTCATTTAGCTGGGGTTTCTTCAATTTTAGGTTCTGTAAATTTTATTACTACAGCTATTAATATACGAGCTAATGGAATTACATTAGATCGAATACCTTTATTTGTATGATCTGTTGTAATTACCACAATTCTTTTATTATTATCATTACCAGTTTTAGCTGGAGCTATTACTATATTGCTCACAGATCGAAATTTAAATACTTCTTTTTTTGATCCCGC-------------------------------------
>Tanytarsus_mendax_BIOUG03795_C05
--AACATTATATTTTATTTTTGGAGCTTGATCTGGTATAGTAGGAACATCTTTAAGAATACTTATCCGAGCAGAATTAGGTCATCCAGGTACTTTTATTGGAGATGACCAAATTTATAATGTAATTGTTACAGCTCATGCTTTTATCATAATTTTTTTTATAGTTATGCCTATCTTAATTGGAGGATTTGGAAATTGATTATTACCATTAATACTTGGGGCTCCAGATATAGCCTTCCCTCGAATAAATAATATAAGTTTTTGACTTCTTCCCCCATCTTTAACTCTTCTTCTTTCTAGTTCCATTGTAGAAAATGGAGCAGGAACAGGATGAACTGTTTATCCCCCTCTTTCAGCAAGAATTGCACACAGAGGGGCTTCAGTAGATTTAGCTATTTTTTCTCTTCATTTAGCCGGAATCTCATCAATTTTAGGGTCAGTAAATTTTATTACAACAGCAATTAATATACGAGCAAATGGGATTACTTTAGATCGAATACCTTTATTTGTATGATCAGTAGTAATTACAACAGTTCTTCTTCTTTTATCTCTTCCCGTATTAGCCGGAGCAATTACAATATTACTAACAGATCGAAATTTAAATACATCATTCTTTGACCCTGCAGGAGGAGGGG--------------------------
>Tanytarsus_BIOUG03913_A11
--AACTCTATATTTTATTTTTGGTGCCTGATCAGGAATAGTTGGAACTTCTTTAAGCATACTTATCCGAGCTGAATTAGGTCACCCAGGAACATTAATTGGAGATGACCAAATTTATAATGTAATTGTAACTGCTCATGCTTTTATTATAATTTTTTTTATAGTTATACCTATTTTAATTGGAGGTTTCGGAAATTGATTACTGCCTTTAATGTTAGGAGCACCTGACATAGCATTTCCTCGAATAAATAATATAAGTTTTTGGCTACTACCTCCTTCCCTTTCTCTTTTACTTTCAAGCTCTATCGTTGAAAATGGAGCAGGAACTGGTTGAACTGTTTATCCCCCTCTTTCTTCCAATATTGCTCATAGAGGAGCATCTGTAGACTTAGCTATTTTTTCTTTACATTTAGCTGGAATTTCTTCAATTTTAGGCTCTGTTAATTTTATTACAACTGCTATTAATATACGAGCCAACGGAATTACTCTAGATCGAATACCTCTATTTGTTTGATCCGTTGTGATTACAACAATCCTTCTTTTATTGTCATTACCTGTTTTAGCTGGAGCTATCACTATATTATTAACCGACCGAAACTTAAATACTTCTTTTTTTGACCCTGCAGGAGGAGGAGACCCTATTTTGTACCAACATTTATTT
>Tanytarsus_sp__BIOUG03918_G10
--CTCATTATATTTTATTTTTGGAGCATGATCAGGTATAGTTGGGACATCTTTAAGAATATTGATTCGAGCAGAACTTGGACACCCAGGAACTTTTATTGGAGATGATCAAATTTATAACGTAATTGTAACAGCTCACGCTTTTATTATAATTTTTTTCATAGTTATACCTATTTTAATTGGAGGTTTTGGAAATTGACTTTTACCTTTAATATTAGGAGCCCCTGATATAGCTTTTCCTCGAATAAATAACATAAGCTTTTGACTTTTACCCCCGTCGCTTTCTCTTCTTCTTTCTAGAAGTATTGTAGAAAACGGGGCAGGAACAGGTTGAACAGTATATCCTCCTCTATCTTCAAGAATTGCCCATAGAGGCGCCTCAGTTGATTTAGCTATTTTTTCACTTCATTTAGCGGGAATTTCTTCAATTCTTGGATCTGTAAATTTTATTACAACAGCTATTAATATACGATCAAATGGTATTACACTAGACCGAATACCTTTATTCGTTTGATCCGTTATTATTACAACTATCTTACTACTTTTATCTCTACCTGTATTGGCAGGAGCAATTACAATACTTCTAACAGATCGAAATCTAAACACCTCTTTTTTT---------------------------------------------
>Tanytarsus_BIOUG03945_D01
--AACTTTATATTTTATTTTTGGGGCTTGATCAGGAATAGTAGGAACATCATTAAGAATACTTATTCGGGCTGAACTTGGACACCCTGGAACATTTATTGGTGATGATCAAATTTATAATGTTATTGTTACGGCACATGCATTTATTATAATTTTTTTTATAGTAATACCAATTTTAATTGGAGGTTTTGGAAATTGACTTTTACCTTTAATATTAGGAGCCCCAGATATGGCGTTTCCTCGAATAAATAATATAAGTTTTTGACTTTTACCCCCATCATTGACCCTTCTTCTTTCTAGATCAATTGTAGAAAACGGAGCAGGAACAGGATGAACTGTTTATCCCCCTCTTTCTGCAAATATTGCTCATAGAGGAGCTTCAGTAGATTTAGCAATTTTTTCTCTTCATTTAGCTGGTATTTCTTCTATTTTAGGTTCTGTAAATTTTATTACTACAGCTATTAATATACGAGCTAATGGTATTACCCTTGATCGAATACCTCTTTTTGTCTGATCAGTTGTAATTACTACAATTCTATTGTTACTATCTCTTCCTGTATTAGCTGGAGCAATTACAATATTATTAACAGACCGAAATTTAAATACTTCATTTTTTGATCCAGCAGGAGGAGGAGATCCAATTTTATATCAACACCTATTT
>Tanytarsus_BIOUG03970_C08
--AACATTATATTTTATTTTTGGAGCTTGATCTGGAATAGTGGGTACCTCTTTAAGAATATTAATTCGAGCAGAATTAGGTCATCCTGGAACACTAATTGGTGACGACCAAATTTATAATGTAATTGTTACAGCTCATGCTTTTATTATAATTTTTTTTATAGTTATACCTATTTTAATTGGAGGGTTTGGAAATTGACTTTTACCCCTTATACTTGGGGCCCCGGATATAGCTTTCCCTCGAATAAATAATATAAGTTTTTGACTTTTACCCCCTTCTCTTTCTTTATTACTTTCTAGTTCAATTGTAGAAAATGGTGCTGGAACAGGATGAACAGTTTATCCTCCTTTATCTGCTAATATCGCTCATAGAGGGGCTTCTGTAGATTTAGCAATTTTTTCTCTTCATTTAGCTGGAATTTCTTCTATTTTAGGATCAGTAAATTTTATTACCACAGCTATTAACATACGCGCAAATGGAATTACTTTAGATCGAATACCCTTATTCGTATGATCAGTTGTAATTACAACCATTCTTTTACTATTATCTCTACCAGTTTTAGCTGGAGCTATTACAATACTTTTAACAGATCGAAACTTAAATACCTCTTTTTTTGACCCCGCAGGAGGA------------------------------
>Tanytarsus_sp__BIOUG03970_D04
--CTCATTATATTTTATTTTTGGAGCATGATCAGGTATAGTTGGGACATCTTTAAGAATATTGATTCGAGCAGAACTTGGACACCCAGGAACTTTTATTGGAGATGATCAAATTTATAACGTAATTGTAACAGCTCACGCTTTTATTATAATTTTTTTCATAGTTATACCTATTTTAATTGGAGGTTTTGGAAATTGACTTTTACCTTTAATATTAGGAGCCCCTGATATAGCTTTTCCTCGAATAAATAACATAAGCTTTTGACTTTTACCCCCGTCGCTTTCTCTTCTTCTTTCTAGAAGTATTGTAGAAAACGGGGCAGGAACAGGTTGAACAGTATATCCTCCTCTATCTTCAAGAATTGCCCATAGAGGCGCCTCAGTTGATTTAGCTATTTTTTCACTTCATTTAGCGGGAATTTCTTCAATTCTTGGATCTGTAAATTTTATTACAACAGCTATTAATATACGATCAAATGGTATTACACTAGACCGAATACCTTTATTCGTTTGATCCGTTATTATTACAACTATCTTACTACTTTTATCTCTACCTGTATTGGCAGGAGCAATTACAATACTTCTAACAGATCGAAATCTAAACACCTCTTTTTTTGATCCTGCGGGAGGAGGAGACCCCATTCTTTATCAACACTTATTT
>Tanytarsus_BIOUG04045_D09
--AACCCTTTACTTTATTTTCGGGGCATGATCAGGGATAGTAGGAACCTCTTTAAGAATACTTATTCGAGCTGAATTAGGTCACCCAGGAACTTTTATTGGGGATGATCAAATTTATAATGTTATTGTTACAGCCCATGCATTTATTATAATTTTTTTTATAGTTATACCTATTTTAATTGGAGGATTTGGAAATTGACTTTTACCATTAATATTAGGGGCTCCAGATATAGCTTTTCCCCGAATAAATAATATAAGTTTTTGACTTCTTCCTCCATCATTAACCCTTCTTCTTTCCAGTTCAATTGTAGAAAACGGAGCTGGAACAGGTTGAACAGTTTATCCTCCTCTTTCAGCTAGAATTGCTCACAGAGGTGCTTCTGTAGATTTAGCAATTTTTTCTCTCCATTTAGCTGGTATTTCTTCAATTTTAGGATCTGTTAATTTTATTACTACGGCTATTAATATACGTGCAAATGGAATTACATTAGATCGAATACCTTTATTTGTATGATCTGTTGTAATTACTACAATTTTATTATTATTATCATTACCAGTTTTAGCTGGTGCAATTACTATATTGTTAACAGATCGAAATTTAAACACTTCTTTCTTCGATCCAGCAGGTGGAGGAGATCCTATTTTATATCAACATTTATTT
>Tanytarsus_sp__BIOUG04045_G03
--CTCATTATATTTTATTTTTGGAGCATGATCAGGTATAGTTGGGACATCTTTAAGAATATTGATTCGAGCAGAACTTGGACACCCAGGAACTTTTATTGGAGATGATCAAATTTATAACGTAATTGTAACAGCTCACGCTTTTATTATAATTTTTTTCATAGTTATACCTATTTTAATTGGAGGTTTTGGAAATTGACTTTTACCTTTAATATTAGGAGCCCCTGATATAGCTTTTCCTCGAATAAATAACATAAGCTTTTGACTTTTACCCCCGTCGCTTTCTCTTCTTCTTTCTAGAAGTATTGTAGAAAACGGGGCAGGAACAGGTTGAACAGTATATCCTCCTCTATCTTCAAGAATTGCCCATAGAGGCGCCTCAGTTGATTTAGCTATTTTTTCACTTCATTTAGCGGGAATTTCTTCAATTCTTGGATCTGTAAATTTTATTACAACAGCTATTAATATACGATCAAATGGTATTACACTAGACCGAATACCTTTATTCGTTTGATCCGTTATTATTACAACTATCTTACTACTTTTATCTCTACCTGTATTGGCAGGAGCAATTACAATACTTCTAACAGATCGAAATCTAAACACCTCTTTTTTTGATCCTGCGGGAGGAGGAGACCCCATTCTTTATCAACACTTATTT
>Tanytarsus_sp__BIOUG04048_H08
--CTCATTATATTTTATTTTTGGAGCATGATCAGGTATAGTTGGGACATCTTTAAGAATATTGATTCGAGCAGAACTTGGACACCCAGGAACTTTTATTGGAGATGATCAAATTTATAACGTAATTGTAACAGCTCACGCTTTTATTATAATTTTTTTCATAGTTATACCTATTTTAATTGGAGGTTTTGGAAATTGACTTTTACCTTTAATATTAGGAGCCCCTGATATAGCTTTTCCTCGAATAAATAACATAAGCTTTTGACTTTTACCCCCGTCGCTTTCTCTTCTTCTTTCTAGAAGTATTGTAGAAAACGGGGCAGGAACAGGTTGAACAGTATATCCTCCTCTATCTTCAAGAATTGCCCATAGAGGCGCCTCAGTTGATTTAGCTATTTTTTCACTTCATTTAGCGGGAATTTCTTCAATTCTTGGATCTGTAAATTTTATTACAACAGCTATTAATATACGATCAAATGGTATTACACTAGACCGAATACCTTTATTCGTTTGATCCGTTATTATTACAACTATCTTACTACTTTTATCTCTACCTGTATTGGCAGGAGCAATTACAATACTTCTAACAGATCGAAATCTAAACACCTCTTTTTTTGATCCTGCGGGAGGAGGAGACCCCATTCTTTATCAACACTTATTT
>Tanytarsus_BIOUG04053_D02
--AACCCTTTACTTTATTTTCGGGGCATGATCAGGGATAGTAGGAACCTCTTTAAGAATACTTATTCGAGCTGAATTAGGTCACCCAGGAACTTTTATTGGAGATGATCAAATTTATAATGTTATTGTTACAGCCCATGCATTTATTATAATTTTTTTTATAGTTATACCTATTTTAATTGGAGGATTTGGAAATTGACTTTTACCATTAATATTAGGGGCTCCAGATATAGCTTTTCCCCGAATAAATAATATAAGTTTTTGACTTCTTCCTCCATCATTAACCCTTCTTCTTTCCAGTTCAATTGTAGAAAACGGAGCTGGAACAGGTTGAACAGTTTATCCTCCTCTTTCAGCTAGAATTGCTCACAGAGGTGCTTCTGTAGATTTAGCAATTTTTTCTCTCCATTTAGCTGGTATTTCTTCAATTTTAGGATCTGTTAATTTTATTACTACGGCTATTAATATACGTGCAAATGGAATTACATTAGATCGAATACCTTTATTTGTATGATCTGTTGTAATTACTACAATTTTATTATTATTATCATTACCAGTTTTAGCTGGTGCAATTACTATATTGTTAACAGATCGAAATTTAAACACTTCTTTCTTCGATCCAGCAGGTGGA------------------------------
>Tanytarsus_sp__BIOUG04053_G06
--CTCATTATATTTTATTTTTGGAGCATGATCAGGTATAGTTGGGACATCTTTAAGAATATTGATTCGAGCAGAACTTGGACACCCAGGAACTTTTATTGGAGATGATCAAATTTATAACGTAATTGTAACAGCTCACGCTTTTATTATAATTTTTTTCATAGTTATACCTATTTTAATTGGAGGTTTTGGAAATTGACTTTTACCTTTAATATTAGGAGCCCCTGATATAGCTTTTCCTCGAATAAATAACATAAGCTTTTGACTTTTACCCCCGTCGCTTTCTCTTCTTCTTTCTAGAAGTATTGTAGAAAACGGGGCAGGAACAGGTTGAACAGTATATCCTCCTCTATCTTCAAGAATTGCCCATAGAGGCGCCTCAGTTGATTTAGCTATTTTTTCACTTCATTTAGCGGGAATTTCTTCAATTCTTGGATCTGTAAATTTTATTACAACAGCTATTAATATACGATCAAATGGTATTACACTAGACCGAATACCTTTATTCGTTTGATCCGTTATTATTACAACTATCTTACTACTTTTATCTCTACCTGTATTGGCAGGAGCAATTACAATACTTCTAACAGATCGAAATCTAAACACCTCTTTTTTTGATCCTGCGGGAGGAGGAGACCCC---------------------
>Tanytarsus_sp__BIOUG04060_C03
--CTCATTATATTTTATTTTTGGAGCATGATCAGGTATAGTTGGGACATCTTTAAGAATATTGATTCGAGCAGAACTTGGACACCCAGGAACTTTTATTGGAGATGATCAAATTTATAACGTAATTGTAACAGCTCACGCTTTTATTATAATTTTTTTCATAGTTATACCTATTTTAATTGGAGGTTTTGGAAATTGACTTTTACCTTTAATATTAGGAGCCCCTGATATAGCTTTTCCTCGAATAAATAACATAAGCTTTTGACTTTTACCCCCGTCGCTTTCTCTTCTTCTTTCTAGAAGTATTGTAGAAAACGGGGCAGGAACAGGTTGAACAGTATATCCTCCTCTATCTTCAAGAATTGCCCATAGAGGCGCCTCAGTTGATTTAGCTATTTTTTCACTTCATTTAGCGGGAATTTCTTCAATTCTTGGATCTGTAAATTTTATTACAACAGCTATTAATATACGATCAAATGGTATTACACTAGACCGAATACCTTTATTCGTTTGATCCGTTATTATTACAACTATCTTACTACTTTTATCTCTACCTGTATTGGCAGGAGCAATTACAATACTTCTAACAGATCGAAATCTAAACACCTCTTTTTTTGATCCTGCGGGAGGAGGAGA-------------------------
>Tanytarsus_BIOUG04060_G06
--AACCCTTTACTTTATTTTCGGGGCATGATCAGGGATAGTAGGAACCTCTTTAAGAATACTTATTCGAGCTGAATTAGGTCACCCAGGAACTTTTATTGGAGATGATCAAATTTATAATGTTATTGTTACAGCCCATGCATTTATTATAATTTTTTTTATAGTTATACCTATTTTAATTGGAGGATTTGGAAATTGACTTTTACCATTAATATTAGGGGCTCCAGATATAGCTTTTCCCCGAATAAATAATATAAGTTTTTGACTTCTTCCTCCATCATTAACCCTTCTTCTTTCCAGTTCAATTGTAGAAAACGGAGCTGGAACAGGTTGAACAGTTTATCCTCCTCTTTCAGCTAGAATTGCTCACAGAGGTGCTTCTGTAGATTTAGCAATTTTTTCTCTCCATTTAGCTGGTATTTCTTCAATTTTAGGATCTGTTAATTTTATTACTACGGCTATTAATATACGTGCAAATGGAATTACATTAGATCGAATACCTTTATTTGTATGATCTGTTGTAATTACTACAATTTTATTATTATTATCATTACCAGTTTTAGCTGGTGCAATTACTATATTGTTAACAGATCGAAATTTAAACACTTCTTTCTTCGATCCAGCAGGTGGAGGAGAT------------------------
>Tanytarsus_sp__BIOUG04140_B07
--CTCATTATATTTTATTTTTGGAGCATGATCAGGTATAGTTGGGACATCTTTAAGAATATTGATTCGAGCAGAACTTGGACACCCAGGAACTTTTATTGGAGATGATCAAATTTATAACGTAATTGTAACAGCTCACGCTTTTATTATAATTTTTTTCATAGTTATACCTATTTTAATTGGAGGTTTTGGAAATTGACTTTTACCTTTAATATTAGGAGCCCCTGATATAGCTTTTCCTCGAATAAATAACATAAGCTTTTGACTTTTACCCCCGTCGCTTTCTCTTCTTCTTTCTAGAAGTATTGTAGAAAACGGGGCAGGAACAGGTTGAACAGTATATCCTCCTCTATCTTCAAGAATTGCCCATAGAGGCGCCTCAGTTGATTTAGCTATTTTTTCACTTCATTTAGCGGGAATTTCTTCAATTCTTGGATCTGTAAATTTTATTACAACAGCTATTAATATACGATCAAATGGTATTACACTAGACCGAATACCTTTATTCGTTTGATCCGTTATTATTACAACTATCTTACTACTTTTATCTCTACCTGTATTGGCAGGAGCAATTACAATACTTCTAACAGATCGAAATCTAAACACCTCTTTTTTTGATCCTGCGGGAGGAGGAG--------------------------
>Tanytarsus_sp__BIOUG04140_E06
--CTCATTATATTTTATTTTTGGAGCATGATCAGGTATAGTTGGGACATCTTTAAGAATATTGATTCGAGCAGAACTTGGACACCCAGGAACTTTTATTGGAGATGATCAAATTTATAACGTAATTGTAACAGCTCACGCTTTTATTATAATTTTTTTCATAGTTATACCTATTTTAATTGGAGGTTTTGGAAATTGACTTTTACCTTTAATATTAGGAGCCCCTGATATAGCTTTTCCTCGAATAAATAACATAAGCTTTTGACTTTTACCCCCGTCGCTTTCTCTTCTTCTTTCTAGAAGTATTGTAGAAAACGGGGCAGGAACAGGTTGAACAGTATATCCTCCTCTATCTTCAAGAATTGCCCATAGAGGCGCCTCAGTTGATTTAGCTATTTTTTCACTTCATTTAGCGGGAATTTCTTCAATTCTTGGATCTGTAAATTTTATTACAACAGCTATTAATATACGATCAAATGGTATTACACTAGACCGAATACCTTTATTCGTTTGATCCGTTATTATTACAACTATCTTACTACTTTTATCTCTACCTGTATTGGCAGGAGCAATTACAATACTTCTAACAGATCGAAATCTAAACACCTCTTTTTTT---------------------------------------------
>Tanytarsus_sp__BIOUG04140_F08
--CTCATTATATTTTATTTTTGGAGCATGATCAGGTATAGTTGGGACATCTTTAAGAATATTGATTCGAGCAGAACTTGGACACCCAGGAACTTTTATTGGAGATGATCAAATTTATAACGTAATTGTAACAGCTCACGCTTTTATTATAATTTTTTTCATAGTTATACCTATTTTAATTGGAGGTTTTGGAAATTGACTTTTACCTTTAATATTAGGAGCCCCTGATATAGCTTTTCCTCGAATAAATAACATAAGCTTTTGACTTTTACCCCCGTCGCTTTCTCTTCTTCTTTCTAGAAGTATTGTAGAAAACGGGGCAGGAACAGGTTGAACAGTATATCCTCCTCTATCTTCAAGAATTGCCCATAGAGGCGCCTCAGTTGATTTAGCTATTTTTTCACTTCATTTAGCGGGAATTTCTTCAATTCTTGGATCTGTAAATTTTATTACAACAGCTATTAATATACGATCAAATGGTATTACACTAGACCGAATACCTTTATTCGTTTGATCCGTTATTATTACAACTATCTTACTACTTTTATCTCTACCTGTATTGGCAGGAGCAATTACAATACTTCTAACAGATCGAAATCTAAACACCTCTTTTTTTGATCCTGC-------------------------------------
>Tanytarsus_sp__BIOUG04140_H01
--CTCATTATATTTTATTTTTGGAGCATGATCAGGTATAGTTGGGACATCTTTAAGAATATTGATTCGAGCAGAACTTGGACACCCAGGAACTTTTATTGGAGATGATCAAATTTATAACGTAATTGTAACAGCTCACGCTTTTATTATAATTTTTTTCATAGTTATACCTATTTTAATTGGAGGTTTTGGAAATTGACTTTTACCTTTAATATTAGGAGCCCCTGATATAGCTTTTCCTCGAATAAATAACATAAGCTTTTGACTTTTACCCCCGTCGCTTTCTCTTCTTCTTTCTAGAAGTATTGTAGAAAACGGGGCAGGAACAGGTTGAACAGTATATCCTCCTCTATCTTCAAGAATTGCCCATAGAGGCGCCTCAGTTGATTTAGCTATTTTTTCACTTCATTTAGCGGGAATTTCTTCAATTCTTGGATCTGTAAATTTTATTACAACAGCTATTAATATACGATCAAATGGTATTACACTAGACCGAATACCTTTATTCGTTTGATCCGTTATTATTACAACTATCTTACTACTTTTATCTCTACCTGTATTGGCAGGAGCAATTACAATACTTCTAACAGATCGAAATCTAAACACCTCTTTTTTTGATCCTGCGGGAGGAGGAGACCCC---------------------
>Tanytarsus_sp__BIOUG04187_A09
--CTCATTATATTTTATTTTTGGAGCATGATCAGGTATAGTTGGGACATCTTTAAGAATATTGATTCGAGCAGAACTTGGACACCCAGGAACTTTTATTGGAGATGATCAAATTTATAACGTAATTGTAACAGCTCACGCTTTTATTATAATTTTTTTCATAGTTATACCTATTTTAATTGGAGGTTTTGGAAATTGACTTTTACCTTTAATATTAGGAGCCCCTGATATAGCTTTTCCTCGAATAAATAACATAAGCTTTTGACTTTTACCCCCGTCGCTTTCTCTTCTTCTTTCTAGAAGTATTGTAGAAAACGGGGCAGGAACAGGTTGAACAGTATATCCTCCTCTATCTTCAAGAATTGCCCATAGAGGCGCCTCAGTTGATTTAGCTATTTTTTCACTTCATTTAGCGGGAATTTCTTCAATTCTTGGATCTGTAAATTTTATTACAACAGCTATTAATATACGATCAAATGGTATTACACTAGACCGAATACCTTTATTCGTTTGATCCGTTATTATTACAACTATCTTACTACTTTTATCTCTACCTGTATTGGCAGGAGCAATTACAATACTTCTAACAGATCGAAATCTAAACACCTCTTTTTTTGATCCTGCGGGAGGAGGAG--------------------------
>Tanytarsus_sp__BIOUG04187_E11
--CTCATTATATTTTATTTTTGGAGCATGATCAGGTATAGTTGGGACATCTTTAAGAATATTGATTCGAGCAGAACTTGGACACCCAGGAACTTTTATTGGAGATGATCAAATTTATAACGTAATTGTAACAGCTCACGCTTTTATTATAATTTTTTTCATAGTTATACCTATTTTAATTGGAGGTTTTGGAAATTGACTTTTACCTTTAATATTAGGAGCCCCTGATATAGCTTTTCCTCGAATAAATAACATAAGCTTTTGACTTTTACCCCCGTCGCTTTCTCTTCTTCTTTCTAGAAGTATTGTAGAAAACGGGGCAGGAACAGGTTGAACAGTATATCCTCCTCTATCTTCAAGAATTGCCCATAGAGGCGCCTCAGTTGATTTAGCTATTTTTTCACTTCATTTAGCGGGAATTTCTTCAATTCTTGGATCTGTAAATTTTATTACAACAGCTATTAATATACGATCAAATGGTATTACACTAGACCGAATACCTTTATTCGTTTGATCCGTTATTATTACAACTATCTTACTACTTTTATCTCTACCTGTATTGGCAGGAGCAATTACAATACTTCTAACAGATCGAAATCTAAACACCTCTTTTTTTGA-------------------------------------------
>Tanytarsus_sp__BIOUG04187_E12
--CTCATTATATTTTATTTTTGGAGCATGATCAGGTATAGTTGGGACATCTTTAAGAATATTGATTCGAGCAGAACTTGGACACCCAGGAACTTTTATTGGAGATGATCAAATTTATAACGTAATTGTAACAGCTCACGCTTTTATTATAATTTTTTTCATAGTTATACCTATTTTAATTGGAGGTTTTGGAAATTGACTTTTACCTTTAATATTAGGAGCCCCTGATATAGCTTTTCCTCGAATAAATAACATAAGCTTTTGACTTTTACCCCCGTCGCTTTCTCTTCTTCTTTCTAGAAGTATTGTAGAAAACGGGGCAGGAACAGGTTGAACAGTATATCCTCCTCTATCTTCAAGAATTGCCCATAGAGGCGCCTCAGTTGATTTAGCTATTTTTTCACTTCATTTAGCGGGAATTTCTTCAATTCTTGGATCTGTAAATTTTATTACAACAGCTATTAATATACGATCAAATGGTATTACACTAGACCGAATACCTTTATTCGTTTGATCCGTTATTATTACAACTATCTTACTACTTTTATCTCTACCTGTATTGGCAGGAGCAATTACAATACTTCTAACAGATCGAAATCTAAACACCTCTTTTTTTGATCCTGCGGGAGGAGGAG--------------------------
>Tanytarsus_sp__BIOUG04187_F09
--CTCATTATATTTTATTTTTGGAGCATGATCAGGTATAGTTGGGACATCTTTAAGAATATTGATTCGAGCAGAACTTGGACACCCGGGAACTTTTATTGGAGATGATCAAATTTATAACGTAATTGTAACAGCTCACGCTTTTATTATAATTTTTTTCATAGTTATACCTATTTTAATTGGAGGTTTTGGAAATTGACTTTTACCTTTAATATTAGGAGCCCCTGATATAGCTTTTCCTCGAATAAATAACATAAGCTTTTGACTTTTACCCCCGTCGCTTTCTCTTCTTCTTTCTAGAAGTATTGTAGAAAACGGGGCAGGAACAGGTTGAACAGTATATCCTCCTCTATCTTCAAGAATTGCCCATAGAGGCGCCTCAGTTGATTTAGCTATTTTTTCACTTCATTTAGCGGGAATTTCTTCAATTCTTGGATCTGTAAATTTTATTACAACAGCTATTAATATACGATCAAATGGTATTACACTAGACCGAATACCTTTATTCGTTTGATCCGTTATTATTACAACTATCTTACTACTTTTATCTCTACCTGTATTGGCAGGAGCAATTACAATACTTCTAACAGATCGAAATCTAAACACCTCTTTTTTTGATCCTGCGGGAGGAGGAG--------------------------
>Tanytarsus_sp__BIOUG04187_G10
--CTCATTATATTTTATTTTTGGAGCATGATCAGGTATAGTTGGGACATCTTTAAGAATATTGATTCGAGCAGAACTTGGACACCCAGGAACTTTTATTGGAGATGATCAAATTTATAACGTAATTGTAACAGCTCACGCTTTTATTATAATTTTTTTCATAGTTATACCTATTTTAATTGGAGGTTTTGGAAATTGACTTTTACCTTTAATATTAGGAGCCCCTGATATAGCTTTTCCTCGAATAAATAACATAAGCTTTTGACTTTTACCCCCGTCGCTTTCTCTTCTTCTTTCTAGAAGTATTGTAGAAAACGGGGCAGGAACAGGTTGAACAGTATATCCTCCTCTATCTTCAAGAATTGCCCATAGAGGCGCCTCAGTTGATTTAGCTATTTTTTCACTTCATTTAGCGGGAATTTCTTCAATTCTTGGATCTGTAAATTTTATTACAACAGCTATTAATATACGATCAAATGGTATTACACTAGACCGAATACCTTTATTCGTTTGATCCGTTATTATTACAACTATCTTACTACTTTTATCTCTACCTGTATTGGCAGGAGCAATTACAATACTTCTAACAGATCGAAATCTAAACACCTCTTTTTTTGATCC----------------------------------------
>Tanytarsus_sp__BIOUG04190_C04
--CTCATTATATTTTATTTTTGGAGCATGATCAGGTATAGTTGGGACATCTTTAAGAATATTGATTCGAGCAGAACTTGGACACCCAGGAACTTTTATTGGAGATGATCAAATTTATAACGTAATTGTAACAGCTCACGCTTTTATTATAATTTTTTTCATAGTTATACCTATTTTAATTGGAGGTTTTGGAAATTGACTTTTACCTTTAATATTAGGAGCCCCTGATATAGCTTTTCCTCGAATAAATAACATAAGCTTTTGACTTTTACCCCCGTCGCTTTCTCTTCTTCTTTCTAGAAGTATTGTAGAAAACGGGGCAGGAACAGGTTGAACAGTATATCCTCCTCTATCTTCAAGAATTGCCCATAGAGGCGCCTCAGTTGATTTAGCTATTTTTTCACTTCATTTAGCGGGAATTTCTTCAATTCTTGGATCTGTAAATTTTATTACAACAGCTATTAATATACGATCAAATGGTATTACACTAGACCGAATACCTTTATTCGTTTGATCCGTTATTATTACAACTATCTTACTACTTTTATCTCTACCTGTATTGGCAGGAGCAATTACAATACTTCTAACAGATCGAAATCTAAACACCTCTTTTTTTGATCCTGCGGGAGGAG-----------------------------
>Tanytarsus_sp__BIOUG04190_E08
--CTCATTATATTTTATTTTTGGAGCATGATCAGGTATAGTTGGGACATCTTTAAGAATATTGATTCGAGCAGAACTTGGACACCCAGGAACTTTTATTGGAGATGATCAAATTTATAACGTAATTGTAACAGCTCACGCTTTTATTATAATTTTTTTCATAGTTATACCTATTTTAATTGGAGGTTTTGGAAATTGACTTTTACCTTTAATATTAGGAGCCCCTGATATAGCTTTTCCTCGAATAAATAACATAAGCTTTTGACTTTTACCCCCGTCGCTTTCTCTTCTTCTTTCTAGAAGTATTGTAGAAAACGGGGCAGGAACAGGTTGAACAGTATATCCTCCTCTATCTTCAAGAATTGCCCATAGAGGCGCCTCAGTTGATTTAGCTATTTTTTCACTTCATTTAGCGGGAATTTCTTCAATTCTTGGATCTGTAAATTTTATTACAACAGCTATTAATATACGATCAAATGGTATTACACTAGACCGAATACCTTTATTCGTTTGATCCGTTATTATTACAACTATCTTACTACTTTTATCTCTACCTGTATTGGCAGGAGCAATTACAATACTTCTAACAGATCGAAATCTAAACACCTCTTTTTTTG--------------------------------------------
>Tanytarsus_sp__BIOUG04190_H02
--CTCATTATATTTTATTTTTGGAGCATGATCAGGTATAGTTGGGACATCTTTAAGAATATTGATTCGAGCAGAACTTGGACACCCAGGAACTTTTATTGGAGATGATCAAATTTATAACGTAATTGTAACAGCTCACGCTTTTATTATAATTTTTTTCATAGTTATACCTATTTTAATTGGAGGTTTTGGAAATTGACTTTTACCTTTAATATTAGGAGCCCCTGATATAGCTTTTCCTCGAATAAATAACATAAGCTTTTGACTTTTACCCCCGTCGCTTTCTCTTCTTCTTTCTAGAAGTATTGTAGAAAACGGGGCAGGAACAGGTTGAACAGTATATCCTCCTCTATCTTCAAGAATTGCCCATAGAGGCGCCTCAGTTGATTTAGCTATTTTTTCACTTCATTTAGCGGGAATTTCTTCAATTCTTGGATCTGTAAATTTTATTACAACAGCTATTAATATACGATCAAATGGTATTACACTAGACCGAATACCTTTATTCGTTTGATCCGTTATTATTACAACTATCTTACTACTTTTATCTCTACCTGTATTGGCAGGAGCAATTACAATACTTCTAACAGATCGAAATCTAAACACCTCTTTTTT----------------------------------------------
>Tanytarsus_sp__BIOUG04233_A06
--CTCATTATATTTTATTTTTGGAGCATGATCAGGTATAGTTGGGACATCTTTAAGAATATTGATTCGAGCAGAACTTGGACACCCAGGAACTTTTATTGGAGATGATCAAATTTATAACGTAATTGTAACAGCTCACGCTTTTATTATAATTTTTTTTATAGTTATACCTATTTTAATTGGAGGTTTTGGAAATTGACTTTTACCTTTAATATTAGGAGCCCCCGATATAGCTTTTCCTCGAATAAATAACATAAGCTTTTGACTTTTACCCCCGTCGCTTTCTCTTCTTCTTTCTAGAAGTATTGTAGAAAACGGGGCAGGAACAGGTTGAACAGTATATCCTCCTCTATCTTCAAGAATTGCCCATAGAGGCGCCTCAGTTGATTTAGCTATTTTTTCACTTCATTTAGCGGGAATTTCTTCAATTCTTGGATCTGTAAATTTTATTACAACAGCTATTAATATACGATCAAATGGTATTACACTAGACCGAATACCTTTATTCGTTTGATCCGTTATTATTACAACTATCTTACTACTTTTATCTCTACCTGTATTGGCAGGAGCTATTACAATACTTCTAACAGATCGAAATC--------------------------------------------------------------
>Tanytarsus_sp__BIOUG04233_A09
--CTCATTATATTTTATTTTTGGAGCATGATCAGGTATAGTTGGGACATCTTTAAGAATATTGATTCGAGCAGAACTTGGACACCCAGGAACTTTTATTGGAGATGATCAAATTTATAACGTAATTGTAACAGCTCACGCTTTTATTATAATTTTTTTCATAGTTATACCTATTTTAATTGGAGGTTTTGGAAATTGACTTTTACCTTTAATATTAGGAGCCCCTGATATAGCTTTTCCTCGAATAAATAACATAAGCTTTTGACTTTTACCCCCGTCGCTTTCTCTTCTTCTTTCTAGAAGTATTGTAGAAAACGGGGCAGGAACAGGTTGAACAGTATATCCTCCTCTATCTTCAAGAATTGCCCATAGAGGCGCCTCAGTTGATTTAGCTATTTTTTCACTTCATTTAGCGGGAATTTCTTCAATTCTTGGATCTGTAAATTTTATTACAACAGCTATTAATATACGATCAAATGGTATTACACTAGACCGAATACCTTTATTCGTTTGATCCGTTATTATTACAACTATCTTACTACTTTTATCTCTACCTGTATTGGCAGGAGCAATTACAATACTTCTAACAGATCGAAATCTAAACACCTCTTTTT-----------------------------------------------
>Tanytarsus_sp__BIOUG04233_B02
--CTCATTATATTTTATTTTTGGAGCATGATCAGGTATAGTTGGGACATCTTTAAGAATATTGATTCGAGCAGAACTTGGACACCCAGGAACTTTTATTGGAGATGATCAAATTTATAACGTAATTGTAACAGCTCACGCTTTTATTATAATTTTTTTCATAGTTATACCTATTTTAATTGGAGGTTTTGGAAATTGACTTTTACCTTTAATATTAGGAGCCCCTGATATAGCTTTTCCTCGAATAAATAACATAAGCTTTTGACTTTTACCCCCGTCGCTTTCTCTTCTTCTTTCTAGAAGTATTGTAGAAAACGGGGCAGGAACAGGTTGAACAGTATATCCTCCTCTATCTTCAAGAATTGCCCATAGAGGCGCCTCAGTTGATTTAGCTATTTTTTCACTTCATTTAGCGGGAATTTCTTCAATTCTTGGATCTGTAAATTTTATTACAACAGCTATTAATATACGATCAAATGGTATTACACTAGACCGAATACCTTTATTCGTTTGATCCGTTATTATTACAACTATCTTACTACTTTTATCTCTACCTGTATTGGCAGGAGCAATTACAATACTTCTAACAGATCGAAATCTAAACACCTCTTTTTTTG--------------------------------------------
>Tanytarsus_sp__BIOUG04233_B06
--CTCATTATATTTTATTTTTGGAGCATGATCAGGTATAGTTGGGACATCTTTAAGAATATTGATTCGAGCAGAACTTGGACACCCAGGAACTTTTATTGGAGATGATCAAATTTATAACGTAATTGTAACAGCTCACGCTTTTATTATAATTTTTTTCATAGTTATACCTATTTTAATTGGAGGTTTTGGAAATTGACTTTTACCTTTAATATTAGGAGCCCCTGATATAGCTTTTCCTCGAATAAATAACATAAGCTTTTGACTTTTACCCCCGTCGCTTTCTCTTCTTCTTTCTAGAAGTATTGTAGAAAACGGGGCAGGAACAGGTTGAACAGTATATCCTCCTCTATCTTCAAGAATTGCCCATAGAGGCGCCTCAGTTGATTTAGCTATTTTTTCACTTCATTTAGCGGGAATTTCTTCAATTCTTGGATCTGTAAATTTTATTACAACAGCTATTAATATACGATCAAATGGTATTACACTAGACCGAATACCTTTATTCGTTTGATCCGTTATTATTACAACTATCTTACTACTTTTATCTCTACCTGTATTGGCAGGAGCAATTACAATACTTCTAACAGATCGAAATCTAA-----------------------------------------------------------
>Tanytarsus_sp__BIOUG04233_B07
--CTCATTATATTTTATTTTTGGAGCATGATCAGGTATAGTTGGGACATCTTTAAGAATATTGATTCGAGCAGAACTTGGACACCCAGGAACTTTTATTGGAGATGATCAAATTTATAACGTAATTGTAACAGCTCACGCTTTTATTATAATTTTTTTCATAGTTATACCTATTTTAATTGGAGGTTTTGGAAATTGACTTTTACCTTTAATATTAGGAGCCCCTGATATAGCTTTTCCTCGAATAAATAACATAAGCTTTTGACTTTTACCCCCGTCGCTTTCTCTTCTTCTTTCTAGAAGTATTGTAGAAAACGGGGCAGGAACAGGTTGAACAGTATATCCTCCTCTATCTTCAAGAATTGCCCATAGAGGCGCCTCAGTTGATTTAGCTATTTTTTCACTTCATTTAGCGGGAATTTCTTCAATTCTTGGATCTGTAAATTTTATTACAACAGCTATTAATATACGATCAAATGGTATTACACTAGACCGAATACCTTTATTCGTTTGATCCGTTATTATTACAACTATCTTACTACTTTTATCTCTACCTGTATTGGCAGGAGCAATTACAATACTTCTAACAGATCGAAATCTAAACACCTCTTTTT-----------------------------------------------
>Tanytarsus_sp__BIOUG04233_B08
--CTCATTATATTTTATTTTTGGAGCATGATCAGGTATAGTTGGGACATCTTTAAGAATATTGATTCGAGCAGAACTTGGACACCCAGGAACTTTTATTGGAGATGATCAAATTTATAACGTAATTGTAACAGCTCACGCTTTTATTATAATTTTTTTTATAGTTATACCTATTTTAATTGGAGGTTTTGGAAATTGACTTTTACCTTTAATATTAGGAGCCCCCGATATAGCTTTTCCTCGAATAAATAACATAAGCTTTTGACTTTTACCCCCGTCGCTTTCTCTTCTTCTTTCTAGAAGTATTGTAGAAAACGGGGCAGGAACAGGTTGAACAGTATATCCTCCTCTATCTTCAAGAATTGCCCATAGAGGCGCCTCAGTTGATTTAGCTATTTTTTCACTTCATTTAGCGGGAATTTCTTCAATTCTTGGATCTGTAAATTTTATTACAACAGCTATTAATATACGATCAAATGGTATTACACTAGACCGAATACCTTTATTCGTTTGATCCGTTATTATTACAACTATCTTACTACTTTTATCTCTACCTGTATTGGCAGGAGCTATTACAATACTTCTAACAGATCGAAATCTAAACACCTCTTTTTTT---------------------------------------------
>Tanytarsus_sp__BIOUG04233_C05
--CTCATTATATTTTATTTTTGGAGCATGATCAGGTATAGTTGGGACATCTTTAAGAATATTGATTCGAGCAGAACTTGGACACCCAGGAACTTTTATTGGAGATGATCAAATTTATAACGTAATTGTAACAGCTCACGCTTTTATTATAATTTTTTTCATAGTTATACCTATTTTAATTGGAGGTTTTGGAAATTGACTTTTACCTTTAATATTAGGAGCCCCTGATATAGCTTTTCCTCGAATAAATAACATAAGCTTTTGACTTTTACCCCCGTCGCTTTCTCTTCTTCTTTCTAGAAGTATTGTAGAAAACGGGGCAGGAACAGGTTGAACAGTATATCCTCCTCTATCTTCAAGAATTGCCCATAGAGGCGCCTCAGTTGATTTAGCTATTTTTTCACTTCATTTAGCGGGAATTTCTTCAATTCTTGGATCTGTAAATTTTATTACAACAGCTATTAATATACGATCAAATGGTATTACACTAGACCGAATACCTTTATTCGTTTGATCCGTTATTATTACAACTATCTTACTACTTTTATCTCTACCTGTATTGGCAGGAGCAATTACAATACTTCTAACAGATCGAAATCTAA-----------------------------------------------------------
>Tanytarsus_sp__BIOUG04233_C09
--CTCATTATATTTTATTTTTGGAGCATGATCAGGTATAGTTGGGACATCTTTAAGAATATTGATTCGAGCAGAACTTGGACACCCAGGAACTTTTATTGGAGATGATCAAATTTATAACGTAATTGTAACAGCTCACGCTTTTATTATAATTTTTTTCATAGTTATACCTATTTTAATTGGAGGTTTTGGAAATTGACTTTTACCTTTAATATTAGGAGCCCCTGATATAGCTTTTCCTCGAATAAATAACATAAGCTTTTGACTTTTACCCCCGTCGCTTTCTCTTCTTCTTTCTAGAAGTATTGTAGAAAACGGGGCAGGAACAGGTTGAACAGTATATCCTCCTCTATCTTCAAGAATTGCCCATAGAGGCGCCTCAGTTGATTTAGCTATTTTTTCACTTCATTTAGCGGGAATTTCTTCAATTCTTGGATCTGTAAATTTTATTACAACAGCTATTAATATACGATCAAATGGTATTACACTAGACCGAATACCTTTATTCGTTTGATCCGTTATTATTACAACTATCTTACTACTTTTATCTCTACCTGTATTGGCAGGAGCAATTACAATACTTCTAACAGATCGAAATCTAAACACCTCTTTTT-----------------------------------------------
>Tanytarsus_sp__BIOUG04233_D04
--------------------------------------------------TTTAAGAATATTGATTCGAGCAGAACTTGGACACCCAGGAACTTTTATTGGAGATGATCAAATTTATAACGTAATTGTAACAGCTCACGCTTTTATTATAATTTTTTTCATAGTTATACCTATTTTAATTGGAGGTTTTGGAAATTGACTTTTACCTTTAATATTAGGAGCCCCTGATATAGCTTTTCCTCGAATAAATAACATAAGCTTTTGACTTTTACCCCCGTCGCTTTCTCTTCTTCTTTCTAGAAGTATTGTAGAAAACGGGGCAGGAACAGGTTGAACAGTATATCCTCCTCTATCTTCAAGAATTGCCCATAGAGGCGCCTCAGTTGATTTAGCTATTTTTTCACTTCATTTAGCGGGAATTTCTTCAATTCTTGGATCTGTAAATTTTATTACAACAGCTATTAATATACGATCAAATGGTATTACACTAGACCGAATACCTTTATTCGTTTGATCCGTTATTATTACAACTATCTTACTACTTTTATCTCTACCTGTATTGGCAGGAGCAATTACAATACTTCTAACAGATCGAAATCTAAACACCTCTTTTTT----------------------------------------------
>Tanytarsus_sp__BIOUG04233_D12
--CTCATTATATTTTATTTTTGGAGCATGATCAGGTATAGTTGGGACATCTTTAAGAATATTGATTCGAGCAGAACTTGGACACCCAGGAACTTTTATTGGAGATGATCAAATTTATAACGTAATTGTAACAGCTCACGCTTTTATTATAATTTTTTTCATAGTTATACCTATTTTAATTGGAGGTTTTGGAAATTGACTTTTACCTTTAATATTAGGAGCCCCTGATATAGCTTTTCCTCGAATAAATAACATAAGCTTTTGACTTTTACCCCCGTCGCTTTCTCTTCTTCTTTCTAGAAGTATTGTAGAAAACGGGGCAGGAACAGGTTGAACAGTATATCCTCCTCTATCTTCAAGAATTGCCCATAGAGGCGCCTCAGTTGATTTAGCTATTTTTTCACTTCATTTAGCGGGAATTTCTTCAATTCTTGGATCTGTAAATTTTATTACAACAGCTATTAATATACGATCAAATGGTATTACACTAGACCGAATACCTTTATTCGTTTGATCCGTTATTATTACAACTATCTTACTACTTTTATCTCTACCTGTATTGGCAGGAGCAATTACAATACTTCTAACAGATCGAAATCTAA-----------------------------------------------------------
>Tanytarsus_sp__BIOUG04233_G01
--CTCATTATATTTTATTTTTGGAGCATGATCAGGTATAGTTGGGACATCTTTAAGAATATTGATTCGAGCAGAACTTGGACACCCAGGAACTTTTATTGGAGATGATCAAATTTATAACGTAATTGTAACAGCTCACGCTTTTATTATAATTTTTTTCATAGTTATACCTATTTTAATTGGAGGTTTTGGAAATTGACTTTTACCTTTAATATTAGGAGCCCCTGATATAGCTTTTCCTCGAATAAATAACATAAGCTTTTGACTTTTACCCCCGTCGCTTTCTCTTCTTCTTTCTAGAAGTATTGTAGAAAACGGGGCAGGAACAGGTTGAACAGTATATCCTCCTCTATCTTCAAGAATTGCCCATAGAGGCGCCTCAGTTGATTTAGCTATTTTTTCACTTCATTTAGCGGGAATTTCTTCAATTCTTGGATCTGTAAATTTTATTACAACAGCTATTAATATACGATCAAATGGTATTACACTAGACCGAATACCTTTATTCGTTTGATCCGTTATTATTACAACTATCTTACTACTTTTATCTCTACCTGTATTGGCAGGAGCAATTACAATACTTCTAACAGATCGAAATCTAAACACCTCTTTTTTTG--------------------------------------------
>Tanytarsus_sp__BIOUG04233_G07
--CTCATTATATTTTATTTTTGGAGCATGATCAGGTATAGTTGGGACATCTTTAAGAATATTGATTCGAGCAGAACTTGGACACCCAGGAACTTTTATTGGAGATGATCAAATTTATAACGTAATTGTAACAGCTCACGCTTTTATTATAATTTTTTTCATAGTTATACCTATTTTAATTGGAGGTTTTGGAAATTGACTTTTACCTTTAATATTAGGAGCCCCTGATATAGCTTTTCCTCGAATAAATAACATAAGCTTTTGACTTTTACCCCCGTCGCTTTCTCTTCTTCTTTCTAGAAGTATTGTAGAAAACGGGGCAGGAACAGGTTGAACAGTATATCCTCCTCTATCTTCAAGAATTGCCCATAGAGGCGCCTCAGTTGATTTAGCTATTTTTTCACTTCATTTAGCGGGAATTTCTTCAATTCTTGGATCTGTAAATTTTATTACAACAGCTATTAATATACGATCAAATGGTATTACACTAGACCGAATACCTTTATTCGTTTGATCCGTTATTATTACAACTATCTTACTACTTTTATCTCTACCTGTATTGGCAGGAGCAATTACAATACTTCTAACAGATCGAAATCTAA-----------------------------------------------------------
>Tanytarsus_sp__BIOUG04233_G12
--CTCATTATATTTTATTTTTGGAGCATGATCAGGTATAGTTGGGACATCTTTAAGAATATTGATTCGAGCAGAACTTGGACACCCAGGAACTTTTATTGGAGATGATCAAATTTATAACGTAATTGTAACAGCTCACGCTTTTATTATAATTTTTTTCATAGTTATACCTATTTTAATTGGAGGTTTTGGAAATTGACTTTTACCTTTAATATTAGGAGCCCCTGATATAGCTTTTCCTCGAATAAATAACATAAGCTTTTGACTTTTACCCCCGTCGCTTTCTCTTCTTCTTTCTAGAAGTATTGTAGAAAACGGGGCAGGAACAGGTTGAACAGTATATCCTCCTCTATCTTCAAGAATTGCCCATAGAGGCGCCTCAGTTGATTTAGCTATTTTTTCACTTCATTTAGCGGGAATTTCTTCAATTCTTGGATCTGTAAATTTTATTACAACAGCTATTAATATACGATCAAATGGTATTACACTAGACCGAATACCTTTATTCGTTTGATCCGTTATTATTACAACTATCTTACTACTTTTATCTCTACCTGTATTGGCAGGAGCAATTACAATACTTCTAACAGATCGAAATCTAAACACCTCTTTTTTTG--------------------------------------------
>Tanytarsus_sp__BIOUG04233_H07
--CTCATTATATTTTATTTTTGGAGCATGATCAGGTATAGTTGGGACATCTTTAAGAATATTGATTCGAGCAGAACTTGGACACCCAGGAACTTTTATTGGAGATGATCAAATTTATAACGTAATTGTAACAGCTCACGCTTTTATTATAATTTTTTTCATAGTTATACCTATTTTAATTGGAGGTTTTGGAAATTGACTTTTACCTTTAATATTAGGAGCCCCTGATATAGCTTTTCCTCGAATAAATAACATAAGCTTTTGACTTTTACCCCCGTCGCTTTCTCTTCTTCTTTCTAGAAGTATTGTAGAAAACGGGGCAGGAACAGGTTGAACAGTATATCCTCCTCTATCTTCAAGAATTGCCCATAGAGGCGCCTCAGTTGATTTAGCTATTTTTTCACTTCATTTAGCGGGAATTTCTTCAATTCTTGGATCTGTAAATTTTATTACAACAGCTATTAATATACGATCAAATGGTATTACACTAGACCGAATACCTTTATTCGTTTGATCCGTTATTATTACAACTATCTTACTACTTTTATCTCTACCTGTATTGGCAGGAGCAATTACAATACTTCTAACAGATCGAAATCTAAAC---------------------------------------------------------
>Tanytarsus_sp__BIOUG04233_H09
--CTCATTATATTTTATTTTTGGAGCATGATCAGGTATAGTTGGGACATCTTTAAGAATATTGATTCGAGCAGAACTTGGACACCCAGGAACTTTTATTGGAGATGATCAAATTTATAACGTAATTGTAACAGCTCACGCTTTTATTATAATTTTTTTCATAGTTATACCTATTTTAATTGGAGGTTTTGGAAATTGACTTTTACCTTTAATATTAGGAGCCCCTGATATAGCTTTTCCTCGAATAAATAACATAAGCTTTTGACTTTTACCCCCGTCGCTTTCTCTTCTTCTTTCTAGAAGTATTGTAGAAAACGGAGCAGGAACAGGTTGAACAGTATATCCTCCTCTATCTTCAAGAATTGCCCATAGAGGCGCCTCAGTTGATTTAGCTATTTTTTCACTTCATTTAGCGGGAATTTCTTCAATTCTTGGATCTGTAAATTTTATTACAACAGCTATTAATATACGATCAAATGGTATTACACTAGACCGAATACCTTTATTCGTTTGATCCGTTATTATTACAACTATCTTACTACTTTTATCTCTACCTGTATTGGCAGGAGCAATTACAATACTTCTAACAGATCGAAATCTAAACACCTCTTTTTTTG--------------------------------------------
>Tanytarsus_sp__BIOUG04235_A02
--CTCATTATATTTTATTTTTGGAGCATGATCAGGTATAGTTGGGACATCTTTAAGAATATTGATTCGAGCAGAACTTGGACACCCAGGAACTTTTATTGGAGATGATCAAATTTATAACGTAATTGTAACAGCTCACGCTTTTATTATAATTTTTTTCATAGTTATACCTATTTTAATTGGAGGTTTTGGAAATTGACTTTTACCTTTAATATTAGGAGCCCCTGATATAGCTTTTCCTCGAATAAATAACATAAGCTTTTGACTTTTACCCCCGTCGCTTTCTCTTCTTCTTTCTAGAAGTATTGTAGAAAACGGGGCAGGAACAGGTTGAACAGTATATCCTCCTCTATCTTCAAGAATTGCCCATAGAGGCGCCTCAGTTGATTTAGCTATTTTTTCACTTCATTTAGCGGGAATTTCTTCAATTCTTGGATCTGTAAATTTTATTACAACAGCTATTAATATACGATCAAATGGTATTACACTAGACCGAATACCTTTATTCGTTTGATCCGTTATTATTACAACTATCTTACTACTTTTATCTCTACCTGTATTGGCAGGAGCAATTACAATACTTCTAACAGATCGAAATCTAAACACCTCTTTTTTTGATCCTGCGGGAGGAGGAGACCC----------------------
>Tanytarsus_sp__BIOUG04235_A08
--CTCATTATATTTTATTTTTGGAGCATGATCAGGTATAGTTGGGACATCTTTAAGAATATTGATTCGAGCAGAACTTGGACACCCAGGAACTTTTATTGGAGATGATCAAATTTATAACGTAATTGTAACAGCTCACGCTTTTATTATAATTTTTTTCATAGTTATACCTATTTTAATTGGAGGTTTTGGAAATTGACTTTTACCTTTAATATTAGGAGCCCCCGATATAGCTTTTCCTCGAATAAATAACATAAGCTTTTGACTTTTACCCCCGTCGCTTTCTCTTCTTCTTTCTAGAAGTATTGTAGAAAATGGGGCAGGAACAGGTTGAACAGTATATCCTCCTCTATCTTCAAGAATTGCACATAGAGGCGCCTCAGTTGATTTAGCTATTTTTTCACTTCATTTAGCGGGAATTTCTTCAATTCTTGGATCTGTAAATTTTATTACAACAGCTATTAATATACGATCAAATGGTATTACACTAGACCGAATACCTTTATTCGTTTGATCCGTTATTATTACAACTATCTTACTACTTTTATCTCTACCTGTATTGGCAGGAGCTATTACAATACTTCTAACAGATCGAAATCTAAACACCTCTTTTTTTGATCC----------------------------------------
>Tanytarsus_sp__BIOUG04235_B07
--CTCATTATATTTTATTTTTGGAGCATGATCAGGTATAGTTGGGACATCTTTAAGAATATTGATTCGAGCAGAACTTGGACACCCAGGAACTTTTATTGGAGATGATCAAATTTATAACGTAATTGTAACAGCTCACGCTTTTATTATAATTTTTTTCATAGTTATACCTATTTTAATTGGAGGTTTTGGAAATTGACTTTTACCTTTAATATTAGGAGCCCCTGATATAGCTTTTCCTCGAATAAATAACATAAGCTTTTGACTTTTACCCCCGTCGCTTTCTCTTCTTCTTTCTAGAAGTATTGTAGAAAACGGGGCAGGAACAGGTTGAACAGTATATCCTCCTCTATCTTCAAGAATTGCCCATAGAGGCGCCTCAGTTGATTTAGCTATTTTTTCACTTCATTTAGCGGGAATTTCTTCAATTCTTGGATCTGTAAATTTTATTACAACAGCTATTAATATACGATCAAATGGTATTACACTAGACCGAATACCTTTATTCGTTTGATCCGTTATTATTACAACTATCTTACTACTTTTATCTCTACCTGTATTGGCAGGAGCAATTACAATACTTCTAACAGATCGAAATCTAAACACCTCTTTTTTTGATCCTGCGGGAGGAGG----------------------------
>Tanytarsus_BIOUG04612_E03
--TACACTTTATTTCATTTTTGGGGCTTGATCTGGTATAGTGGGGACTTCTTTAAGAATATTAATCCGAGCAGAATTAGGACATCCAGGAACTTTTATTGGTGATGATCAAATTTATAATGTAATTGTCACAGCACATGCTTTTATTATGATTTTTTTTATAGTAATACCTATTTTAATTGGAGGCTTCGGTAATTGACTTTTACCTTTAATACTGGGAGCTCCTGATATGGCTTTTCCACGAATAAATAATATAAGTTTTTGACTTTTACCTCCTTCACTTTCTCTTCTTCTTTCAAGATCTATCGTAGAAAATGGAGCAGGGACAGGATGAACCGTTTATCCACCTCTTTCTTCTAGAATTGCTCATAGAGGAGCATCCGTAGACTTAGCGATTTTTTCTTTACATTTAGCTGGAATTTCGTCAATTTTAGGATCAGTAAACTTTATTACCACTGCAATTAATATACGAGCTAACGGAATTACTTTAGACCGAATACCTTTATTTGTTTGATCTGTAATTATTACAACTGTGCTTTTATTGCTTTCTCTCCCAGTTCTAGCTGGTGCAATTACAATATTATTAACAGACCGAAACTTAAATACTTCATTCTTTGACCCAGCAGGTGGGGGAGA-------------------------
>Tanytarsus_wirthi_BIOUG04613_B10
--AACTCTATATTTTATTTTTGGAGCTTGATCCGGTATAGTAGGTACATCTTTAAGTATACTTATTCGGGCAGAATTAGGACACCCTGGAACCTTTATTGGAGATGACCAAATTTACAATGTAATTGTTACAGCTCATGCTTTTATTATAATTTTTTTCATAGTTATACCTATTTTAATTGGGGGATTTGGTAATTGACTTTTACCATTAATGCTTGGAGCTCCAGACATAGCTTTTCCCCGAATAAATAATATAAGTTTTTGACTTCTTCCTCCATCTTTAACCCTTCTTCTTTCTAGTTCAATTGTAGAAAATGGGGCGGGGACAGGATGAACTGTGTATCCTCCCCTTTCAGCTAGAATTGCCCATAGAGGAGCTTCAGTAGATCTAGCAATTTTTTCTCTTCATTTAGCAGGAATTTCTTCAATTTTAGGTTCAGTAAATTTTATTACAACAGCAATTAATATACGAGCAAATGGAATTACACTGGATCGAATACCTCTATTTGTATGATCAGTAGTAATTACAACAGTTCTTCTTCTTCTCTCTCTTCCTGTTTTAGCTGGAGCCATTACAATACTATTAACTGATCGAAATTTAAATACTTCATTTTTCGATCCAGCAGGAGGAGGGG--------------------------
>Tanytarsus_BIOUG04613_C06
--TACATTATACTTTATTTTTGGAGCATGATCCGGAATAGTAGGGACATCTCTTAGTATATTAATTCGTGCTGAATTAGGACATCCCGGAACATTCATTGGAGATGACCAAATTTACAATGTAATTGTTACAGCACACGCATTTATTATAATCTTCTTTATAGTTATACCTATTCTAATTGGGGGGTTTGGAAATTGACTACTTCCCTTAATACTAGGGGCCCCAGATATAGCTTTTCCTCGAATAAATAATATAAGTTTTTGACTTTTACCACCTTCACTAACCCTTCTTCTTTCTAGTTCAATTGTTGAAAACGGAGCAGGAACTGGTTGAACAGTTTATCCTCCCCTATCTGCTAGAATTGCCCATAGTGGGGCATCTGTAGATTTAGCTATTTTTTCTCTCCATTTGGCAGGAATTTCTTCAATTTTAGGTTCTGTAAATTTTATTACAACAGCAATTAATATACGGGCAAATGGAATTACACTAGACCGTATACCCTTATTTGTTTGATCAGTAGTAATTACAACTGTTCTTCTTTTACTATCCTTACCTGTCTTAGCTGGAGCTATTACAATACTACTAACAGATCGAAATCTTAACACATCATTTTTTGACCCTGCCGGAGGAGGAGACCCAATTTTATACCAACATTTATTT
>Tanytarsus_mendax_BIOUG04615_B07
--AACATTATATTTTATTTTTGGAGCTTGATCTGGTATAGTAGGAACATCTTTAAGAATACTTATCCGAGCAGAATTAGGTCATCCAGGTACTTTTATTGGAGATGACCAAATTTATAATGTAATTGTTACAGCTCATGCTTTTATTATAATTTTTTTTATAGTTATGCCTATCTTAATTGGAGGATTTGGAAATTGATTATTACCATTAATACTTGGGGCTCCAGATATAGCCTTCCCCCGAATAAATAATATAAGTTTTTGACTTCTTCCCCCATCTTTAACTCTTCTTCTTTCTAGTTCCATTGTAGAAAATGGAGCAGGAACAGGATGAACTGTTTATCCTCCTCTTTCAGCAAGAATTGCACACAGAGGGGCTTCAGTAGATTTAGCTATCTTTTCTCTTCATTTAGCCGGAATCTCATCAATTTTAGGGTCAGTAAATTTTATTACAACAGCAATTAATATACGAGCAAATGGGATTACTTTAGATCGAATACCTTTATTTGTATGATCAGTAGTAATTACAACAGTTCTTCTTCTTTTATCTCTTCCCGTATTAGCCGGAGCAATTACAATATTACTAACAGACCGAAATTTAAATACATC----------------------------------------------------
>Tanytarsus_wirthi_BIOUG04689_A11
--AACTCTATATTTTATTTTTGGAGCTTGATCCGGTATAGTAGGTACATCTTTAAGTATACTTATTCGGGCAGAATTAGGACACCCTGGAACCTTTATTGGAGATGACCAAATTTACAATGTAATTGTTACAGCTCATGCTTTTATTATAATTTTTTTCATAGTTATACCTATTTTAATTGGGGGATTTGGTAATTGACTTTTACCATTAATGCTTGGAGCGCCAGACATAGCTTTTCCCCGAATAAATAATATAAGTTTTTGACTTCTTCCTCCATCTTTAACCCTTCTTCTTTCTAGTTCAATTGTAGAAAATGGGGCGGGGACAGGATGAACTGTGTATCCTCCCCTTTCAGCTAGAATTGCCCATAGAGGAGCTTCAGTAGATCTAGCAATTTTTTCTCTTCATTTAGCAGGAATTTCTTCAATTTTAGGTTCAGTAAATTTTATTACAACAGCAATTAATATACGAGCAAATGGAATTACGCTGGATCGAATACCTCTATTTGTATGATCAGTAGTAATTACAACAGTTCTTCTTCTTCTTTCTCTTCCTGTTTTAGCTGGAGCCATTACAATACTATTAACTGATCGAAATTTAAATACTTCATTTTTCGATCCAGCAGGAGGAGGGG--------------------------
>Tanytarsus_mendax_BIOUG04689_B07
--AACATTATATTTTATTTTTGGAGCTTGATCTGGTATAGTAGGAACATCTTTAAGAATACTTATCCGAGCAGAATTAGGTCATCCAGGTACTTTTATTGGAGATGACCAAATTTATAATGTAATTGTTACAGCTCATGCTTTTATCATAATTTTTTTTATAGTTATGCCTATCTTAATTGGAGGATTTGGAAATTGATTATTACCATTAATACTTGGGGCTCCAGATATAGCCTTCCCCCGAATAAATAATATAAGTTTTTGACTTCTTCCTCCATCTTTAACTCTTCTTCTTTCTAGTTCCATTGTAGAAAATGGAGCAGGAACAGGATGAACTGTTTATCCTCCTCTTTCAGCAAGAATTGCGCACAGAGGGGCTTCAGTAGATTTAGCTATCTTTTCTCTTCATTTAGCCGGAATCTCATCAATTTTAGGGTCAGTAAATTTTATTACAACAGCAATTAATATACGAGCAAATGGGATTACTTTAGATCGAATACCTTTATTTGTATGATCAGTAGTAATTACAACAGTTCTTCTTCTTTTATCTCTTCCCGTATTAGCCGGAGCAATTACAATATTACTAACAGACCGAAATTTAAATACATCATTCTTTGACCCTGCAGGAGGAGG----------------------------
>Tanytarsus_mendax_BIOUG04689_D04
--AACATTATATTTTATTTTTGGAGCTTGATCTGGTATAGTAGGAACATCTTTAAGAATACTTATCCGAGCAGAATTAGGTCATCCAGGTACTTTTATTGGAGATGACCAAATTTATAATGTAATTGTTACAGCTCATGCTTTTATCATAATTTTTTTTATAGTTATGCCTATCTTAATTGGAGGATTTGGAAATTGATTATTACCATTAATACTTGGGGCTCCAGATATAGCCTTCCCCCGAATAAATAATATAAGTTTTTGACTTCTTCCTCCATCTTTAACTCTTCTTCTTTCTAGTTCCATTGTAGAAAATGGAGCAGGAACAGGATGAACTGTTTATCCTCCTCTTTCAGCAAGAATTGCACACAGAGGGGCTTCAGTAGATTTAGCTATCTTTTCTCTTCATTTAGCCGGAATCTCATCAATTTTAGGGTCAGTAAATTTTATTACAACAGCAATTAATATACGAGCAAATGGGATTACTTTAGATCGAATACCTTTATTTGTATGATCAGTAGTAATTACAACAGTTCTTCTTCTTTTATCTCTTCCCGTATTAGCCGGAGCAATTACAATATTACTAACAGACCGAAATTTAAATACATCATTCTTTGACCCTGCAGGAGGAGG----------------------------
>Tanytarsus_mendax_BIOUG07272_H11
------TTATATTTTATTTTTGGAGCTTGATCTGGTATAGTAGGAACATCNTTAAGAATACTTATCCGAGCAGAATTAGGTCATCCAGGTACTTTTATTGGAGATGACCAAATTTATAATGTAATTGTTACAGCTCATGCTTTTATCATAATTTTTTTTATAGTTATGCCTATCTTAATTGGAGGATTTGGAAATTGATTATTACCATTAATACTTGGGGCTCCAGATATAGCCTTCCCCCGAATAAATAATATAAGTTTTTGACTTCTTCCACCATCTTTAACTCTTCTTCTTTCTAGTTCCATTGTAGAAAATGGGGCAGGAACAGGGTGAACTGTTTATCCTCCTCTTTCAGCAAGAATTGCACACAGAGGGGCTTCAGTAGATTTAGCTATCTTTTCTCTTCATTTAGCCGGGATCTCATCAATTTTAGGGTCAGTAAATTTTATTACAACAGCAATTAATATACGAGCAAATGGGATTACTTTAGATCGAATACCTTTATTTGTATGATCAGTAGTAATTACAACAGTTCTTCTTCTTTTATCTCTTCCCGTATTAGCCGGAGCAATTACAATA---------------------------------------------------------------------------------
>Tanytarsus_wirthi_BIOUG07332_A03
---ACTCTATATTTTATTTTTGGAGCTTGATCCGGTATAGTAGGTACATCTTTAAGTATACTTATTCGGGCAGAATTAGGACACCCTGGAACCTTTATTGGAGATGACCAAATTTACAATGTAATTGTTACAGCTCATGCTTTTATTATAATTTTTTTCATAGTTATACCTATTTTAATTGGGGGATTTGGTAATTGACTTTTACCATTAATGCTTGGAGCTCCAGACATAGCTTTTCCCCGAATAAATAATATAAGTTTTTGACTTCTTCCTCCATCTTTAACCCTTCTTCTTTCTAGTTCAATTGTAGAAAATGGGGCGGGGACAGGATGAACTGTGTATCCTCCCCTTTCAGCTAGAATTGCTCATAGAGGAGCTTCAGTAGATCTAGCAATTTTTTCTCTTCATTTAGCAGGAATTTCTTCAATTTTAGGTTCAGTAAATTTTATTACAACAGCAATTAATATACGAGCAAATGGAATTACGCTGGATCGAATACCTCTATTTGTATGATCAGTAGTAATTACAACAGTTCTTCTTCTTCTTTCTCTTCCTGTTTTAGCTGGAGCCATTACAATA---------------------------------------------------------------------------------
>Tanytarsus_mendax_BIOUG07425_C03
---ACATTATATTTTATTTTTGGAGCTTGATCTGGTATAGTAGGAACATCTTTAAGAATACTTATCCGAGCAGAATTAGGCCATCCAGGTACTTTTATTGGAGATGACCAAATTTATAATGTAATTGTTACAGCTCATGCTTTTATCATAATTTTTTTTATAGTTATGCCTATCTTAATTGGAGGATTTGGAAATTGATTATTACCATTAATACTTGGGGCTCCAGATATAGCCTTCCCCCGAATAAATAATATAAGTTTTTGACTTCTTCCACCATCTTTAACTCTTCTTCTTTCTAGTTCCATTGTAGAAAATGGGGCAGGAACAGGGTGAACTGTTTATCCTCCTCTTTCAGCAAGAATTGCACACAGAGGGGCTTCAGTAGATTTAGCTATCTTTTCTCTTCATTTAGCCGGGATCTCATCAATTTTAGGGTCAGTAAATTTTATTACAACAGCAATTAATATACGAGCAAATGGGATTACTTTAGATCGAATACCTTTATTTGTATGATCAGTAGTAATTACAACAGTTCTTCTTCTTTTATCTCTTCCCGTATTAGCC------------------------------------------------------------------------------------------------
>Tanytarsus_BIOUG07898_D04
--AACCTTATACTTTATTTTTGGAGCTTGATCCGGAATAGTGGGGACTTCATTAAGAATGCTCATTCGAGCTGAATTAGGTCATCCAGGAACATTAATCGGAGACGACCAAATTTATAATGTAATTGTTACCGCACATGCATTTATTATAATTTTTTTTATAGTTATACCTATTTTAATTGGAGGATTTGGTAATTGACTTTTACCTTTGATACTTGGTGCTCCTGATATAGCCTTCCCTCGAATAAATAATATAAGCTTCTGATTACTCCCCCCATCTATTTCTTTACTTCTTTCTAGATCAATTGTAGAAAATGGAGCAGGAACTGGATGAACAGTTTATCCCCCTTTATCGGCTAATATTGCCCATAGAGGGGCCTCAGTGGATTTGGCAATTTTTTCCCTTCATTTGGCAGGAATTTCTTCAATCTTAGGATCTGTAAATTTTATTACTACTGCAATTAATATACGAGCTAATGGAATTACATTAGACCGAATACCTTTATTTGTTTGATCAGTTGTTATTACAACTATTCTTTTACTTCTTTCACTTCCTGTTCTTGCAGGGGCAATTACAATACTTTTAACAGACCGTAACCTTAATACGTCCTTCTTCGACCCAGCGGGAGGAGGA---------------------------
>Tanytarsus_guerlus_BIOUG07899_C04
---ACATTATATTTTATTTTTGGTGCTTGATCTGGTATAGTAGGAACTTCTTTAAGAATATTAATTCGTGCTGAATTAGGACATCCAGGAACTTTAATTGGTGATGATCAAATTTATAATGTAATTGTTACAGCTCATGCTTTTATTATAATTTTCTTTATAGTGATACCTATTCTTATTGGAGGATTTGGGAATTGATTATTACCTTTAATATTAGGAGCCCCTGATATAGCTTTTCCTCGAATAAATAATATAAGTTTTTGACTACTTCCACCTTCTCTTTCACTTCTTCTTTCAAGTTCTATTGTAGAAAATGGAGCTGGTACAGGATGAACCGTTTATCCTCCTTTATCATCTAACATTGCTCACAGAGGAGCATCAGTAGATTTAGCAATTTTTTCTTTACATTTAGCAGGTATTTCTTCTATTTTAGGTTCAGTTAATTTTATTACTACTGCCATTAATATACGATCCAACGGAATTACATTAGATCGCATACCTTTATTTGTGTGATCTGTTATTATTACTACAATTTTATTACTTCTATCTCTACCAGTATTAGCTGGAGCTATTACAATACTTCTTACAGAT---------------------------------------------------------------------
>Tanytarsus_BIOUG07900_A02
--AACCTTATACTTTATTTTTGGGGCTTGATCCGGAATAGTAGGGACTTCATTAAGAATGCTCATTCGAGCTGAATTAGGCCATCCAGGAACATTAATCGGAGATGACCAAATTTATAATGTAATTGTTACCGCACATGCATTTATTATAATTTTTTTTATAGTTATACCTATTTTAATTGGAGGGTTTGGTAATTGACTTTTACCTTTGATACTAGGTGCCCCTGATATAGCCTTCCCTCGAATAAATAATATAAGCTTCTGATTACTTCCCCCATCTATTTCTTTACTTCTTTCTAGATCAATTGTAGAAAATGGAGCAGGAACTGGATGAACAGTTTATCCCCCTTTATCGGCTAATATTGCTCATAGTGGAGCCTCAGTAGATTTAGCAATTTTTTCCCTTCATTTGGCAGGAATTTCTTCAATCTTAGGATCCGTAAATTTTATTACTACTGCAATTAATATACGAGCTAATGGAATTACATTAGACCGAATACCTTTATTTGTTTGATCAGTTGTTATTACAACTATTCTTTTACTTCTTTCACTCCCTGTTCTTGCAGGAGCAATTACAATACTTTTAACAGACCGTAACCTTAATACGTCCTTCTTCGACCCAGCAGGAGGGGGAGACCCTATTCTTTAC------------
>Tanytarsus_BIOUG07900_E07
--AACCTTATACTTTATTTTTGGGGCTTGATCCGGAATAGTAGGGACTTCATTAAGAATGCTCATTCGAGCTGAATTAGGCCATCCAGGAACATTAATCGGAGATGACCAAATTTATAATGTAATTGTTACCGCACATGCATTTATTATAATTTTTTTTATAGTTATACCTATTTTAATTGGAGGGTTTGGTAATTGACTTTTACCTTTGATACTAGGTGCCCCTGATATAGCCTTCCCTCGAATAAATAATATAAGCTTCTGATTACTTCCCCCATCTATTTCTTTACTTCTTTCTAGATCAATTGTAGAAAATGGAGCAGGAACTGGATGAACAGTTTATCCCCCTTTATCGGCTAATATTGCTCATAGTGGAGCCTCAGTAGATTTAGCAATTTTTTCCCTTCATTTGGCAGGAATTTCTTCAATCTTAGGATCCGTAAATTTTATTACTACTGCAATTAATATACGAGCTAATGGAATTACATTAGACCGAATACCTTTATTTGTTTGATCAGTTGTTATTACAACTATTCTTTTACTTCTTTCACTCCCTGTTCTTGCAGGAGCAATTACAATACTTTTAACAGACCGTAACCTTAATACGTCCTTCTTCG--------------------------------------------
>Tanytarsus_BIOUG07902_C10
--AACCTTATACTTTATTTTTGGAGCTTGATCCGGAATAGTGGGGACTTCATTAAGAATGCTCATTCGAGCTGAATTAGGTCATCCAGGAACATTAATCGGAGACGACCAAATTTATAATGTAATTGTTACCGCACATGCATTTATTATAATTTTTTTTATAGTTATACCTATTTTAATTGGAGGATTTGGTAATTGACTTTTACCTTTGATACTTGGTGCTCCTGATATAGCCTTCCCTCGAATAAATAATATAAGCTTCTGATTACTCCCCCCATCTATTTCTTTACTTCTTTCTAGATCAATTGTAGAAAATGGAGCAGGAACTGGATGAACAGTTTATCCCCCTTTATCGGCTAATATTGCCCATAGAGGGGCCTCAGTGGATTTGGCAATTTTTTCCCTTCATTTGGCAGGAATTTCTTCAATCTTAGGATCTGTAAATTTTATTACTACTGCAATTAATATACGAGCTAATGGAATTACATTAGACCGAATACCTTTATTTGTTTGATCAGTTGTTATTACAACTATTCTTTTACTTCTTTCACTTCCTGTTCTTGCAGGGGCAATTACAATACTTTTAACAGACCGTAACCTTAATACGTCCTTCTTCGACCCAGCGGGAGGAGGA---------------------------
>Tanytarsus_BIOUG07902_H05
--AACCTTATACTTTATTTTTGGAGCTTGATCCGGAATAGTGGGGACTTCATTAAGAATGCTCATTCGAGCTGAATTAGGTCATCCAGGAACATTAATCGGAGACGACCAAATTTATAATGTAATTGTTACCGCACATGCATTTATTATAATTTTTTTTATAGTTATACCTATTTTAATTGGAGGATTTGGTAATTGACTTTTACCTTTGATACTTGGTGCTCCTGATATAGCCTTCCCTCGAATAAATAATATAAGCTTCTGATTACTCCCCCCATCTATTTCTTTACTTCTTTCTAGATCAATTGTAGAAAATGGAGCAGGAACTGGATGAACAGTTTATCCCCCTTTATCGGCTAATATTGCCCATAGAGGGGCCTCAGTGGATTTGGCAATTTTTTCCCTTCATTTGGCAGGAATTTCTTCAATCTTAGGATCTGTAAATTTTATTACTACTGCAATTAATATACGAGCTAATGGAATTACATTAGACCGAATACCTTTATTTGTTTGATCAGTTGTTATTACAACTATTCTTTTACTTCTTTCACTTCCTGTTCTTGCAGGGGCAATTACAATACTTTTAACAGACCGTAACCTTAATACGTCCTTCTTCGACCCAGCG------------------------------------
>Tanytarsus_BIOUG07903_C10
---------------ATTTTCGGGGCTTGATCTGGGATAGTGGGAACTTCTTTAAGTATATTAATCCGCGCAGAATTAGGACACCCGGGAACTTTAATCGGGGATGATCAAATTTATAATGTTATTGTTACTGCTCATGCATTTATTATAATTTTTTTTATAGTAATACCTATTTTAATTGGAGGTTTTGGAAACTGATTATTACCTCTTATACTCGGGGCTCCCGACATAGCCTTTCCTCGAATAAATAATATGAGATTCTGATTACTTCCCCCATCTATTTCTTTACTTCTTTCTAGATCAATTGTTGAAAATGGTGCAGGAACAGGATGAACTGTTTATCCGCCTTTATCGGCAAATATTGCTCATAGAGGTGCTTCTGTGGATCTAGCAATCTTTTCCCTTCATTTAGCGGGAATTTCATCTATTTTAGGATCAGTAAATTTTATTACTACTGCAATCAATATACGAGCTAATGGTATTACATTAGATCGAATACCTTTATTTGTTTGATCAGTTGTTATTACAACTATTCTTTTACTCCTTTCACTACCTGTG------------------------------------------------------------------------------------------------------
>Tanytarsus_BIOUG07903_C12
--AACCTTATACTTTATTTTTGGAGCTTGATCCGGAATAGTGGGGACTTCATTAAGAATGCTCATTCGAGCTGAATTAGGTCATCCAGGAACATTAATCGGAGACGACCAAATTTATAATGTAATTGTTACCGCACATGCATTTATTATAATTTTTTTTATAGTTATACCTATTTTAATTGGAGGATTTGGTAATTGACTTTTACCTTTGATACTTGGTGCTCCTGATATAGCCTTCCCTCGAATAAATAATATAAGCTTCTGATTACTCCCCCCATCTATTTCTTTACTTCTTTCTAGATCAATTGTAGAAAATGGAGCAGGAACTGGATGAACAGTTTATCCCCCTTTATCGGCTAATATTGCCCATAGAGGGGCCTCAGTGGATTTGGCAATTTTTTCCCTTCATTTGGCAGGAATTTCTTCAATCTTAGGATCTGTAAATTTTATTACTACTGCAATTAATATACGAGCTAATGGAATTACATTAGACCGAATACCTTTATTTGTTTGATCAGTTGTTATTACAACTATTCTTTTACTTCTTTCACTTCCTGTTCTTGCAGGGGCAATTACAATACTTTTAACAGACCGTAACCTTAATACGTCCTTCTTCGACCCAGCGGGAGGAGGAGACCCTATTCTTTACCAACATTTATTT
>Tanytarsus_BIOUG07903_E11
--AACCTTATACTTTATTTTTGGGGCTTGATCCGGAATAGTAGGGACTTCATTAAGAATGCTCATTCGAGCTGAATTAGGCCATCCAGGAACATTAATCGGAGATGACCAAATTTATAATGTAATTGTTACCGCACATGCATTTATTATAATTTTTTTTATAGTTATACCTATTTTAATTGGAGGGTTTGGTAATTGACTTTTACCTTTGATACTAGGTGCCCCTGATATAGCCTTCCCTCGAATAAATAATATAAGCTTCTGATTACTTCCCCCATCTATTTCTTTACTTCTTTCTAGATCAATTGTAGAAAATGGAGCAGGAACTGGATGAACAGTTTATCCCCCTTTATCGGCTAATATTGCTCATAGTGGAGCCTCAGTAGATTTAGCAATTTTTTCCCTTCATTTGGCAGGAATTTCTTCAATCTTAGGATCCGTAAATTTTATTACTACTGCAATTAATATACGAGCTAATGGAATTACATTAGACCGAATACCTTTATTTGTTTGATCAGTTGTTATTACAACTATTCTTTTACTTCTTTCACTCCCTGTTCTTGCAGGAGCAATTACAATACTTTTAACAGACCGTAACCTTAATACGTCCTTCTTCGACCCAGCAGGAGGGGGAGACCCTATTCTTTACCAACATTTATTT
>Tanytarsus_BIOUG07904_B08
--AACCTTATACTTTATTTTTGGGGCTTGATCCGGAATAGTAGGGACTTCATTAAGAATGCTCATTCGAGCTGAATTAGGCCATCCAGGAACATTAATCGGAGATGACCAAATTTATAATGTAATTGTTACCGCACATGCATTTATTATAATTTTTTTTATAGTTATACCTATTTTAATTGGAGGGTTTGGTAATTGACTTTTACCTTTGATACTAGGTGCCCCTGATATAGCCTTCCCTCGAATAAATAATATAAGCTTCTGATTACTTCCCCCATCTATTTCTTTACTTCTTTCTAGATCAATTGTAGAAAATGGAGCAGGAACTGGATGAACAGTTTATCCCCCTTTATCGGCTAATATTGCTCATAGTGGAGCCTCAGTAGATTTAGCAATTTTTTCCCTTCATTTGGCAGGAATTTCTTCAATCTTAGGATCCGTAAATTTTATTACTACTGCAATTAATATACGAGCTAATGGAATTACATTAGACCGAATACCTTTATTTGTTTGATCAGTTGTTATTACAACCATTCTTTTACTTCTTTCACTCCCTGTTCTTGCAGGAGCAATTACAATACTTTTAACAGACCGTAACCTTAATACGTCCTTCTTCGACCCAGCAGGAGGGGGAGACCCTATTCTTTA-------------
>Tanytarsus_guerlus_BIOUG07916_F11
------------TTTATTTTTGGTGCTTGATCTGGTATAGTAGGAACTTCTTTAAGAATATTAATTCGTGCTGAATTAGGACATCCAGGAACTTTAATTGGTGATGATCAAATTTATAATGTAATTGTTACAGCTCATGCTTTTATTATAATTTTCTTTATAGTGATACCTATTCTTATTGGAGGATTTGGGAATTGATTATTACCTTTAATATTAGGAGCCCCTGATATAGCTTTTCCTCGAATAAATAATATAAGTTTTTGACTACTTCCACCTTCTCTTTCACTTCTTCTTTCAAGTTCTATTGTAGAAAATGGAGCTGGTACAGGATGAACCGTTTATCCTCCTTTATCATCTAACATTGCTCACAGAGGAGCATCAGTAGATTTAGCAATTTTTTCTTTACATTTAGCAGGTATTTCTTCTATTTTAGGTTCAGTTAATTTTATTACTACTGCCATTAATATACGATCCAACGGAATTACATTAGATCGCATACCTTTATTTGTGTGATCTGTTATTATTACTACAATTTTATTACTTCTATCTCTACCAGTATTAGCTGGAGCTATTACAATACTTCTTACAGATCGA------------------------------------------------------------------
>Tanytarsus_guerlus_BIOUG07935_D09
---------TATTTTATTTTTGGTGCTTGATCTGGCATAGTAGGGACTTCTTTAAGAATATTAATTCGTGCTGAATTAGGACATCCAGGAACTTTAATTGGGGATGATCAAATTTATAATGTAATTGTTACAGCTCATGCTTTTATTATAATTTTCTTTATAGTAATACCTATTCTTATTGGAGGATTTGGGAATTGATTATTACCTTTAATATTAGGGGCCCCTGATATAGCTTTTCCTCGAATAAATAATATAAGTTTTTGATTACTTCCACCCTCTCTTTCACTTCTTCTTTCAAGTTCTATTGTAGAAAATGGAGCTGGTACAGGATGAACCGTTTATCCTCCTTTATCATCTAACATTGCTCACAGAGGGGCATCAGTAGATTTAGCAATTTTTTCTTTACATTTAGCAGGTATTTCTTCTATTTTAGGTTCAGTTAATTTTATTACTACTGCCATTAATATACGATCCAACGGAATTACATTAGATCGCATACCTTTATTTGTATGATCTGTTATTATTACTACAATTTTATTACTTCTATCTCTACCAGTATTAGCTGGAGCTATTACAATACTTCTTACAGATCGA------------------------------------------------------------------
>Tanytarsus_BIOUG07938_A06
---ACCTTATACTTTATTTTTGGAGCTTGATCCGGAATAGTGGGGACTTCATTAAGAATGCTCATTCGAGCTGAATTAGGTCATCCAGGAACATTAATCGGAGACGACCAAATTTATAATGTAATTGTTACCGCACATGCATTTATTATAATTTTTTTTATAGTTATACCTATTTTAATTGGAGGATTTGGTAATTGACTTTTACCTTTGATACTTGGTGCTCCTGATATAGCCTTCCCTCGAATAAATAATATAAGCTTCTGATTACTCCCCCCATCTATTTCTTTACTTCTTTCTAGATCAATTGTAGAAAATGGAGCAGGAACTGGATGAACAGTTTATCCCCCTTTATCGGCTAATATTGCTCATAGAGGGGCCTCAGTGGATTTGGCAATTTTTTCCCTTCATTTGGCAGGAATTTCTTCAATCTTAGGATCTGTAAATTTTATTACTACTGCAATTAATATACGAGCTAATGGAATTACATTAGACCGAATACCTTTATTTGTTTGATCAGTTGTTATTACAACTATTCTTTTACTTCTTTCACTTCCTGTTCTTGCAGGGGCAATTACAATACTTTTA---------------------------------------------------------------------------
>Tanytarsus_BIOUG07938_B03
---ACCTTATATTTTATTTTCGGGGCTTGATCTGGGATAGTGGGAACTTCTTTAAGTATATTAATCCGCGCAGAATTAGGACACCCGGGAACTTTAATCGGGGATGATCAAATTTATAATGTTATTGTTACTGCTCATGCATTTATTATAATTTTTTTTATAGTAATACCTATTTTAATTGGAGGTTTTGGAAACTGATTATTACCTCTTATACTCGGGGCTCCCGACATAGCCTTTCCTCGAATAAATAATATGAGATTCTGATTACTTCCCCCATCTATTTCTTTACTTCTTTCTAGATCAATTGTTGAAAATGGTGCAGGAACAGGATGAACTGTTTATCCGCCTTTATCGGCAAATATTGCTCATAGAGGTGCTTCTGTGGATCTAGCAATCTTTTCCCTTCATTTAGCGGGAATTTCATCTATTTTAGGATCAGTAAATTTTATTACTACTGCAATCAATATACGAGCTAATGGTATTACATTAGATCGAATACCTTTATTTGTTTGATCAGTTGTTATTACAACTATTCTTTTACTCCTTTCACTACCTGTGCTTGCAGGGGCCATCACTATACTTCTG---------------------------------------------------------------------------
>Tanytarsus_BIOUG07938_B08
---------------ATTTTTGGAGCTTGATCCGGAATAGTGGGGACTTCATTAAGAATGCTCATTCGAGCTGAATTAGGTCATCCAGGAACATTAATCGGAGACGACCAAATTTATAATGTAATTGTTACCGCACATGCATTTATTATAATTTTTTTTATAGTTATACCTATTTTAATTGGAGGATTTGGTAATTGACTTTTACCTTTGATACTTGGTGCTCCTGATATAGCCTTCCCTCGAATAAATAATATAAGCTTCTGATTACTCCCCCCATCTATTTCTTTACTTCTTTCTAGATCAATTGTAGAAAATGGAGCAGGAACTGGATGAACAGTTTATCCCCCTTTATCGGCTAATATTGCCCATAGAGGGGCCTCAGTGGATTTGGCAATTTTTTCCCTTCATTTGGCAGGAATTTCTTCAATCTTAGGATCTGTAAATTTTATTACTACTGCAATTAATATACGAGCTAATGGAATTACATTAGACCGAATACCTTTATTTGTTTGATCAGTTGTTATTACAACTATTCTTTTACTTCTTTCACTTCCTGTTCTTGCAGGGGCAATTACAATACTTTTA---------------------------------------------------------------------------
>Tanytarsus_guerlus_BIOUG08036_C11
--GACATTATATTTTATTTTTGGTGCTTGATCTGGTATAGTAGGAACTTCTTTAAGAATATTAATTCGTGCTGAATTAGGACATCCAGGAACTTTAATTGGTGATGATCAAATTTATAATGTAATTGTTACAGCTCATGCTTTTATTATAATTTTCTTTATAGTGATACCTATTCTTATTGGAGGATTTGGGAATTGATTATTACCTTTAATATTAGGAGCCCCTGATATAGCTTTTCCTCGAATAAATAATATAAGTTTTTGACTACTTCCACCTTCTCTTTCACTTCTTCTTTCAAGTTCTATTGTAGAAAATGGAGCTGGTACAGGATGAACCGTTTATCCTCCTTTATCATCTAACATTGCTCACAGAGGAGCATCAGTAGATTTAGCAATTTTTTCTTTACATTTAGCAGGTATTTCTTCTATTTTAGGTTCAGTTAATTTTATTACTACTGCCATTAATATACGATCCAACGGAATTACATTAGATCGCATACCTTTATTTGTGTGATCTGTTATTATTACTACAATTTTATTACTTCTATCTCTACCAGTATTAGCTGGAGCTATTACAATACTTCTTACAGATCGAAAT---------------------------------------------------------------
>Tanytarsus_guerlus_BIOUG08037_E10
---ACATTATATTTTATTTTTGGTGCTTGATCTGGTATAGTAGGAACTTCTTTAAGAATATTAATTCGTGCTGAATTAGGACATCCAGGAACTTTAATTGGTGATGATCAAATTTATAATGTAATTGTTACAGCTCATGCTTTTATTATAATTTTCTTTATAGTGATACCTATTCTTATTGGAGGATTTGGGAATTGATTATTACCTTTAATATTAGGAGCCCCTGATATAGCTTTTCCTCGAATAAATAATATAAGTTTTTGACTACTTCCACCTTCTCTTTCACTTCTTCTTTCAAGTTCTATTGTAGAAAATGGAGCTGGTACAGGATGAACCGTTTATCCTCCTTTATCATCTAACATTGCTCACAGAGGAGCATCAGTAGATTTAGCAATTTTTTCTTTACATTTAGCAGGTATTTCTTCTATTTTAGGTTCAGTTAATTTTATTACTACTGCCATTAATATACGATCCAACGGAATTACATTAGATCGCATACCTTTATTTGTGTGATCTGTTATTATTACTACAATTTTATTACTTCTATCTCTACCAGTATTAGCTGGAGCTATTACAATACTTCTTACAGAT---------------------------------------------------------------------
>Tanytarsus_BIOUG08375_B05
---ACCTTATACTTTATTTTTGGGGCTTGATCCGGAATAGTGGGGACTTCATTAAGAATGCTCATTCGAGCTGAATTAGGTCATCCAGGAACATTAATCGGAGACGACCAAATTTATAATGTAATTGTTACCGCACATGCATTTATTATAATTTTTTTTATAGTTATGCCTATTTTAATTGGAGGATTTGGTAATTGACTTTTACCTTTGATACTTGGTGCTCCTGATATAGCCTTCCCTCGAATAAATAATATAAGCTTCTGATTACTCCCCCCATCTATTTCTTTACTTCTTTCTAGATCAATTGTAGAAAATGGAGCAGGAACTGGATGAACAGTTTATCCCCCTTTATCGGCTAATATTGCCCATAGAGGGGCCTCAGTGGATTTGGCAATTTTTTCCCTTCATTTGGCAGGAATTTCTTCAATCTTAGGATCTGTAAATTTTATTACTACTGCAATTAATATACGAGCTAATGGAATTACATTAGACCGAATACCTTTATTTGTTTGATCAGTTGTTATTACAACTATTCTTTTACTTCTTTCACTT------------------------------------------------------------------------------------------------------------
>Tanytarsus_BIOUG08379_F12
---ACATTATATTTCATTTTTGGAGCCTGATCAGGAATAGTTGGTACCTCTTTAAGAATATTAATTCGGGCCGAACTAGGACACCCAGGAACTTTTATTGGAGATGATCAAATTTATAACGTAATTGTTACAGCTCATGCTTTTATTATAATTTTTTTTATAGTTATACCAATTTTAATTGGAGGATTTGGAAATTGACTTCTTCCTTTAATACTGGGAGCACCAGATATAGCATTTCCTCGAATAAATAATATAAGATTTTGACTTTTACCACCCTCTCTTACTCTTCTTCTTTCAAGTTCAATTGTAGAAAATGGGGCAGGAACAGGATGAACTGTTTACCCCCCTCTTTCAGCTAGAATTGCTCATAGAGGAGCATCTGTAGATTTAGCAATTTTTTCTCTTCATTTAGCTGGTATTTCCTCTATTTTAGGGTCAGTAAACTTTATTACAACAGCAATTAATATACGAGCAAATGGAATTACTTTAGATCGAATACCTTTATTTGTATGATCTGTGGTTATTACAACTATTCTTTTACTTTTATCTTTACCTGTCTTAGCAGGAGCTATTACTATACTTTTAACAGAT---------------------------------------------------------------------
>Tanytarsus_BIOUG08379_H04
---ACATTATATTTCATTTTTGGAGCCTGATCAGGAATAGTTGGTACCTCTCTAAGAATATTAATTCGGGCCGAACTAGGACACCCAGGAACTTTTATTGGAGATGATCAAATTTATAACGTAATTGTTACAGCTCATGCTTTTATTATAATTTTTTTTATAGTTATACCAATTTTAATTGGAGGATTTGGAAATTGACTTCTTCCTTTAATACTAGGAGCACCAGATATAGCATTTCCTCGAATAAATAATATAAGATTTTGACTTTTACCACCCTCTCTTACTCTTCTTCTTTCAAGTTCAATTGTAGAAAATGGAGCAGGAACAGGATGAACTGTTTATCCCCCTCTTTCAGCTAGAATTGCTCATAGAGGAGCATCTGTAGATTTAGCAATTTTTTCTCTTCATTTAGCAGGTATTTCCTCTATTTTAGGATCAGTAAACTTTATTACAACAGCAATTAATATACGAGCAAATGGAATTACTTTAGATCGAATACCTTTATTTGTATGATCTGTAGTTATTACAACTATTCTTTTACTTTTATCTTTACCTGTCTTAGCAGGAGCTATTACTATACTTTTAACAGAT---------------------------------------------------------------------
>Tanytarsus_BIOUG08380_B11
---ACATTATATTTCATTTTTGGAGCCTGATCAGGAATAGTTGGTACCTCTCTAAGAATATTAATTCGGGCCGAACTAGGACACCCAGGAACTTTTATTGGAGATGATCAAATTTATAACGTAATTGTTACAGCTCATGCTTTTATTATAATTTTTTTTATAGTTATACCAATTTTAATTGGAGGATTTGGAAATTGACTTCTTCCTTTAATACTAGGAGCACCAGATATAGCATTTCCTCGAATAAATAATATAAGATTTTGACTTTTACCCCCCTCTCTTACTCTTCTTCTTTCAAGTTCAATTGTAGAAAATGGGGCAGGAACAGGATGAACTGTTTATCCCCCTCTTTCAGCTAGAATTGCTCATAGAGGAGCATCTGTAGATTTAGCAATTTTTTCTCTTCATTTAGCAGGTATTTCCTCTATTTTAGGATCAGTAAACTTTATTACAACAGCAATTAATATACGAGCAAATGGAATTACTTTAGATCGAATACCTTTATTTGTATGATCTGTAGTTATTACAACTATTCTTTTACTTTTATCTTTACCTGTCTTAGCAGGAGCTATTACTATACTTTTAACAGATCGA------------------------------------------------------------------
>Tanytarsus_BIOUG08380_D06
---ACATTATATTTCATTTTTGGAGCCTGATCAGGAATAGTTGGTACCTCTCTAAGAATATTAATTCGGGCCGAACTAGGACACCCAGGAACTTTTATTGGAGATGATCAAATTTATAACGTAATTGTTACAGCTCATGCTTTTATTATAATTTTTTTTATAGTTATACCAATTTTAATTGGAGGATTTGGAAATTGACTTCTTCCTTTAATACTAGGAGCACCAGATATAGCATTTCCTCGAATAAATAATATAAGATTTTGACTTTTACCACCCTCTCTTACTCTTCTTCTTTCAAGTTCAATTGTAGAAAATGGAGCAGGAACAGGATGAACTGTTTATCCCCCTCTTTCAGCTAGAATTGCTCATAGAGGAGCATCTGTAGATTTAGCAATTTTTTCTCTTCATTTAGCAGGTATTTCCTCTATTTTAGGATCAGTAAACTTTATTACAACAGCAATTAATATACGAGCAAATGGAATTACTTTAGATCGAATACCTTTATTTGTATGATCTGTAGTTATTACAACTATTCTTTTACTTTTATCTTTACCTGTCTTAGCAGGAGCTATTACTATACTTTTAACAGAT---------------------------------------------------------------------
>Tanytarsus_BIOUG08380_E07
---ACATTATATTTCATTTTTGGGGCCTGATCAGGAATAGTTGGTACCTCTCTAAGAATATTAATTCGGGCCGAACTAGGACACCCAGGAACTTTTATTGGAGATGATCAAATTTATAACGTAATTGTTACAGCTCATGCTTTTATTATAATTTTTTTTATAGTTATACCAATTTTAATTGGAGGATTTGGAAATTGACTTCTTCCTTTAATACTAGGAGCACCAGATATAGCATTTCCTCGAATAAATAATATAAGATTTTGACTTTTACCCCCCTCTCTTACTCTTCTTCTTTCAAGTTCAATTGTAGAAAATGGAGCAGGAACAGGATGAACTGTTTATCCCCCTCTTTCAGCTAGAATTGCTCATAGAGGAGCATCTGTAGATTTAGCAATTTTTTCTCTTCATTTAGCAGGTATTTCCTCTATTTTAGGATCAGTAAACTTTATTACAACAGCAATTAATATACGGGCAAATGGAATTACTTTAGATCGAATACCTTTATTTGTATGATCTGTAGTTATTACAACTATTCTT---------------------------------------------------------------------------------------------------------------------------
>Tanytarsus_BIOUG08482_B08
--GACATTATATTTTATTTTTGGTGCTTGATCTGGTATAGTAGGGACTTCTTTAAGAATATTAATTCGTGCTGAATTAGGACATCCAGGAACTTTAATTGGTGATGATCAAATTTATAATGTAATTGTTACAGCTCATGCTTTTATTATAATTTTCTTTATAGTTATACCTATTCTTATTGGAGGATTTGGGAATTGATTATTACCTTTAATATTAGGAGCCCCTGATATAGCTTTTCCTCGAATAAATAATATAAGTTTTTGATTACTTCCACCTTCTCTTTCACTTCTTCTTTCTAGTTCTATTGTAGAAAATGGAGCTGGTACAGGATGAACCGTTTATCCTCCTTTATCATCTAACATTGCTCACAGAGGAGCATCAGTAGATTTAGCAATTTTTTCTTTACATTTAGCAGGTATTTCTTCTATTTTAGGTTCAGTTAATTTTATTACTACTGCCATTAATATACGATCCAACGGAATTACATTAGATCGCATACCTTTATTTGTATGATCTGTTATTATTACTACAATTTTATTACTTCTATCTCTACCAGTATTAGCTGGAGCTATTACAATACT-------------------------------------------------------------------------------
>Tanytarsus_BIOUG08495_A02
---ACATTATATTTCATTTTTGGAGCCTGATCAGGAATAGTTGGTACCTCTCTAAGAATATTAATTCGGGCCGAACTAGGACACCCAGGAACTTTTATTGGAGATGATCAAATTTATAACGTAATTGTTACAGCTCATGCTTTTATTATAATTTTTTTTATAGTTATACCAATTTTAATTGGAGGATTTGGAAATTGACTTCTTCCTTTAATACTAGGGGCACCAGATATAGCATTTCCTCGAATAAATAATATAAGATTTTGACTTTTACCACCCTCTCTTACTCTTCTTCTTTCAAGTTCAATTGTAGAAAATGGGGCAGGAACAGGATGAACTGTTTATCCCCCTCTTTCAGCTAGAATTGCTCATAGAGGAGCATCTGTAGATTTAGCAATTTTTTCTCTTCATTTAGCAGGTATTTCCTCTATTTTAGGATCAGTAAACTTTATTACAACAGCAATTAATATACGAGCAAATGGAATTACTTTAGATCGAATACCTTTATTTGTATGATCTGTAGTTATTACAACTATTCTTTTACTTTTATCTTTACCTGTCTTAGCAGGAGCTATTACTATACTTTTAACAGATCGA------------------------------------------------------------------
>Tanytarsus_BIOUG08495_G05
---ACATTATATTTCATTTTTGGGGCCTGATCAGGAATAGTTGGTACCTCTCTAAGAATATTAATTCGGGCCGAACTAGGACACCCAGGAACTTTTATTGGAGATGATCAAATTTATAACGTAATTGTTACAGCTCATGCTTTTATTATAATTTTTTTTATAGTTATACCAATTTTAATTGGAGGATTTGGAAATTGACTTCTTCCTTTAATACTAGGAGCACCAGATATAGCATTTCCTCGAATAAATAATATAAGATTTTGACTTTTACCCCCCTCTCTTACTCTTCTTCTTTCAAGTTCAATTGTAGAAAATGGGGCAGGAACAGGATGAACTGTTTATCCCCCTCTTTCAGCTAGAATTGCTCATAGAGGAGCATCTGTAGATTTAGCAATTTTTTCTCTTCATTTAGCAGGTATTTCCTCTATTTTAGGATCAGTAAACTTTATTACAACAGCAATTAATATGCGAGCAAATGGAATTACTTTAGATCGAATACCTTTATTTGTATGATCTGTAGTTATTACAACTATTCTTTTACTTTTATCTTTACCTGTCTTAGCAGGA---------------------------------------------------------------------------------------------
>Tanytarsus_BIOUG08495_G11
---ACATTATATTTCATTTTTGGAGCCTGATCAGGAATAGTTGGTACCTCTCTAAGAATATTAATTCGGGCCGAACTAGGACACCCAGGAACTTTTATTGGAGATGATCAAATTTATAACGTAATTGTTACAGCTCATGCTTTTATTATAATTTTTTTTATAGTTATACCAATTTTAATTGGAGGATTTGGAAATTGACTTCTTCCTTTAATATTAGGGGCACCAGATATGGCATTTCCTCGAATAAATAATATAAGATTTTGACTTTTACCACCCTCTCTTACTCTTCTTCTTTCAAGTTCAATTGTAGAAAATGGGGCAGGAACAGGATGAACTGTTTATCCCCCTCTTTCAGCTAGAATTGCTCATAGAGGAGCATCTGTAGATTTAGCAATTTTTTCTCTTCATTTAGCAGGTATTTCCTCTATTTTAGGATCAGTAAACTTTATTACAACAGCAATTAATATACGAGCAAATGGTATTACTTTAGATCGAATACCTTTATTTGTATGATCTGTAGTTATTACTACTATTCTTTTACTTTTATCTTTACCTGTCTTAGCAGGA---------------------------------------------------------------------------------------------
>Tanytarsus_BIOUG08496_F09
---------------ATTTTTGGAGCTTGATCCGGAATAGTGGGGACTTCATTAAGAATGCTCATTCGAGCTGAATTAGGTCATCCAGGAACATTAATCGGAGACGACCAAATTTATAATGTAATTGTTACCGCACATGCATTTATTATAATTTTTTTTATAGTTATACCTATTTTAATTGGAGGATTTGGTAATTGACTTTTACCTTTGATACTTGGTGCTCCCGATATAGCCTTCCCTCGAATAAATAATATAAGCTTCTGATTACTCCCCCCATCTATTTCTTTACTTCTTTCTAGATCAATTGTAGAAAATGGAGCAGGAACTGGATGAACAGTTTATCCTCCTTTATCGGCTAATATTGCTCATAGAGGGGCCTCAGTGGATTTGGCAATTTTTTCCCTTCATTTGGCAGGAATTTCTTCAATCTTAGGATCTGTAAATTTTATTACTACTGCAATTAATATGCGAGCTAATGGAATTACATTAGACCGAATACCTTTATTTGTTTGATCAGTTGTTATTACAACTATTCTTTTACTTCTTTCACTTCCTGTTCTTGCAGGGGCAATTACAATACTTTTA---------------------------------------------------------------------------
>Tanytarsus_BIOUG08498_G09
--------------------------------------------------------------------------------------------TTTTATTGGAGATGATCAAATTTATAACGTAATTGTTACAGCTCATGCTTTTATTATAATTTTTTTTATAGTTATACCAATTTTAATTGGAGGATTTGGAAATTGACTTCTTCCTTTAATACTAGGAGCACCAGATATAGCATTTCCTCGAATAAATAATATAAGATTTTGACTTTTACCCCCCTCTCTTACTCTTCTTCTTTCAAGTTCAATTGTAGAAAATGGAGCAGGAACAGGATGAACTGTTTATCCCCCTCTTTCAGCTAGAATTGCTCATAGAGGGGCATCTGTAGATTTAGCAATTTTTTCTCTTCATTTAGCAGGTATTTCCTCTATTTTAGGATCAGTAAACTTTATTACAACAGCAATTAATATACGAGCAAATGGAATTACTTTAGATCGAATACCTTTATTTGTATGATCTGTAGTTATTACAACTATTCTTTTACTTTTATCTTTACCTGTCTTAGCAGGAGCTATTACTATACTTTTAACAGATCGAAATCTAAAT---------------------------------------------------------
>Tanytarsus_BIOUG08498_H11
------------TTCATTTTTGGAGCCTGATCAGGAATAGTTGGTACCTCTCTAAGAATATTAATTCGGGCCGAACTAGGACATCCAGGANNTTTTATTGGAGATGATCAAATTTATAACGTAATTGTTACAGCTCATGCTTTTATTATAATTTTTTTTATAGTTATACCAATTTTAATTGGAGGATTTGGAAATTGACTTCTTCCTTTAATACTAGGAGCACCAGATATAGCATTTCCTCGAATAAATAATATAAGATTTTGACTTTTACCCCCCTCTCTTACTCTTCTTCTTTCAAGTTCAATTGTAGAAAATGGGGCAGGAACAGGATGAACTGTTTATCCCCCTCTTTCAGCTAGAATTGCTCATAGAGGAGCATCTGTAGATTTAGCAATTTTTTCTCTTCATTTAGCAGGTATTTCCTCTATTTTAGGATCAGTAAACTTTATTACAACAGCAATTAATATACGAGCAAATGGAATTACTTTAGATCGAATACCTTTATTTGTATGATCTGTAGTTATTACAACTATTCTTTTACTTTTATCTTTACCTGTCTTAGCAGGAGCAATTACTATACTTTTAACAGATCGA------------------------------------------------------------------
>Tanytarsus_BIOUG08523_A08
---------------ATTTTTGGAGCTTGATCCGGAATAGTGGGGACTTCATTAAGAATGCTCATTCGAGCTGAATTAGGTCATCCAGGAACATTAATCGGAGACGACCAAATTTATAATGTAATTGTTACCGCACATGCATTTATTATAATTTTTTTTATAGTTATACCTATTTTAATTGGAGGATTTGGTAATTGACTTTTACCTTTGATACTTGGTGCTCCTGATATAGCCTTCCCTCGAATAAATAATATAAGCTTCTGATTACTCCCCCCATCTATTTCTTTACTTCTTTCTAGATCAATTGTAGAAAATGGAGCAGGAACTGGATGAACAGTTTATCCCCCTTTATCGGCTAATATTGCCCATAGAGGGGCCTCAGTGGATTTGGCAATTTTTTCCCTTCATTTGGCAGGAATTTCTTCAATCTTAGGATCTGTAAATTTTATTACTACTGCAATTAATATACGAGCTAATGGAATTACATTAGACCGAATACCTTTATTTGTTTGATCAGTTGTTATTACAACTATTCTTTTACTTCTTTCACTTCCTGTTCTTGCAGGGGCAATTACAATACTTTTAACAGACCGT------------------------------------------------------------------
>Tanytarsus_BIOUG08524_A08
---------------ATTTTTGGAGCTTGATCCGGAATAGTGGGGACTTCATTAAGAATGCTCATTCGAGCTGAATTAGGTCATCCAGGAACATTAATCGGAGACGACCAAATTTATAATGTAATTGTTACCGCACATGCATTTATTATAATTTTTTTTATAGTTATACCTATTTTAATTGGAGGATTTGGTAATTGACTTTTACCTTTGATACTTGGTGCTCCTGATATAGCCTTCCCTCGAATAAATAATATAAGCTTCTGATTACTCCCCCCATCTATTTCTTTACTTCTTTCTAGATCAATTGTAGAAAATGGAGCAGGAACTGGATGAACAGTTTATCCCCCTTTATCGGCTAATATTGCCCATAGAGGGGCCTCAGTGGATTTGGCAATTTTTTCCCTTCATTTGGCAGGAATTTCTTCAATCTTAGGATCTGTAAATTTTATTACTACTGCAATTAATATACGAGCTAATGGAATTACATTAGACCGAATACCTTTATTTGTTTGATCAGTTGTTATTACAACTATTCTTTTACTTCTTTCACTTCCTGTTCTTGCAGGGGCAATTACAATACTTTTA---------------------------------------------------------------------------
>Tanytarsus_mendax_BIOUG08526_A01
---ACATTATATTTTATTTTTGGAGCTTGATCTGGTATAGTAGGAACATCTTTAAGAATACTTATCCGAGCAGAATTAGGTCATCCGGGTACTTTTATTGGAGATGACCAAATTTATAATGTAATTGTTACAGCTCATGCTTTTATCATAATTTTTTTTATAGTTATGCCTATCTTAATTGGAGGATTTGGAAATTGATTATTACCATTAATACTTGGGGCTCCAGATATAGCCTTCCCCCGAATAAATAATATAAGTTTTTGACTTCTTCCTCCATCTTTAACTCTTCTTCTTTCTAGTTCCATTGTAGAAAATGGAGCAGGAACAGGATGAACTGTTTATCCTCCTCTTTCAGCAAGAATTGCACACAGAGGGGCTTCAGTAGATTTAGCTATCTTTTCTCTTCATTTAGCCGGAATCTCGTCAATTTTAGGGTCAGTAAATTTTATTACAACAGCAATTAATATACGAGCAAATGGAATTACTTTAGATCGAATACCTTTATTTGTATGATCAGTAGTAATTACAACAGTTCTTCTTCTTCTTTCTCTTCCCGTATTAGCCGGAGCAATTACAATATTACTAACAGACCGA------------------------------------------------------------------
>Tanytarsus_BIOUG08526_A05
---------------ATTTTTGGAGCTTGATCCGGAATAGTGGGGACTTCATTAAGAATGCTCATTCGAGCTGAATTAGGTCATCCAGGAACATTAATCGGAGACGACCAAATTTATAATGTAATTGTTACCGCACATGCATTTATTATAATTTTTTTTATAGTTATACCTATTTTAATTGGAGGATTTGGTAATTGACTTTTACCTTTGATACTTGGTGCTCCTGATATAGCCTTCCCTCGAATAAATAATATAAGCTTCTGATTACTCCCCCCATCTATTTCTTTACTTCTTTCTAGATCAATTGTAGAAAATGGAGCAGGAACTGGATGAACAGTTTATCCCCCTTTATCGGCTAATATTGCCCATAGAGGGGCCTCAGTGGATTTGGCAATTTTTTCCCTTCATTTGGCAGGAATTTCTTCAATCTTAGGATCTGTAAATTTTATTACTACTGCAATTAATATACGAGCTAATGGAATTACATTAGACCGAATACCTTTATTTGTTTGATCAGTTGTTATTACAACTATTCTTTTACTTCTTTCACTTCCTGTTCTTGCAGGGGCAATTACAATACTTTTAACAGACCGT------------------------------------------------------------------
>Tanytarsus_BIOUG08564_G12
---ACTCTATATTTCATTTTTGGGGCTTGATCCGGAATAGTGGGAACTTCTTTAAGAATACTTATCCGAGCAGAATTAGGACACCCGGGANCTTTCATTGGAGACGATCAAATTTATAATGTTATTGTTACAGCCCATGCTTTTATTATAATTTTTTTTATAGTTATACCTATTCTAATTGGAGGATTTGGGAATTGACTTTTACCATTAATATTAGGAGCCCCAGATATAGCCTTTCCCCGAATAAACAATATAAGTTTTTGACTTTTACCCCCCTCTTTAACCCTTCTTCTTTCAAGTTCTATTGTCGAAAATGGGGCAGGAACCGGTTGAACAGTTTACCCTCCCCTATCAGCAAGAATTGCTCATAGAGGAGCTTCTGTTGACTTAGCCATTTTTTCTCTTCATTTAGCAGGAATCTCTTCAATTTTGGGCTCAGTAAATTTTATTACTACAGCTATTAATATACGTGCTAACGGAATTACATTAGACCGAATACCTCTTTTTGTCTGGTCAGTTGTAATTACCACAATTCTTCTTCTTCTTTCTTTA------------------------------------------------------------------------------------------------------------
>Tanytarsus_BIOUG08567_B06
---ACATTATATTTTATTTTTGGAGCATGATCAGGGATAGTAGGAACATCTTTAAGTATACTTATTCGGGCAGAATTAGGCCATCCTGGTAATTTTATTGGAGATGACCAAATTTATAATGTAATTGTTACAGCTCATGCATTTATTATAATTTTTTTTATAGTTATACCAATTTTAATTGGAGGTTTTGGAAATTGATTATTACCTTTAATATTAGGAGCCCCAGATATAGCTTTTCCACGAATAAATAATATAAGTTTTTGATTATTACCACCTTCATTAACACTTCTTCTTTCTAGTTCAATTGTAGAAAACGGAGCTGGAACAGGTTGAACAGTTTACCCTCCACTTTCAGCAAGAATTGCCCATAGAGGAGCTTCTGTTGATTTAGCAATTTTTTCTCTTCACTTAGCTGGTATTTCCTCAATTTTAGGATCAGTTAATTTTATTACTACAGCTATTAATATACGAGCAAATGGAATTACTTTAGATCGAATACCTTTATTTGTTTGATCTGTTGTAATTACAACTATTTTATTATTATTATCATTACCAGTT------------------------------------------------------------------------------------------------------
>Tanytarsus_BIOUG08569_C11
--TACACTTTATTTTATTTTTGGAGCTTGATCTGGTATAGTAGGAACATCTTTAAGTATACTTATTCGTGCAGAATTAGGTCATCCAGGCACTTTTATTGGAGATGACCAAATTTACAATGTAATTGTTACAGCTCACGCTTTTATTATAATTTTTTTTATAGTTATACCTATCTTAATTGGTGGATTTGGAAATTGACTTTTACCATTAATGCTTGGAGCACCAGATATAGCTTTCCCCCGAATGAATAATATAAGTTTTTGACTACTTCCTCCGTCTTTAACCCTTCTTCTTTCTAGTTCAATTGTAGAAAATGGAGCAGGAACAGGATGAACAGTATATCCTCCTCTTTCAGCAAGAATCGCCCATAGAGGAGCTTCAGTAGACTTAGCAATTTTTTCTCTTCATTTAGCAGGAATTTCTTCAATTTTAGGCTCAGTAAATTTTATTACAACAGCAATTAATATACGAGCAAATGGTATTACATTAGACCGAATACCTTTATTTGTATGGTCTGTAGTAATTACAACAGTTCTTCTTCTTCTTTCTCTCCCTGTTTTAGCTGGAGCTATTACAATATTATTA---------------------------------------------------------------------------
>Tanytarsus_wirthi_BIOUG08569_D12
------------TTTATTTTTGGAGCTTGATCCGGTATAGTAGGTACATCTTTAAGTATACTTATTCGGGCAGAATTAGGACACCCTGGAACCTTTATTGGAGATGACCAAATTTACAATGTAATTGTTACAGCTCATGCTTTTATTATAATTTTTTTCATAGTTATACCTATTTTAATTGGGGGATTTGGTAATTGACTTTTACCATTAATGCTTGGAGCTCCAGACATAGCTTTTCCCCGAATAAATAATATAAGTTTTTGACTTCTTCCTCCATCTTTAACCCTTCTTCTTTCTAGTTCAATTGTAGAAAATGGGGCGGGGACAGGATGAACTGTGTATCCTCCCCTTTCAGCTAGAATTGCTCATAGAGGAGCTTCAGTAGACCTAGCAATTTTTTCTCTTCATTTAGCAGGAATTTCTTCAATTTTAGGTTCAGTAAATTTTATTACAACAGCAATTAATATACGAGCAAATGGAATTACGCTGGATCGAATACCTCTATTTGTATGATCAGTAGTAATTACAACAGTTCTTCTTCTTCTTTCTCTTCCTGTTTTA---------------------------------------------------------------------------------------------------
>Tanytarsus_BIOUG08602_C12
---ACATTATATTTTATTTTTGGTGCTTGATCTGGTATAGTAGGAACTTCTTTAAGAATATTAATTCGTGCTGAATTAGGACATCCAGGAACTTTAATTGGTGATGATCAAATTTATAATGTAATTGTTACAGCTCATGCTTTTATTATAATTTTCTTTATAGTGATACCTATTCTTATTGGAGGATTTGGGAATTGATTATTACCTTTAATATTAGGAGCCCCTGATATAGCTTTTCCTCGAATAAATAATATAAGTTTTTGACTACTTCCACCTTCTCTTTCACTTCTTCTTTCAAGTTCTATTGTAGAAAATGGAGCTGGTACAGGATGAACCGTTTATCCTCCTTTATCATCTAACATTGCTCACAGAGGAGCATCAGTAGATTTAGCAATTTTTTCTTTACATTTAGCAGGTATTTCTTCTATTTTAGGTTCAGTTAATTTTATTACTACTGCCATTAATATACGATCCAACGGAATTACATTAGATCGCATACCTTTATTTGTGTGATCTGTTATTATTACTACAATTTTATTACTTCTATCTCTACCAGTATTAGCTGGAGCTATTACAATACTTCTTACAGATCGAAAT---------------------------------------------------------------
>Tanytarsus_mendax_BIOUG08605_E03
--AACATTATATTTTATTTTTGGAGCTTGATCTGGTATAGTAGGAACATCTTTAAGAATACTTATCCGAGCAGAATTAGGTCATCCAGGTACTTTTATTGGAGATGACCAAATTTATAATGTAATTGTTACAGCTCATGCTTTTATCATAATTTTTTTTATAGTTATGCCTATCTTAATTGGAGGATTTGGAAATTGATTATTACCATTAATACTTGGAGCTCCAGATATAGCCTTCCCCCGAATAAATAATATAAGTTTTTGACTTCTTCCCCCATCTTTAACTCTTCTTCTTTCTAGTTCAATTGTAGAAAATGGGGCAGGAACAGGATGAACTGTTTATCCTCCTCTTTCAGCAAGAATTGCACACAGAGGAGCTTCAGTAGATTTAGCTATCTTTTCTCTTCATTTAGCCGGAATCTCATCAATTTTAGGGTCAGTAAATTTTATTACAACAGCAATTAATATACGAGCAAATGGGATTACTTTAGACCGAATACCTTTATTTGTGTGATCAGTAGTAATTACAACAGTTCTTCTTCTTTTATCTCTTCCCGTATTAGCCGGAGCAATTACAATATTACTAACAGACCG-------------------------------------------------------------------
>Tanytarsus_wirthi_BIOUG08642_B05
---ACACTATATTTTATTTTTGGAGCTTGATCCGGTATAGTAGGTACATCTTTAAGTATACTTATTCGGGCAGAATTAGGACACCCTGGAACCTTTATTGGAGATGACCAAATTTACAATGTAATTGTTACAGCTCATGCTTTTATTATAATTTTTTTCATAGTTATACCTATTTTAATTGGGGGATTTGGTAATTGACTTTTACCATTAATGCTTGGAGCTCCAGACATAGCTTTCCCCCGAATAAATAATATAAGTTTTTGACTTCTTCCTCCATCTTTAACTCTTCTTCTTTCTAGTTCAATTGTAGAAAATGGGGCGGGGACAGGATGAACTGTCTATCCTCCCCTTTCAGCTAGAATTGCTCATAGAGGAGCTTCAGTAGACCTAGCAATTTTTTCTCTTCATTTAGCAGGAATTTCTTCAATTTTAGGTTCAGTAAATTTTATTACAACAGCAATTAATATACGAGCAAATGGAATTACGCTGGATCGAATACCTCTATTTGTATGATCAGTAGTAATTACAACAGTTCTTCTTCTTCTTTCTCTTCCTGTTTTAGCTGGAGCCATTACAATACTATTAACTGAT---------------------------------------------------------------------
>Tanytarsus_BIOUG08645_E04
------------TTCATTTTTGGAGCCTGATCAGGAATAGTTGGTACCTCTCTAAGAATATTAATTCGGGCCGAACTAGGACATCCAGGAACTTTTATTGGAGATGATCAAATTTATAACGTAATTGTTACAGCTCATGCTTTTATTATAATTTTTTTTATGGTTATACCAATTTTAATTGGAGGATTTGGAAATTGACTTCTTCCTTTAATATTAGGGGCACCAGATATAGCATTTCCTCGAATAAATAATATAAGATTTTGACTTTTACCCCCCTCTCTTACTCTTCTTCTTTCAAGTTCAATTGTAGAAAATGGGGCAGGAACAGGATGGACTGTTTATCCCCCTCTTTCAGCTAGAATTGCTCATAGAGGAGCATCTGTAGATTTAGCAATTTTTTCTCTTCATTTAGCAGGTATTTCCTCTATTTTAGGATCAGTAAACTTTATTACAACAGCAATTAATATACGAGCAAATGGAATTACTTTAGATCGAATACCTTTATTTGTATGATCTGTAGTTATTACAACTATTCTTTTACTTTTATCTTTACCTGTCTTAGCAGGAGCTATTACTATACTTTTAACAGATCGA------------------------------------------------------------------
>Tanytarsus_BIOUG08645_F03
---ACATTATATTTCATTTTTGGAGCCTGATCAGGGATAGTTGGTACCTCTCTAAGAATATTAATTCGGGCCGAACTAGGACACCCAGGAACTTTTATTGGAGATGATCAAATTTATAACGTAATTGTTACAGCTCATGCTTTTATTATAATTTTTTTTATAGTTATACCAATTTTAATTGGAGGATTTGGAAATTGACTTCTTCCTTTAATACTAGGAGCACCAGATATAGCATTTCCTCGAATAAATAATATAAGATTTTGACTTTTACCCCCCTCTCTTACTCTTCTTCTTTCAAGTTCAATTGTAGAAAATGGGGCAGGAACAGGATGAACTGTTTATCCCCCTCTTTCAGCTAGAATTGCTCATAGAGGGGCATCTGTAGATTTAGCAATTTTTTCTCTTCATTTAGCAGGTATTTCCTCTATTTTAGGATCAGTAAACTTTATTACAACAGCAATTAATATACGAGCAAATGGAATTACTTTAGATCGAATACCTTTGTTTGTATGATCTGTAGTTATTACAACTATTCTTTTACTTTTATCTTTACCTGTCTTAGCA------------------------------------------------------------------------------------------------
>Tanytarsus_BIOUG08646_H05
---ACATTATATTTCATTTTTGGAGCCTGATCAGGAATAGTTGGTACCTCTCTAAGAATATTAATTCGGGCCGAACTAGGACACCCAGGAACTTTTATTGGAGATGATCAAATTTATAACGTAATTGTTACAGCTCATGCTTTTATTATAATTTTTTTTATAGTTATACCAATTTTAATTGGAGGATTTGGAAATTGACTTCTTCCTTTAATACTAGGAGCACCAGATATAGCATTTCCTCGAATAAATAATATAAGATTTTGACTTTTACCCCCCTCTCTTACTCTTCTTCTTTCAAGTTCAATTGTAGAAAATGGGGCAGGAACAGGATGAACTGTTTATCCCCCTCTTTCAGCTAGAATTGCTCATAGAGGAGCATCTGTAGATTTAGCAATTTTTTCTCTTCATTTAGCAGGTATTTCCTCTATTTTAGGATCAGTAAACTTTATTACAACAGCAATTAATATACGAGCAAATGGAATTACTTTAGATCGAATACCTTTATTTGTATGATCTGTAGTTATTACAACTATTCTTTTACTTTTATCTTTACCTGTCTTAGCAGGA---------------------------------------------------------------------------------------------
>Tanytarsus_BIOUG08646_H10
---ACATTATATTTTATTTTTGGTGCTTGATCTGGTATAGTAGGAACTTCTTTAAGAATATTAATTCGTGCTGAATTAGGACATCCAGGAACTTTAATTGGTGATGATCAAATTTATAATGTAATTGTTACAGCTCATGCTTTTATTATAATTTTCTTTATAGTGATACCTATTCTTATTGGAGGATTTGGGAATTGATTATTACCTTTAATATTAGGAGCCCCTGATATAGCTTTTCCTCGAATAAATAATATAAGTTTTTGACTACTTCCACCTTCTCTTTCACTTCTTCTTTCAAGTTCTATTGTAGAAAATGGAGCTGGTACAGGATGAACCGTTTATCCTCCTTTATCATCTAACATTGCTCACAGAGGAGCATCAGTAGATTTAGCAATTTTTTCTTTACATTTAGCAGGTATTTCTTCTATTTTAGGTTCAGTTAATTTTATTACTACTGCCATTAATATACGATCCAACGGAATTACATTAGATCGCATACCTTTATTTGTGTGATCTGTTATTATTACTACAATTTTATTACTTCTATCTCTACCAGTATTAGCTGGAGCTATTACAATACTTCTTACAGATCGA------------------------------------------------------------------
>Tanytarsus_BIOUG08649_A03
---ACCTTATACTTTATTTTTGGAGCTTGATCCGGAATAGTAGGGACTTCATTAAGAATGCTCATTCGAGCTGAATTAGGTCATCCAGGAACATTAATCGGAGACGACCAAATTTATAATGTAATTGTTACCGCACATGCATTTGTTATAATTTTTTTTATAGTTATACCTATTTTAATTGGAGGATTTGGTAATTGACTTTTACCTTTGATACTTGGTGCTCCTGATATAGCCTTCCCTCGAATAAATAATATAAGCTTCTGATTACTCCCCCCATCTATTTCTTTACTTCTTTCTAGATCAATTGTAGAAAATGGAGCAGGAACTGGATGAACAGTTTATCCTCCTTTATCGGCTAATATTGCCCATAGAGGGGCCTCAGTGGATTTGGCAATTTTTTCCCTTCATTTGGCAGGAATTTCTTCAATCTTAGGATCTGTAAATTTTATTACTACTGCAATTAATATACGAGCTAATGGAATTACATTAGACCGAATACCTTTATTTGTTTGATCAGTTGTTATTACAACTATTCTTTTACTTCTTTCACTTCCTGTTCTTGCAGGGGCAATTACAATA---------------------------------------------------------------------------------
>Tanytarsus_BIOUG08649_B11
---ACATTATATTTCATTTTTGGAGCCTGATCAGGAATAGTTGGTACATCTCTAAGAATATTAATTCGGGCCGAACTAGGACACCCAGGAACTTTTATTGGAGACGATCAAATTTATAACGTAATTGTTACAGCTCATGCTTTTATTATAATTTTTTTTATAGTTATACCAATTTTAATTGGAGGATTTGGAAATTGACTTCTTCCTTTAATACTAGGAGCTCCAGATATAGCATTTCCTCGAATAAATAATATAAGATTTTGACTTTTACCACCCTCTCTTACTCTTCTTCTTTCAAGTTCAATTGTAGAAAATGGAGCAGGAACAGGATGAACTGTTTATCCCCCTCTTTCAGCTAGAATTGCTCATAGAGGAGCATCTGTAGATTTAGCAATTTTTTCTCTTCATTTAGCAGGTATTTCCTCTATTTTAGGGTCAGTAAACTTTATTACAACAGCAATTAACATACGAGCAAATGGAATTACTTTAGATCGAATACCTTTATTTGTATGATCTGTAGTTATTACAACCATTCTTTTA------------------------------------------------------------------------------------------------------------------------
>Tanytarsus_mendax_BIOUG08656_A11
---ACATTATATTTTATTTTTGGAGCTTGATCTGGGATAGTAGGAACATCTTTAAGAATACTTATCCGAGCAGAATTAGGTCATCCAGGTACTTTTATTGGAGATGACCAAATTTATAATGTAATTGTTACAGCTCATGCTTTTATCATAATTTTTTTTATAGTTATACCTATCTTAATTGGAGGATTTGGAAATTGATTATTACCATTAATACTTGGAGCTCCAGATATAGCCTTCCCCCGAATAAATAATATAAGTTTTTGACTTCTTCCACCATCTTTAACTCTTCTTCTTTCTAGTTCCATTGTAGAAAATGGGGCAGGAACAGGATGAACTGTTTATCCTCCTCTTTCAGCAAGAATTGCACACAGAGGGGCTTCAGTAGATTTAGCTATCTTTTCTCTTCATTTAGCCGGAATCTCATCAATTTTAGGGTCAGTAAATTTTATTACAACAGCAATTAATATACGAGCAAATGGGATTACTTTAGATCGAATACCTTTATTTGTATGATCAGTAGTAATTACAACAGTTCTTCTTCTTTTATCTCTTCCCGTA------------------------------------------------------------------------------------------------------
>Tanytarsus_glabrescens_BIOUG08656_B05
---ACTTTATATTTTATTTTTGGTGCCTGATCAGGAATAGTTGGAACTTCTTTAAGCATACTTATCCGAGCTGAATTAGGCCACCCAGGAACATTAATTGGAGATGACCAAATTTATAATGTAATTGTAACTGCTCATGCTTTTATTATAATTTTTTTTATAGTTATACCTATTTTAATTGGAGGTTTCGGAAATTGATTACTGCCTTTAATGTTAGGAGCCCCCGACATAGCATTTCCTCGAATAAATAATATAAGTTTTTGGTTACTGCCTCCTTCCCTTTCTCTTTTACTTTCAAGCTCTATCGTTGAAAATGGGGCAGGAACTGGTTGAACTGTTTACCCTCCTCTTTCTTCCAATATTGCTCATAGAGGGGCATCTGTAGACTTAGCTATTTTTTCTTTACATTTAGCTGGTATTTCTTCAATTTTAGGCTCTGTTAATTTTATTACAACCGCTATTAATATACGAGCTAACGGAATCACTCTAGATCGAATACCTTTATTTGTTTGATCCGTTGTGATTACAACAATCCTTCTTTTATTATCATTACCTGTTTTA---------------------------------------------------------------------------------------------------
>Tanytarsus_mendax_BIOUG08656_C12
---ACATTATATTTTATTTTTGGAGCTTGATCTGGTATAGTAGGAACATCTTTAAGAATACTTATCCGAGCAGAATTAGGTCATCCAGGTACTTTTATTGGAGATGACCAAATTTATAATGTAATTGTTACAGCTCATGCTTTTATCATAATTTTTTTTATAGTTATGCCTATCTTAATTGGAGGATTTGGAAATTGATTATTACCATTAATACTTGGGGCTCCAGATATAGCCTTCCCCCGAATAAATAATATAAGTTTTTGACTTCTTCCCCCATCTTTAACTCTTCTTCTTTCTAGTTCCATTGTAGAAAATGGGGCAGGAACAGGATGAACTGTTTATCCTCCTCTTTCAGCAAGAATTGCACACAGAGGAGCTTCAGTAGATTTAGCTATCTTTTCTCTTCATTTAGCCGGAATCTCATCAATTTTAGGGTCAGTAAATTTTATTACAACGGCAATTAATATACGAGCAAATGGAATTACTTTAGATCGAATACCTTTATTTGTATGATCAGTAGTAATTACAACAGTTCTTCTTCTTTTATCTCTTCCCGTATTAGCCGGAGCTATTACAATATTACTAACAGACCGA------------------------------------------------------------------
>Tanytarsus_mendax_BIOUG08689_B05
--AACATTATATTTTATTTTTGGAGCTTGATCTGGTATAGTAGGAACATCTTTAAGAATACTTATCCGAGCAGAATTAGGTCATCCAGGTACTTTTATTGGAGATGACCAAATTTATAATGTAATTGTTACAGCTCATGCTTTTATCATAATTTTTTTTATAGTTATGCCTATCTTAATTGGAGGATTTGGAAATTGATTATTACCATTAATACTTGGAGCTCCAGATATAGCCTTCCCCCGAATAAATAATATAAGTTTTTGACTTCTTCCCCCATCTTTAACTCTTCTTCTTTCTAGTTCCATTGTAGAAAATGGGGCAGGAACAGGATGAACTGTTTATCCTCCTCTTTCAGCAAGAATTGCACACAGAGGAGCTTCAGTAGATTTAGCTATCTTTTCTCTTCATTTAGCCGGAATCTCATCAATTTTAGGGTCAGTAAATTTTATTACAACAGCAATTAATATACGAGCAAATGGAATTACTTTAGACCGAATACCTTTATTTGTGTGATCAGTAGTAATTACAACAGTTCTTCTTCTTTTATCTCTTCCCGTA------------------------------------------------------------------------------------------------------
>Tanytarsus_mendax_BIOUG08689_C05
---ACATTATATTTTATTTTTGGAGCTTGATCTGGTATAGTAGGAACATCTTTAAGAATACTTATCCGAGCAGAATTAGGTCATCCGGGTACTTTTATTGGAGATGACCAAATTTATAATGTAATTGTTACAGCTCATGCTTTTATCATAATTTTTTTTATAGTTATGCCTATCTTAATTGGAGGATTTGGAAATTGATTATTACCATTAATACTTGGGGCCCCAGATATAGCCTTCCCCCGAATAAATAATATAAGTTTTTGACTTCTTCCCCCATCTTTAACTCTTCTTCTTTCTAGTTCCATTGTAGAAAATGGAGCAGGAACAGGATGAACTGTTTATCCTCCTCTTTCAGCAAGAATTGCACACAGAGGAGCTTCAGTAGATTTAGCTATCTTTTCCCTTCATTTAGCCGGAATCTCATCAATTTTAGGATCAGTAAATTTTATTACAACAGCAATTAATATACGAGCAAATGGAATTACTTTAGATCGAATACCTTTATTTGTATGATCAGTAGTAATTACAACAGTTCTTCTTCTTCTATCTCTTCCTGTATTAGCCGGAGCAATTACAATATTACTAACAGAC---------------------------------------------------------------------
>Tanytarsus_mendax_BIOUG08690_G06
------------TTTATTTTTGGAGCTTGATCTGGTATAGTAGGAACATCTTTAAGAATACTTATCCGAGCAGAATTAGGTCATCCGGGTACTTTTATTGGAGATGACCAAATTTATAATGTAATTGTTACAGCTCATGCTTTTATCATAATTTTTTTTATAGTTATGCCTATCTTAATTGGAGGATTTGGAAATTGATTATTACCATTAATACTTGGGGCCCCAGATATAGCCTTTCCCCGAATAAATAATATAAGTTTTTGACTTCTTCCTCCATCTTTAACTCTTCTTCTTTCTAGTTCCATTGTAGAAAATGGAGCAGGAACAGGATGAACTGTTTATCCTCCTCTTTCAGCAAGAATTGCACACAGAGGGGCTTCAGTAGATTTAGCTATCTTTTCTCTTCATTTAGCCGGAATCTCGTCAATTTTAGGGTCAGTAAATTTTATTACAACAGCAATTAATATACGAGCAAATGGAATTACTTTAGATCGAATACCTTTATTTGTATGATCAGTAGTAATTACAACAGTTCTTCTTCTTCTATCTCTTCCCGTATTAGCCGGAGCAATTACAATA---------------------------------------------------------------------------------
>Tanytarsus_BIOUG08821_B07
---ACATTATATTTTATTTTTGGAGCATGATCAGGGATAGTAGGAACATCTTTAAGTATACTTATTCGGGCAGAATTAGGCCATCCTGGTAATTTTATTGGAGATGACCAAATTTATAATGTAATTGTTACAGCTCATGCATTTATTATAATTTTTTTTATAGTTATACCAATTTTAATTGGAGGTTTTGGAAATTGATTATTACCTTTAATATTAGGAGCCCCAGATATAGCTTTTCCACGAATAAATAATATAAGTTTTTGATTATTACCACCTTCATTAACACTTCTTCTTTCTAGTTCAATTGTAGAAAACGGAGCTGGAACAGGTTGAACAGTTTACCCTCCACTTTCAGCAAGAATTGCCCATAGAGGAGCTTCTGTTGATTTAGCAATTTTTTCTCTTCACTTAGCTGGTATTTCCTCAATTTTAGGATCAGTTAATTTTATTACTACAGCTATTAATATACGAGCAAATGGAATTACTTTAGATCGAATACCTTTATTTGTTTGGTCTGTTGTAATTACAACTATTTTATTATTATTATCATTACCAGTTTTAGCTGGTGCAATTACTATATTATTAACAGAT---------------------------------------------------------------------
>Tanytarsus_BIOUG08821_D01
---------------ATTTTTGGAGCTTGATCCGGAATAGTGGGGACTTCATTAAGAATGCTCATTCGAGCTGAATTAGGTCATCCAGGAACATTAATCGGAGACGATCAAATTTATAATGTAATTGTTACTGCACATGCATTTATTATAATTTTTTTTATAGTTATACCTATTTTAATTGGAGGATTCGGTAATTGACTTTTACCTTTGATACTAGGTGCTCCTGATATAGCCTTCCCTCGAATAAATAATATAAGCTTCTGATTACTTCCCCCATCTATTTCTTTACTTCTTTCTAGATCAATTGTAGAAAATGGAGCAGGAACTGGATGAACAGTTTATCCCCCTTTATCAGCTAATATTGCTCATAGTGGGGCCTCAGTAGATTTAGCAATTTTTTCCCTTCATTTAGCAGGAATTTCTTCAATCTTAGGATCCGTAAATTTTATTACTACTGCAATTAATATACGAGCTAATGGAATTACATTAGACCGAATACCTTTATTTGTTTGATCAGTTGTTATTACAACTATTCTTTTACTTCTTTCACTTCCTGTTCTTGCAGGGGCAATTACAATACTT------------------------------------------------------------------------------
>Tanytarsus_BIOUG08821_G03
---ACCTTATACTTTATTTTTGGAGCTTGATCCGGAATAGTAGGGACTTCATTAAGAATGCTCATTCGAGCTGAATTAGGTCATCCAGGAACATTAATCGGAGACGACCAAATTTATAATGTAATTGTTACCGCACATGCATTTATTATAATTTTTTTTATAGTTATACCTATTTTAATTGGAGGATTTGGTAATTGACTTTTACCTTTGATACTTGGTGCTCCTGATATAGCCTTCCCTCGAATAAATAATATAAGCTTCTGATTACTCCCCCCATCTATTTCTTTACTTCTTTCTAGATCAATTGTAGAAAATGGAGCAGGAACTGGATGAACAGTTTATCCTCCTTTATCGGCTAATATTGCCCATAGAGGGGCCTCAGTGGATTTGGCAATTTTTTCCCTTCATTTGGCAGGAATTTCTTCAATCTTAGGATCTGTAAATTTTATTACTACTGCAATTAATATACGAGCTAATGGAATTACATTAGACCGAATACCTTTATTTGTTTGATCAGTTGTTATTACAACTATTCTTTTACTTCTTTCACTTCCTGTTCTTGCAGGGGCAATTACAATACTT------------------------------------------------------------------------------
>Tanytarsus_BIOUG08875_C11
---ACCTTATACTTTATTTTTGGGGCTTGATCCGGAATAGTGGGGACTTCATTAAGAATGCTCATTCGAGCTGAATTAGGCCATCCAGGAACATTAATCGGAGACGACCAAATTTATAATGTAATTGTTACCGCACATGCATTTATTATAATTTTTTTTATAGTTATACCTATTTTAATTGGAGGATTTGGTAATTGACTTTTACCTTTGATACTAGGTGCTCCTGATATAGCCTTCCCTCGAATAAATAATATAAGCTTCTGATTACTTCCCCCATCTATTTCTTTACTTCTTTCTAGATCAATTGTAGAAAATGGAGCAGGAACTGGATGAACAGTTTATCCCCCTTTATCAGCTAATATTGCTCATAGTGGGGCCTCAGTAGATTTAGCAATTTTTTCCCTTCATTTGGCAGGAATTTCTTCAATTTTAGGGTCCGTAAATTTTATTACTACTGCAATTAATATACGAGCTAATGGAATTACATTAGACCGAATACCTTTATTTGTTTGATCAGTTGTTATTACAACTATTCTTTTACTTCTTTCACTTCCTGTTCTTGCAGGGGCAATTACAATACTTTTAACAGACCGT------------------------------------------------------------------
>Tanytarsus_BIOUG08875_D04
------------TTTATTTTTGGAGCTTGATCTGGTATAGTAGGAACATCTTTAAGTATACTTATTCGTGCAGAATTAGGTCATCCAGGCACTTTTATTGGAGATGACCAAATTTACAATGTAATTGTTACAGCCCATGCTTTTATCATAATTTTTTTTATAGTTATACCTATCTTAATTGGGGGATTTGGAAATTGACTTTTACCATTAATGCTTGGAGCACCAGATATAGCTTTCCCCCGAATGAATAATATAAGTTTTTGACTTCTTCCCCCATCTCTAACCCTTCTTCTTTCTAGTTCAATTGTAGAAAATGGAGCCGGTACAGGATGAACAGTTTATCCCCCTCTTTCAGCAAGAATTGCTCATAGAGGGGCTTCAGTAGACTTAGCAATTTTTTCTCTTCATTTAGCGGGGATTTCTTCAATTTTAGGTTCAGTAAATTTTATTACAACAGCAATTAATATACGGGCAAACGGAATTACATTAGACCGAATACCTTTATTTGTATGATCTGTAGTAATTACAACAGTTCTTCTTCTTCTTTCTCTTCCTGTTTTAGCTGGAGCTATTACAATATTATTAACTGATCGAAAT---------------------------------------------------------------
>Tanytarsus_BIOUG08877_B12
---ACACTTTATTTTATTTTTGGAGCTTGATCTGGTATAGTGGGAACATCTTTAAGTATACTTATTCGTGCAGAATTAGGCCATCCAGGCACTTTTATTGGAGATGACCAAATTTACAATGTAATTGTTACAGCTCACGCTTTTATTATAATTTTTTTTATAGTTATACCTATCTTAATTGGTGGATTTGGAAATTGACTTTTACCATTAATGCTTGGAGCACCAGATATAGCTTTCCCCCGAATGAATAATATAAGTTTTTGACTACTTCCTCCATCTTTAACCCTTCTTCTTTCTAGTTCAATTGTAGAAAATGGAGCAGGAACAGGATGAACAGTATACCCTCCTCTTTCAGCAAGAATTGCCCATAGAGGAGCTTCAGTAGACTTGGCAATTTTTTCTCTTCATTTAGCAGGAATTTCTTCAATTTTAGGCTCAGTAAATTTTATTACAACAGCAATTAATATACGAGCAAATGGAATTACATTAGACCGAATACCTTTATTTGTATGGTCTGTAGTAATTACAACAGTTCTTCTTCTTCTTTCTCTCCCTGTTTTAGCTGGAGCTATTACAATATTATTAACTGATCGA------------------------------------------------------------------
>Tanytarsus_mendax_BIOUG09217_C11
-----------TTTTATTTTTGGAGCTTGATCTGGTATAGTAGGAACATCTTTAAGAATACTTATCCGAGCAGAATTAGGTCATCCAGGTACTTTTATTGGAGATGACCAAATTTATAATGTAATTGTTACAGCTCATGCTTTTATCATAATTTTTTTTATAGTTATGCCTATCTTAATTGGAGGATTTGGAAATTGATTATTACCATTAATACTTGGAGCTCCAGATATAGCCTTCCCCCGAATAAATAATATAAGTTTTTGACTTCTTCCCCCATCTTTAACTCTTCTTCTTTCTAGTTCCATTGTAGAAAATGGAGCAGGAACAGGATGAACTGTTTATCCTCCTCTTTCAGCAAGAATTGCACACAGAGGGGCTTCAGTAGATTTAGCTATCTTTTCTCTTCATTTAGCCGGAATCTCATCAATTTTAGGGTCAGTAAATTTTATTACAACAGCAATTAATATACGAGCAAATGGAATTACTTTAGACCGAATACCTTTATTTGTGTGATCAGTAGTAATTACAACAGTTCTTCTTCTTTTATCTCTTCCCGTATTAGCCGGAGCAATTACAATAT--------------------------------------------------------------------------------
>Tanytarsus_BIOUG09360_B06
---------TACTTTATTTTCGGTGCTTGATCAGGAATAGTTGGTACCTCTTTAAGAATACTTATTCGAGCAGAATTAGGCCACCCAGGTACATTAATTGGAGATGATCAAATTTATAATGTTATTGTAACTGCTCATGCTTTTATTATAATTTTTTTTATAGTTATACCTATTTTAATTGGAGGTTTTGGAAATTGACTTTTACCTTTAATATTAGGAGCTCCTGATATAGCTTTTCCCCGAATAAATAACATAAGATTTTGATTATTACCACCCTCTTTATCTCTCCTTCTTTCAAGTTCAATCGTAGAAAATGGAGCAGGAACAGGTTGAACAGTCTACCCCCCCTTATCAGCTAATATTGCCCATAGAGGAGCCTCCGTTGATCTGGCAATTTTTTCTTTACACTTAGCAGGAATTTCTTCTATTTTAGGCTCTGTAAATTTTATTACAACTGCTATTAATATACGAGCTAATGGGATTACTTTGGATCGAATACCTTTATTTGTCTGATCTGTTGTAATTACAACTATTTTATTATTGCTTTCTTTACCTGTTTTAGCTGGAGCAATTACTATATTATTAACAGATCGA------------------------------------------------------------------
>Tanytarsus_BIOUG09360_E11
--AACATTATATTTTATTTTTGGAGCATGATCAGGGATAGTAGGAACATCTTTAAGTATACTTATTCGGGCAGAATTAGGCCATCCTGGTAATTTTATTGGAGATGACCAAATTTATAATGTAATTGTTACAGCTCATGCATTTATTATAATTTTTTTTATAGTTATACCAATTTTAATTGGAGGTTTTGGAAATTGATTATTACCTTTAATATTAGGAGCCCCAGATATAGCTTTTCCACGAATAAATAATATAAGTTTTTGATTATTACCACCTTCATTAACACTTCTTCTTTCTAGTTCAATTGTAGAAAACGGAGCTGGAACAGGTTGAACAGTTTACCCCCCACTTTCAGCAAGAATTGCCCATAGAGGAGCTTCTGTTGATTTAGCAATTTTTTCTCTTCACTTAGCTGGTATTTCCTCAATTTTAGGATCAGTTAATTTTATTACTACAGCTATTAATATACGAGCAAATGGAATTACTTTAGATCGAATACCTTTATTTGTTTGATCTGTTGTAATTACAACTATTTTATTATTATTATCATTACCAGTTTTAGCTGGTGCAATTACTATATTATTAACAGATCGAA-----------------------------------------------------------------
>Tanytarsus_BIOUG09365_G09
---ACATTATATTTTATTTTTGGAGCATGATCAGGGATAGTAGGAACATCTTTAAGTATACTTATTCGGGCAGAATTAGGCCATCCTGGTAATTTTATTGGAGATGACCAAATTTATAATGTAATTGTTACAGCTCATGCATTTATTATAATTTTTTTTATAGTTATACCAATTTTAATTGGAGGTTTTGGAAATTGATTATTACCTTTAATATTAGGAGCCCCAGATATAGCTTTTCCACGAATAAATAATATAAGTTTTTGATTATTACCACCTTCATTAACACTTCTTCTTTCTAGTTCAATTGTAGAAAACGGAGCTGGAACAGGTTGAACAGTTTACCCTCCACTTTCAGCAAGAATTGCCCATAGAGGAGCTTCTGTTGATTTAGCAATTTTTTCTCTTCACTTAGCTGGTATTTCCTCAATTTTAGGATCAGTTAATTTTATTACTACAGCTATTAATATACGAGCAAATGGAATTACTTTAGATCGAATACCTTTATTTGTTTGATCTGTTGTAATTACAACTATTTTATTATTATTATCATTACCAGTTTTAGCTGGTGCAATTACTATATTATTAACAGATCGA------------------------------------------------------------------
>Tanytarsus_BIOUG09365_G10
------------TTTATTTTTGGAGCATGATCAGGGATAGTAGGAACATCTTTAAGTATACTTATTCGGGCAGAATTAGGCCATCCTGGTAATTTTATTGGAGATGACCAAATTTATAATGTAATTGTTACAGCTCATGCATTTATTATAATTTTTTTTATAGTTATACCAATTTTAATTGGGGGTTTTGGAAATTGATTATTACCTTTAATATTAGGAGCCCCAGATATAGCTTTTCCACGAATAAATAATATAAGTTTTTGATTATTACCACCTTCATTAACACTTCTTCTTTCTAGTTCAATTGTAGAAAACGGAGCTGGAACAGGTTGAACAGTTTACCCTCCACTTTCAGCAAGAATTGCCCATAGAGGAGCTTCTGTTGATTTAGCAATTTTTTCTCTTCACTTAGCTGGTATTTCCTCAATTTTAGGATCAGTTAATTTTATTACTACAGCTATTAATATACGAGCAAATGGAATTACTTTAGATCGAATACCTTTATTTGTTTGATCTGTTGTAATTACAACTATTTTATTATTATTATCATTACCAGTTTTAGCTGGTGCAATTACTATATTATTAACAGATCGA------------------------------------------------------------------
>Tanytarsus_mendax_BIOUG09483_H11
--AACATTATATTTTATTTTTGGAGCTTGATCTGGTATAGTAGGAACATCTTTAAGAATACTTATCCGAGCAGAATTAGGTCATCCAGGTACTTTTATTGGAGATGACCAAATTTATAATGTAATTGTTACAGCTCATGCTTTTATTATAATTTTTTTTATAGTTATGCCTATCTTAATTGGAGGATTTGGAAATTGATTATTACCATTAATACTTGGAGCTCCAGATATAGCCTTCCCCCGAATAAATAATATAAGTTTTTGACTTCTTCCTCCATCTTTAACTCTTCTTCTTTCTAGTTCCATTGTAGAAAATGGGGCAGGAACAGGATGAACTGTTTATCCTCCTCTTTCAGCAAGAATTGCACACAGAGGAGCTTCAGTAGATTTAGCTATCTTTTCTCTTCATTTAGCCGGAATCTCATCAATTTTAGGATCAGTAAATTTTATTACAACAGCAATTAATATACGAGCAAATGGGATTACTTTAGACCGAATACCTTTATTTGTGTGATCAGTAGTAATTACAACAGTTCTTCTTCTTTTATCTCTTCCCGTATTAGCCGGAGCAATTACAATATTACTAACAGACCGAAATTTAAATACATCATTCTTTGACCCTGCAGGAGGAGGTGACCC----------------------
>Tanytarsus_BIOUG09541_A09
--AACCTTATACTTTATTTTCGGAGCTTGATCTGGAATAGTCGGAACTTCTTTAAGTATATTAATCCGTGCAGAATTAGGACACCCGGGAACTTTAATCGGAGATGATCAAATTTATAATGTTATTGTTACTGCTCATGCATTTATTATAATTTTTTTTATAGTAATACCTATTTTAATTGGAGGCTTTGGAAATTGATTATTGCCTCTTATACTCGGGGCTCCCGACATAGCCTTTCCTCGAATAAATAACATGAGATTCTGATTGCTTCCCCCATCTATTTCTTTACTTCTTTCTAGATCAATTGTTGAAAATGGTGCAGGAACAGGATGAACTGTTTATCCGCCCTTATCGGCAAATATTGCTCATAGAGGGGCTTCTGTGGATCTAGCAATCTTTTCCCTTCATTTAGCAGGAATTTCATCTATTTTAGGATCAGTAAATTTTATTACTACTGCAATCAATATACGAGCTAATGGTATTACATTAGATCGAATACCTTTATTTGTTTGATCAGTTGTTATTACAACTATTCTTTTACTCCTTTCTCTTCCTGTGCTTGCGGGAGCAATCACTATACTTCTG---------------------------------------------------------------------------
>Tanytarsus_allicis_BIOUG09541_D08
--AACATTATATTTTATTTTCGGGGCTTGATCCGGAATAGTGGGAACCTCTTTAAGAATACTGATTCGAGCAGAATTAGGGCACCCTGGAACACTAATTGGGGACGATCAAATTTATAATGTAATTGTAACAGCACATGCTTTTATTATAATTTTTTTTATAGTTATACCTATTTTAATTGGAGGATTTGGAAATTGATTATTACCTCTTATACTTGGGGCTCCAGATATAGCATTCCCCCGAATAAATAATATAAGATTTTGGCTCTTACCTCCTTCTCTTTCTTTATTACTTTCTAGTTCAATTGTAGAAAATGGAGCTGGAACAGGTTGAACTGTTTATCCCCCCCTATCTGCCAATATTGCCCATAGTGGGGCTTCTGTAGATTTAGCAATTTTTTCTCTCCATTTAGCTGGAATCTCTTCAATTTTAGGATCTGTAAATTTTATTACTACTGCTATTAACATACGCGCTAACGGAATTACATTAGATCGTATGCCTTTATTCGTGTGATCTGTAGTCATTACAACTATTCTATTATTATTATCTTTGCCTGTTTTAGCTGGGGCAATTACAATACTTTTAACAGAC---------------------------------------------------------------------
>Tanytarsus_BIOUG09541_F08
--------------TATTTTTGGAGCATGATCAGGGATAGTAGGAACATCTTTAAGTATACTTATTCGGGCAGAATTAGGCCATCCTGGTAATTTTATTGGAGATGACCAAATTTATAATGTAATTGTTACAGCTCATGCATTTATTATAATTTTTTTTATAGTTATACCAATTTTAATTGGAGGTTTTGGAAATTGATTATTACCTTTAATATTAGGAGCCCCAGATATAGCTTTTCCACGAATAAATAATATAAGTTTTTGATTATTACCACCTTCATTAACACTTCTTCTTTCTAGTTCAATTGTAGAAAACGGAGCTGGAACAGGTTGAACAGTTTACCCTCCACTTTCAGCAAGAATTGCCCATAGAGGAGCTTCTGTTGATTTAGCAATTTTTTCTCTTCACTTAGCTGGTATTTCCTCAATTTTAGGATCAGTTAATTTTATTACTACAGCTATTAATATACGAGCAAATGGAATTACTTTAGATCGAATACCTTTATTTGTTTGATCTGTTGTAATTACAACTATTTTATTATTATTATCATTACCAGTTTTAGCTGGTGCAATTACTATATTATTAACAGATCGA------------------------------------------------------------------
>Tanytarsus_BIOUG09541_G08
---------------ATTTTCGGGGCTTGATCTGGAATAGTGGGGACTTCTTTAAGTATATTAATCCGCGCAGAATTAGGACACCCGGGAACTTTAATCGGAGATGATCAAATTTATAATGTTATTGTTACTGCTCATGCATTTATTATAATTTTTTTTATAGTAATACCTATTTTAATTGGGGGTTTTGGAAATTGATTATTACCTCTTATACTCGGGTCTCCCGACATGGCCTTTCCTCGAATAAATAACATGAGATTCTGATTACTTCCCCCATCTATTTCTTTACTTCTTTCTAGATCAATTGTTGAAAATGGTGCAGGAACAGGATGAACTGTTTATCCCCCTTTATCGGCAAATATTGCTCATAGAGGAGCTTCTGTGGATCTAGCAATCTTTTCCCTTCATTTAGCAGGAATTTCATCTATTTTAGGATCAGTAAATTTTATTACTACTGCAATCAATATACGAGCCAATGGAATTACATTAGATCGAATACCTTTATTTGTTTGATCAGTTGTTATTACAACTATTCTTTTACTCCTTTCACTCCCTGTGCTTGCGGGAGCAATCACT------------------------------------------------------------------------------------
>Tanytarsus_BIOUG09542_B06
----------ATTTTATTTTTGGAGCATGATCAGGGATAGTAGGAACATCTTTAAGTATACTTATTCGGGCAGAATTAGGCCATCCTGGTAATTTTATTGGAGATGACCAAATTTATAATGTAATTGTTACAGCTCATGCATTTATTATAATTTTTTTTATAGTTATACCAATTTTAATTGGAGGTTTTGGAAATTGATTATTACCTTTAATATTAGGAGCCCCAGATATAGCTTTTCCACGAATAAATAATATAAGTTTTTGATTATTACCACCTTCATTAACACTTCTTCTTTCTAGTTCAATTGTAGAAAACGGAGCTGGAACAGGTTGAACAGTTTACCCTCCACTTTCAGCAAGAATTGCCCATAGAGGAGCTTCTGTTGATTTAGCAATTTTTTCTCTTCACTTAGCTGGTATTTCCTCAATTTTAGGATCAGTTAATTTTATTACTACAGCTATTAATATACGAGCAAATGGAATTACTTTAGATCGAATACCTTTATTTGTTTGATCTGTTGTAATTACAACTATTTTATTATTATTATCATTACCAGTTTTAGCTGGTGCAATTACTATATTATTAACAGATCGA------------------------------------------------------------------
>Tanytarsus_BIOUG09542_B07
--------------TATTTTCGGAGCTTGATCTGGAATAGTCGGAACTTCTTTAAGTATATTAATCCGTGCAGAATTAGGACACCCGGGAACTTTAATCGGAGATGATCAAATTTATAATGTTATTGTTACTGCTCATGCATTTATTATAATTTTTTTTATAGTAATACCTATTTTAATTGGAGGCTTTGGAAATTGATTATTGCCTCTTATACTCGGGGCTCCCGACATAGCCTTTCCTCGAATAAATAACATGAGATTCTGATTACTTCCCCCATCTATTTCTTTACTTCTTTCTAGATCAATTGTTGAAAATGGTGCAGGAACAGGATGAACTGTTTATCCGCCTTTATCGGCAAATATTGCTCATAGAGGGGCTTCTGTGGATCTAGCAATCTTTTCCCTTCATTTAGCAGGAATTTCATCTATTTTAGGATCAGTAAATTTTATTACTACTGCAATCAATATACGAGCTAATGGTATTACATTAGATCGAATACCTTTATTTGTTTGATCAGTTGTTATTACAACTATTCTTTTACTCCTTTCTCTTCCTGTGCTTGCGGGAGCAATCACTATACTTTTGACCGATCG-------------------------------------------------------------------
>Tanytarsus_BIOUG09542_F02
--------------TATTTTCGGAGCTTGATCTGGAATAGTCGGAACTTCTTTAAGTATATTAATCCGTGCAGAATTAGGACACCCGGGAACTTTAATCGGAGATGATCAAATTTATAATGTTATTGTTACTGCTCATGCATTTATTATAATTTTTTTTATAGTAATACCTATTTTAATTGGAGGCTTTGGAAATTGATTATTGCCTCTTATACTCGGGGCTCCTGACATAGCCTTTCCTCGAATAAATAACATGAGATTCTGATTGCTTCCCCCATCTATTTCTTTACTTCTTTCTAGATCAATTGTTGAAAATGGTGCAGGAACAGGATGAACTGTTTATCCACCCTTATCGGCAAATATTGCTCATAGAGGGGCTTCTGTGGATCTAGCAATCTTTTCCCTTCATTTAGCAGGAATTTCATCTATTTTAGGATCAGTAAATTTTATTACTACTGCAATCAATATGCGAGCTAATGGTATTACATTAGATCGAATACCTTTATTTGTTTGATCAGTTGTTATTACAACTATTCTTTTACTCCTTTCTCTTCCTGTGCTTGCGGGAGCAATCACTATACTTCTGACC------------------------------------------------------------------------
>Tanytarsus_BIOUG09544_B11
--AACATTATATTTTATTTTTGGAGCATGATCAGGGATAGTAGGAACATCTTTAAGTATACTTATTCGGGCAGAATTAGGCCATCCTGGTAATTTTATTGGAGATGACCAAATTTATAATGTAATTGTTACAGCTCATGCATTTATTATAATTTTTTTTATAGTTATACCAATTTTAATTGGAGGTTTTGGAAATTGATTATTACCTTTAATATTAGGAGCCCCAGATATAGCTTTTCCACGAATAAATAATATAAGTTTTTGATTATTACCACCTTCATTAACACTTCTTCTTTCTAGTTCAATTGTAGAAAACGGAGCTGGAACAGGTTGAACAGTTTACCCTCCACTTTCAGCAAGAATTGCCCATAGAGGAGCTTCTGTTGATTTAGCAATTTTTTCTCTTCACTTAGCTGGTATTTCCTCAATTTTAGGATCAGTTAATTTTATTACTACAGCTATTAATATACGAGCAAATGGAATTACTTTAGATCGAATACCTTTATTTGTTTGATCTGTTGTAATTACAACTATTTTATTATTATTATCATTACCAGTTTTAGCTGGTGCAATTACTATATTATTAACAGATCGAA-----------------------------------------------------------------
>Tanytarsus_BIOUG09544_G06
-----------TTTTATTTTTGGAGCATGATCAGGGATAGTAGGAACATCTTTAAGTATACTTATTCGGGCAGAATTAGGCCATCCTGGTAATTTTATTGGAGATGACCAAATTTATAATGTAATTGTTACAGCTCATGCATTTATTATAATTTTTTTTATAGTTATACCAATTTTAATTGGAGGTTTTGGAAATTGATTATTACCTTTAATATTAGGAGCCCCAGATATAGCTTTTCCACGAATAAATAATATAAGTTTTTGATTATTACCACCTTCATTAACACTTCTTCTTTCTAGTTCAATTGTAGAAAACGGAGCTGGAACAGGTTGAACAGTTTACCCTCCACTTTCAGCAAGAATTGCCCATAGAGGAGCTTCTGTTGATTTAGCAATTTTTTCTCTTCACTTAGCTGGTATTTCCTCAATTTTAGGATCAGTTAATTTTATTACTACAGCTATTAATATACGAGCAAATGGAATTACTTTAGATCGAATACCTTTATTTGTTTGATCTGTTGTAATTACAACTATTTTATTATTATTATCATTACCAGTTTTAGCTGGTGCAATTACTATATTATTAACAG-----------------------------------------------------------------------
>Tanytarsus_BIOUG09545_A06
--AACATTATATTTTATTTTTGGAGCATGATCAGGGATAGTAGGAACATCTTTAAGTATACTTATTCGGGCAGAATTAGGCCATCCTGGTAATTTTATTGGAGATGACCAAATTTATAATGTAATTGTTACAGCTCATGCATTTATTATAATTTTTTTTATAGTTATACCAATTTTAATTGGAGGTTTTGGAAATTGATTATTACCTTTAATATTAGGAGCCCCAGATATAGCTTTTCCACGAATAAATAATATAAGTTTTTGATTATTACCACCTTCATTAACACTTCTTCTTTCTAGTTCAATTGTAGAAAACGGAGCTGGAACAGGTTGAACAGTTTACCCTCCACTTTCAGCAAGAATTGCCCATAGAGGAGCTTCTGTTGATTTAGCAATTTTTTCTCTTCACTTAGCTGGTATTTCCTCAATTTTAGGATCAGTTAATTTTATTACTACAGCTATTAATATACGAGCAAATGGAATTACTTTAGATCGAATACCTTTATTTGTTTGATCTGTTGTAATTACAACTATTTTATTATTATTATCATTACCAGTTTTAGCTGGTGCAATTACTATATTATTAACAGATCGA------------------------------------------------------------------
>Tanytarsus_BIOUG09545_G02
--AACCTTATACTTTATTTTCGGAGCTTGATCTGGAATAGTCGGAACTTCTTTAAGTATATTAATCCGCGCAGAATTAGGACACCCGGGAACTTTAATCGGAGATGATCAAATTTATAATGTTATTGTTACTGCTCATGCATTTATTATAATTTTTTTTATAGTAATACCTATTTTAATTGGAGGCTTTGGAAATTGATTATTGCCTCTTATACTCGGGGCTCCCGACATAGCCTTTCCTCGAATAAATAACATGAGATTCTGATTGCTTCCCCCATCTATTTCTTTACTTCTTTCTAGATCAATTGTTGAAAATGGTGCAGGAACAGGATGAACTGTTTATCCGCCCTTATCGGCAAATATTGCTCATAGAGGGGCTTCTGTGGATCTAGCAATCTTTTCCCTTCATTTAGCAGGAATTTCATCTATTTTAGGATCAGTAAATTTTATTACTACTGCAATCAATATACGAGCTAATGGTATTACATTAGATCGAATACCTTTATTTGTTTGATCAGTTGTTATCACAACTATTCTTTTACTCCTTTCTCTTCCTGTGCTTGCGGGAGCAATCACTATACTTCTGACCGATCGAA-----------------------------------------------------------------
>Tanytarsus_BIOUG09546_C09
--AACATTATATTTTATTTTTGGAGCATGATCAGGGATAGTAGGAACATCTTTAAGTATACTTATTCGGGCAGAATTAGGCCATCCTGGTAATTTTATTGGAGATGACCAAATTTATAATGTAATTGTTACAGCTCATGCATTTATTATAATTTTTTTTATAGTTATACCAATTTTAATTGGAGGTTTTGGAAATTGATTATTACCTTTAATATTAGGAGCCCCAGATATAGCTTTTCCACGAATAAATAATATAAGTTTTTGATTATTACCACCTTCATTAACACTTCTTCTTTCTAGTTCAATTGTAGAAAACGGAGCTGGAACAGGTTGAACAGTTTACCCTCCACTTTCAGCAAGAATTGCCCATAGAGGAGCTTCTGTTGATTTAGCAATTTTTTCTCTTCACTTAGCTGGTATTTCCTCAATTTTAGGATCAGTTAATTTTATTACTACAGCTATTAATATACGAGCAAATGGAATTACTTTAGATCGAATACCTTTATTTGTTTGATCTGTTGTAATTACAACTATTTTATTATTATTATCATTACCAGTTTTAGCTGGTGCAATTACTATATTATTAACAGATCGA------------------------------------------------------------------
>Tanytarsus_BIOUG09547_H04
--AACATTATATTTTATTTTTGGAGCATGATCAGGGATAGTAGGAACATCTTTAAGTATACTTATTCGGGCAGAATTAGGCCATCCTGGTAATTTTATTGGAGATGACCAAATTTATAATGTAATTGTTACAGCTCATGCATTTATTATAATTTTTTTTATAGTTATACCAATTTTAATTGGAGGTTTTGGAAATTGATTATTACCTTTAATATTAGGAGCCCCAGATATAGCTTTTCCACGAATAAATAATATAAGTTTTTGATTATTACCACCTTCATTAACACTTCTTCTTTCTAGTTCAATTGTAGAAAACGGAGCTGGAACAGGTTGAACAGTTTACCCTCCACTTTCAGCAAGAATTGCCCATAGAGGAGCTTCTGTTGATTTAGCAATTTTTTCTCTTCACTTAGCTGGTATTTCCTCAATTTTAGGATCAGTTAATTTTATTACTACAGCTATTAATATACGAGCAAATGGAATTACTTTAGATCGAATACCTTTATTTGTTTGATCTGTTGTAATTACAACTATTTTATTATTATTATCATTACCAGTTTTAGCTGGCGCAATTACTATATTATTAACAGAT---------------------------------------------------------------------
>Tanytarsus_allicis_BIOUG09549_E10
------------TTTATTTTCGGGGCTTGATCCGGAATAGTGGGGACCTCTTTAAGAATACTGATTCGAGCAGAATTAGGGCACCCCNGAACACTAATTGGGGACGATCAAATTTATAATGTAATTGTAACAGCACATGCTTTTATTATAATTTTTTTTATAGTTATACCTATTTTAATTGGAGGATTTGGAAATTGATTATTACCTCTTATACTTGGGGCTCCAGATATAGCATTCCCCCGAATAAATAATATAAGATTTTGGCTCTTACCTCCTTCTCTTTCTTTATTACTTTCTAGTTCAATTGTAGAAAATGGAGCTGGAACAGGTTGAACTGTTTATCCCCCCCTATCTGCCAATATTGCCCATAGTGGGGCTTCTGTAGATTTAGCAATTTTTTCTCTCCATTTAGCTGGAATCTCTTCTATTTTAGGGTCTGTAAATTTTATTACTACTGCTATTAACATACGTGCTAACGGAATTACATTAGATCGAATGCCTTTATTCGTGTGATCTGTAGTCATTACAACTATTCTATTATTATTATCTTTGCCTGTTTTAGCTGGG---------------------------------------------------------------------------------------------
>Tanytarsus_allicis_BIOUG09550_F01
------------TTTATTTTCGGGGCTTGATCCGGAATAGTGGGAACCTCTTTAAGAATACTGATTCGAGCAGAATTAGGGCACCCTGGAACACTAATTGGGGACGATCAAATTTATAATGTAATTGTAACAGCGCATGCTTTTATTATAATTTTTTTTATAGTTATACCTATTTTAATTGGAGGATTTGGAAATTGATTATTACCTCTTATACTTGGGGCTCCAGATATAGCATTCCCCCGAATAAATAATATAAGATTTTGGCTCTTACCTCCTTCTCTTTCTTTATTACTTTCTAGTTCAATTGTAGAAAATGGAGCTGGAACAGGTTGAACTGTTTATCCCCCCCTATCTGCCAATATTGCTCATAGTGGGGCTTCTGTAGATTTAGCAATTTTTTCTCTCCATTTAGCTGGAATCTCTTCTATTTTAGGATCTGTAAATTTTATTACTACTGCTATTAACATACGCGCTAACGGAATTACATTAGATCGTATGCCTTTATTCGTGTGATCTGTAGTCATTACA------------------------------------------------------------------------------------------------------------------------------------
>Tanytarsus_BIOUG09550_G04
-----------------------------------------------------------------------------------TCCTGGTAATTTTATTGGAGATGACCAAATTTATAATGTAATTGTTACAGCTCATGCATTTATTATAATTTTTTTTATAGTTATACCAATTTTAATTGGAGGTTTTGGAAATTGATTATTACCTTTAATATTAGGAGCCCCAGATATAGCTTTTCCACGAATAAATAATATAAGTTTTTGATTATTACCACCTTCATTAACACTTCTTCTTTCTAGTTCAATTGTAGAAAACGGAGCTGGAACAGGTTGAACAGTTTACCCTCCACTTTCAGCAAGAATTGCCCATAGAGGAGCTTCTGTTGATTTAGCAATTTTTTCTCTTCACTTAGCTGGTATTTCCTCAATTTTAGGATCAGTTAATTTTATTACTACAGCTATTAATATACGAGCAAATGGAATTACTTTAGATCGAATACCTTTATTTGTTTGATCTGTTGTAATTACAACTATTTTATTATTATTATCATTACCAGTTTTAGCTGGTGCAATTACTATATTATTAACAGATCGAAACTTAAAT---------------------------------------------------------
>Tanytarsus_BIOUG09550_H08
--AACATTATATTTTATTTTTGGAGCATGATCAGGGATAGTAGGAACATCTTTAAGTATACTTATTCGGGCAGAATTAGGCCATCCTGGTAATTTTATTGGAGATGACCAAATTTATAATGTAATTGTTACAGCTCATGCATTTATTATAATTTTTTTTATAGTTATACCAATTTNAATTGGAGGTTTTGGAAATTGATTATTACCTTTAATATTAGGAGCCCCAGATATAGCTTTTCCACGAATAAATAATATAAGTTTTTGATTATTACCACCTTCATTAACACTTCTTCTTTCTAGTTCAATTGTAGAAAACGGAGCTGGAACAGGTTGAACAGTTTACCCTCCACTTTCAGCAAGAATTGCCCATAGAGGAGCTTCTGTTGATTTAGCAATTTTTTCTCTTCACTTAGCTGGTATTTCCTCAATTTTAGGATCAGTTAATTTTATTACTACAGCTATTAATATACGAGCAAATGGAATTACTTTAGATCGAATACCTTTATTTGTTTGATCTGTTGTAATTACA------------------------------------------------------------------------------------------------------------------------------------
>Tanytarsus_BIOUG09583_A01
----------ATTTTATTTTTGGAGCATGATCAGGGATAGTAGGAACATCTTTAAGTATACTTATTCGGGCAGAATTAGGCCATCCTGGTAATTTTATTGGAGATGACCAAATTTATAATGTAATTGTTACAGCTCATGCATTTATTATAATTTTTTTTATAGTTATACCAATTTTAATTGGAGGTTTTGGAAATTGATTATTACCTTTAATATTAGGAGCCCCAGATATAGCTTTTCCACGAATAAATAATATAAGTTTTTGATTATTACCACCTTCATTAACACTTCTTCTTTCTAGTTCAATTGTAGAAAACGGAGCTGGAACAGGTTGAACAGTTTACCCTCCACTTTCAGCAAGAATTGCCCATAGAGGAGCTTCTGTTGATTTAGCAATTTTTTCTCTTCACTTAGCTGGTATTTCCTCAATTTTAGGATCAGTTAATTTTATTACTACAGCTATTAATATACGAGCAAATGGAATTACTTTAGATCGAATACCTTTATTTGTTTGATCTGTTGTAATTACAACTATTTTATTATTATTATCATTACCAGTTTTAGCTGGTGCAATTACTATATTATTAACAGATCGAA-----------------------------------------------------------------
>Tanytarsus_BIOUG09583_B12
--AACATTATATTTTATTTTTGGAGCATGATCAGGGATAGTAGGAACATCTTTAAGTATACTTATTCGGGCAGAATTAGGCCATCCTGGTAATTTTATTGGAGATGACCAAATTTATAATGTAATTGTTACAGCTCATGCATTTATTATAATTTTTTTTATAGTTATACCAATTTTAATTGGAGGTTTTGGAAATTGATTATTACCTTTAATATTAGGAGCCCCAGATATAGCTTTTCCACGAATAAATAATATAAGTTTTTGATTATTACCACCTTCATTAACACTTCTTCTTTCTAGTTCAATTGTAGAAAACGGAGCTGGAACAGGTTGAACAGTTTACCCTCCACTTTCAGCAAGAATTGCCCATAGAGGAGCTTCTGTTGATTTAGCAATTTTTTCTCTTCACTTAGCTGGTATTTCCTCAATTTTAGGATCAGTTAATTTTATTACTACAGCTATTAATATACGAGCAAATGGAATTACTTTAGATCGAATACCTTTATTTGTTTGATCTGTTGTAATTACAACTATTTTATTATTATTATCATTACCAGTTTTAGCTGGTGCAATTACTATATTATTAACAG-----------------------------------------------------------------------
>Tanytarsus_BIOUG09583_D11
--------------TATTTTCGGAGCTTGATCTGGAATAGTCGGAACTTCTTTAAGTATATTAATCCGTGCAGAATTAGGACACCCGGGAACTTTAATCGGAGATGATCAAATTTATAATGTTATTGTTACTGCTCATGCATTTATTATAATTTTTTTTATAGTAATACCTATTTTAATTGGAGGCTTTGGAAATTGATTATTGCCTCTTATACTCGGGGCTCCCGACATAGCCTTTCCTCGAATAAATAACATGAGATTCTGATTGCTTCCCCCATCTATTTCTTTACTTCTTTCTAGATCAATTGTTGAAAATGGTGCAGGAACAGGATGAACTGTTTATCCGCCCTTATCGGCAAATATTGCTCATAGAGGGGCTTCTGTGGATCTAGCAATCTTTTCCCTTCATTTAGCAGGAATTTCATCTATTTTAGGATCAGTAAATTTTATTACTACTGCAATCAATATGCGAGCTAATGGTATTACATTAGATCGAATACCTTTATTTGTTTGATCAGTTGTTATTACAACTATTCTTTTACTCCTTTCTCTTCCTGTGCTTGCGGGAGCAATCACTATACTTCTGACCGATCGAA-----------------------------------------------------------------
>Tanytarsus_BIOUG09583_E08
--AACATTATATTTTATTTTTGGAGCATGATCAGGGATAGTAGGAACATCTTTAAGTATACTTATTCGGGCAGAATTAGGCCATCCTGGTAATTTTATTGGAGATGACCAAATTTATAATGTAATTGTTACAGCTCATGCATTTATTATAATTTTTTTTATAGTTATACCAATTTTAATTGGAGGTTTTGGAAATTGATTATTACCTTTAATATTAGGAGCCCCAGATATAGCTTTTCCACGAATAAATAATATAAGTTTTTGATTATTACCACCTTCATTAACACTTCTTCTTTCTAGTTCAATTGTAGAAAACGGAGCTGGAACAGGTTGAACAGTTTACCCTCCACTTTCAGCAAGAATTGCCCATAGAGGAGCTTCTGTTGATTTAGCAATTTTTTCTCTTCACTTAGCTGGTATTTCCTCAATTTTAGGATCAGTTAATTTTATTACTACAGCTATTAATATACGAGCAAATGGAATTACTTTAGATCGAATACCTTTATTTGTTTGATCTGTTGTAATTACAACTATTTTATTATTATTATCATTACCAGTTTTAGCTGGTGCAATTACTATATTATTAACAGATCGAA-----------------------------------------------------------------
>Tanytarsus_BIOUG09584_C02
--AACATTATATTTTATTTTTGGAGCATGATCAGGGATAGTAGGAACATCTTTAAGTATACTTATTCGGGCAGAATTAGGCCATCCTGGTAATTTTATTGGAGATGACCAAATTTATAATGTAATTGTTACAGCTCATGCATTTATTATAATTTTTTTTATAGTTATACCAATTTTAATTGGAGGTTTTGGAAATTGATTATTACCTTTAATATTAGGAGCCCCAGATATAGCTTTTCCACGAATAAATAATATAAGTTTTTGATTATTACCACCTTCATTAACACTTCTTCTTTCTAGTTCAATTGTAGAAAACGGAGCTGGAACAGGTTGAACAGTTTACCCTCCACTTTCAGCAAGAATTGCCCATAGAGGAGCTTCTGTTGATTTAGCAATTTTTTCTCTTCACTTAGCTGGTATTTCCTCAATTTTAGGATCAGTTAATTTTATTACTACAGCTATTAATATACGAGCAAATGGAATTACTTTAGATCGAATACCTTTATTTGTTTGATCTGTTGTAATTACAACTATTTTATTATTATTATCATTACCAGTTTTAGCTGGTGCAATTACTATATTATTAACAGATCGA------------------------------------------------------------------
>Tanytarsus_BIOUG09584_G01
--AACATTATATTTTATTTTTGGAGCATGATCAGGAATAGTAGGAACATCTTTAAGTATACTTATTCGGGCAGAATTAGGCCATCCTGGTAATTTTATTGGAGATGACCAAATTTATAATGTAATTGTTACAGCTCATGCATTTATTATAATTTTTTTTATAGTTATACCAATTTTAATTGGAGGTTTTGGAAATTGATTATTACCTTTAATATTAGGAGCCCCAGATATAGCTTTTCCACGAATAAATAATATAAGTTTTTGATTATTACCACCTTCATTAACACTTCTTCTTTCTAGTTCAATTGTAGAAAACGGAGCTGGAACAGGTTGAACAGTTTACCCTCCACTTTCAGCAAGAATTGCCCATAGAGGAGCTTCTGTTGATTTAGCAATTTTTTCTCTTCACTTAGCTGGTATTTCCTCAATTTTAGGATCAGTTAATTTTATTACTACAGCTATTAATATACGAGCAAATGGAATTACTTTAGATCGAATACCTTTATTTGTTTGATCTGTTGTAATTACAACTATTTTATTATTATTATCATTACCAGTTTTAGCTGGTGCAATTACTATATTATTAACAGATCGAA-----------------------------------------------------------------
>Tanytarsus_BIOUG09586_C08
---ACATTATATTTTATTTTTGGAGCATGATCAGGGATAGTAGGAACATCTTTAAGTATACTTATTCGGGCAGAATTAGGCCATCCTGGTAATTTTATTGGAGATGACCAAATTTATAATGTAATTGTTACAGCTCATGCATTTATTATAATTTTTTTTATAGTTATACCAATTTTAATTGGAGGTTTTGGAAATTGATTATTACCTTTAATATTAGGAGCCCCAGATATAGCTTTTCCACGAATAAATAATATAAGTTTTTGATTATTACCACCTTCATTAACACTTCTTCTTTCTAGTTCAATTGTAGAAAACGGAGCTGGAACAGGTTGAACAGTTTACCCTCCACTTTCAGCAAGAATTGCCCATAGAGGAGCTTCTGTTGATTTAGCAATTTTTTCTCTTCACTTAGCTGGTATTTCCTCAATTTTAGGATCAGTTAATTTTATTACTACAGCTATTAATATACGAGCAAATGGAATTACTTTAGATCGAATACCTTTATTTGTTTGATCTGTTGTAATTACAACTATTTTATTATTATTATCATTACCAGTTTTAGCTGGT---------------------------------------------------------------------------------------------
>Tanytarsus_BIOUG09586_F07
------------TTTATTTTTGGAGCATGATCAGGGATAGTAGGAACATCTTTAAGTATACTTATTCGGGCAGAATTAGGCCATCCTGGTAATTTTATTGGAGATGACCAAATTTATAATGTAATTGTTACAGCTCATGCATTTATTATAATTTTTTTTATAGTTATACCAATTTTAATTGGAGGTTTTGGAAATTGATTATTACCTTTAATATTAGGAGCCCCAGATATAGCTTTTCCACGAATAAATAATATAAGTTTTTGATTATTACCACCTTCATTAACACTTCTTCTTTCTAGTTCAATTGTAGAAAACGGAGCTGGAACAGGTTGAACAGTTTACCCTCCACTTTCAGCAAGAATTGCCCATAGAGGAGCTTCTGTTGATTTAGCAATTTTTTCTCTTCACTTAGCTGGTATTTCCTCAATTTTAGGATCAGTTAATTTTATTACTACAGCTATTAATATACGAGCAAATGGAATTACTTTAGATCGAATACCTTTATTTGTTTGATCTGTTGTAATTACAACTATTTTATTATTATTATCATTACCAGTTTTAGCTGGTGCAATTACTATATTATTA---------------------------------------------------------------------------
>Tanytarsus_BIOUG09586_H11
------------TTTATTTTTGGAGCATGATCAGGGATAGTAGGAACATCTTTAAGTATACTTATTCGGGCAGAATTAGGCCATCCTGGTAATTTTATTGGAGATGACCAAATTTATAATGTAATTGTTACAGCTCATGCATTTATTATAATTTTTTTTATAGTTATACCAATTTTAATTGGAGGTTTTGGAAATTGATTATTACCTTTAATATTAGGAGCCCCAGATATAGCTTTTCCACGAATAAATAATATAAGTTTTTGATTATTACCACCTTCATTAACACTTCTTCTTTCTAGTTCAATTGTAGAAAACGGAGCTGGAACAGGTTGAACAGTTTACCCTCCACTTTCAGCAAGAATTGCCCATAGAGGAGCTTCTGTTGATTTAGCAATTTTTTCTCTTCACTTAGCTGGTATTTCCTCAATTTTAGGATCAGTTAATTTTATTACTACAGCTATTAATATACGAGCAAATGGAATTACTTTAGATCGAATACCTTTATTTGTTTGATCTGTTGTAATTACAACTATTTTATTATTATTATCATTACCAGTTTTAGCTGGCGCAATTACTATATTATTAACA------------------------------------------------------------------------
>Tanytarsus_BIOUG09587_C04
---------TATTTTATTTTTGGAGCATGATCAGGGATAGTAGGAACATCTTTAAGTATACTTATTCGGGCAGAATTAGGCCATCCTGGTAATTTTATTGGAGATGACCAAATTTATAATGTAATTGTTACAGCTCATGCATTTATTATAATTTTTTTTATAGTTATACCAATTTTAATTGGAGGTTTTGGAAATTGATTATTACCTTTAATATTAGGAGCCCCAGATATAGCTTTTCCACGAATAAATAATATAAGTTTTTGATTATTACCACCTTCATTAACACTTCTTCTTTCTAGTTCAATTGTAGAAAACGGAGCTGGAACAGGTTGAACAGTTTACCCTCCACTTTCAGCAAGAATTGCCCATAGAGGAGCTTCTGTTGATTTAGCAATTTTTTCTCTTCACTTAGCTGGTATTTCCTCAATTTTAGGATCAGTTAATTTTATTACTACAGCTATTAATATACGAGCAAATGGAATTACTTTAGATCGAATACCTTTATTTGTTTGATCTGTTGTAATTACAACTATTTTATTATTATTATCATTACCAGTTTTAGCTGGTGCAATTACTATATTATTAACAGATCGA------------------------------------------------------------------
>Tanytarsus_BIOUG09587_E04
---ACATTATATTTTATTTTTGGAGCATGATCAGGGATAGTAGGAACATCTTTAAGTATACTTATTCGGGCAGAATTAGGCCATCCTGGTAATTTTATTGGAGATGACCAAATTTATAATGTAATTGTTACAGCTCATGCATTTATTATAATTTTTTTTATAGTTATACCAATTTTAATTGGAGGTTTTGGAAATTGATTATTACCTTTAATATTAGGAGCCCCAGATATAGCTTTTCCACGAATAAATAATATAAGTTTTTGATTATTACCACCTTCATTAACACTTCTTCTTTCTAGTTCAATTGTAGAAAACGGAGCTGGAACAGGTTGAACAGTTTACCCTCCACTTTCAGCAAGAATTGCCCATAGAGGAGCTTCTGTTGATTTAGCAATTTTTTCTCTTCACTTAGCTGGTATTTCCTCAATTTTAGGATCAGTTAATTTTATTACTACAGCTATTAATATACGAGCAAATGGAATTACTTTAGATCGAATACCTTTATTTGTTTGATCTGTTGTAATTACAACTATTTTATTATTATTATCATTACCAGTTTTAGCTGGT---------------------------------------------------------------------------------------------
>Tanytarsus_bathophilus_BIOUG09588_C03
---------------ATTTTTGGTGCATGATCAGGAATAGTAGGAACATCTTTAAGAATACTTATTCGAGCTGAATTAGGACATCCAGGAACTTTTATTGGAGATGACCAAATTTATAATGTTATTGTTACAGCCCATGCATTTATTATAATTTTTTTTATAGTTATACCTATTTTAATCGGAGGGTTCGGAAATTGACTTTTGCCATTAATGTTAGGGGCCCCAGATATAGCTTTCCCCCGAATAAATAATATAAGCTTTTGACTTCTTCCACCCTCATTAACCCTTCTTCTTTCCAGTTCAATTGTGGAAAATGGGGCTGGAACAGGTTGAACAGTTTACCCTCCTCTTTCAGCTAGAATTGCTCATAGAGGGGCTTCTGTAGATTTAGCAATTTTTTCTCTTCATTTAGCAGGTATTTCTTCAATTTTAGGCTCTGTAAATTTTATTACTACAGCTATTAATATACGAGCAAATGGAATTACATTAGATCGAATACCTTTATTTGTATGATCTGTTGTAATTACAACAATTTTATTATTATTATCATTACCAGTTTTAGCTGGTGCAATTACTATATTACTAACAGATCGA------------------------------------------------------------------
>Tanytarsus_BIOUG09588_C11
---ACATTATATTTTATTTTTGGAGCATGATCAGGGATAGTAGGAACATCTTTAAGTATACTTATTCGGGCAGAATTAGGCCATCCTGGTAATTTTATTGGAGATGACCAAATTTATAATGTAATTGTTACAGCTCATGCATTTATTATAATTTTTTTTATAGTTATACCAATTTTAATTGGAGGTTTTGGAAATTGATTATTACCTTTAATATTAGGAGCCCCAGATATAGCTTTTCCACGAATAAATAATATAAGTTTTTGATTATTACCACCTTCATTAACACTTCTTCTTTCTAGTTCAATTGTAGAAAACGGAGCTGGAACAGGTTGAACAGTTTACCCTCCACTTTCAGCAAGAATTGCCCATAGAGGAGCTTCTGTTGATTTAGCAATTTTTTCTCTTCACTTAGCTGGTATTTCCTCAATTTTAGGATCAGTTAATTTTATTACTACAGCTATTAATATACGAGCAAATGGAATTACTTTAGATCGAATACCTTTATTTGTTTGATCTGTTGTAATTACAACTATTTTATTATTATTATCATTACCAGTTTTAGCTGGTGCAATTACTATATTATTAACAGAT---------------------------------------------------------------------
>Tanytarsus_BIOUG09588_E10
------------TTTATTTTTGGAGCATGATCAGGGATAGTAGGAACATCTTTAAGTATACTTATTCGGGCAGAATTAGGCCATCCTGGTAATTTTATTGGAGATGACCAAATTTATAATGTAATTGTTACAGCTCATGCATTTATTATAATTTTTTTTATAGTTATACCAATTTTAATTGGAGGTTTTGGAAATTGATTATTACCTTTAATATTAGGAGCCCCAGATATAGCTTTTCCACGAATAAATAATATAAGTTTTTGATTATTACCACCTTCATTAACACTTCTTCTTTCTAGTTCAATTGTAGAAAACGGAGCTGGAACAGGTTGAACAGTTTACCCTCCACTTTCAGCAAGAATTGCCCATAGAGGAGCTTCTGTTGATTTAGCAATTTTTTCTCTTCACTTAGCTGGTATTTCCTCAATTTTAGGATCAGTTAATTTTATTACTACAGCTATTAATATACGAGCAAATGGAATTACTTTAGATCGAATACCTTTATTTGTTTGATCTGTTGTAATTACAACTATTTTATTATTATTATCATTACCAGTTTTAGCTGGTGCAATTACTATATTATTA---------------------------------------------------------------------------
>Tanytarsus_BIOUG09588_E12
---ACATTATATTTTATTTTTGGAGCATGATCAGGGATAGTAGGAACATCTTTAAGTATACTTATTCGGGCAGAATTAGGCCATCCTGGTAATTTTATTGGAGATGACCAAATTTATAATGTAATTGTTACAGCTCATGCATTTATTATAATTTTTTTTATAGTTATACCAATTTTAATTGGAGGTTTTGGAAATTGATTATTACCTTTAATATTAGGAGCCCCAGATATAGCTTTTCCACGAATAAATAATATAAGTTTTTGATTATTACCACCTTCATTAACACTTCTTCTTTCTAGTTCAATTGTAGAAAACGGAGCTGGAACAGGTTGAACAGTTTACCCTCCACTTTCAGCAAGAATTGCCCATAGAGGAGCTTCTGTTGATTTAGCAATTTTTTCTCTTCACTTAGCTGGTATTTCCTCAATTTTAGGATCAGTTAATTTTATTACTACAGCTATTAATATACGAGCAAATGGAATTACTTTAGATCGAATACCTTTATTTGTTTGATCTGTTGTAATTACAACTATTTTATTATTATTATCATTACCAGTTTTAGCTGGTGCAATTACTATATTATTAACAGATCGA------------------------------------------------------------------
>Tanytarsus_BIOUG09589_A10
------------TTTATTTTTGGAGCATGATCAGGGATAGTAGGAACATCTTTAAGTATACTTATTCGGGCAGAATTAGGCCATCCTGGTAATTTTATTGGAGATGACCAAATTTATAATGTAATTGTTACAGCTCATGCATTTATTATAATTTTTTTTATAGTTATACCAATTTTAATTGGAGGTTTTGGAAATTGATTATTACCTTTAATATTAGGAGCCCCAGATATAGCTTTTCCACGAATAAATAATATAAGTTTTTGATTATTACCACCTTCATTAACACTTCTTCTTTCTAGTTCAATTGTAGAAAACGGAGCTGGAACAGGTTGAACAGTTTACCCTCCACTTTCAGCAAGAATTGCCCATAGAGGAGCTTCTGTTGATTTAGCAATTTTTTCTCTTCACTTAGCTGGTATTTCCTCAATTTTAGGATCAGTTAATTTTATTACTACAGCTATTAATATACGAGCAAATGGAATTACTTTAGATCGAATACCTTTATTTGTTTGATCTGTTGTAATTACAACTATTTTATTATTATTATCATTACCAGTTTTAGCTGGTGCAATTACTATATTATTAACA------------------------------------------------------------------------
>Tanytarsus_BIOUG09590_C01
---------------ATTTTCGGAGCTTGATCTGGAATAGTCGGAACTTCTTTAAGTATATTAATCCGTGCAGAATTAGGGCACCCGGGAACTTTAATCGGAGATGATCAAATTTATAATGTTATTGTTACTGCTCATGCATTTATTATAATTTTTTTTATAGTAATACCTATTTTAATTGGGGGCTTTGGAAATTGATTATTGCCTCTTATACTCGGGGCTCCCGACATAGCCTTTCCTCGAATAAATAACATGAGATTCTGATTGCTTCCCCCATCTATTTCTTTACTTCTTTCTAGATCAATTGTTGAAAATGGTGCAGGAACAGGATGAACTGTTTATCCGCCCTTATCGGCAAATATTGCTCATAGAGGGGCTTCTGTGGATCTAGCAATCTTTTCCCTTCATTTAGCAGGAATTTCATCTATTTTAGGATCAGTAAATTTTATTACTACTGCAATCAATATACGAGCTAATGGTATTACATTAGATCGAATACCTTTATTTGTTTGATCAGTTGTTATTACAACTATTCTTTTACTCCTTTCTCTTCCTGTGCTTGCGGGAGCAATCACTATACTTCTGACCGAT---------------------------------------------------------------------
>Tanytarsus_BIOUG09590_E10
---ACATTATATTTTATTTTTGGAGCATGATCAGGGATAGTAGGAACATCTTTAAGTATGCTTATTCGGGCAGAATTAGGCCATCCTGGTAATTTTATTGGAGATGACCAAATTTATAATGTAATTGTTACAGCTCATGCATTTATTATAATTTTTTTTATAGTTATACCAATTTTAATTGGAGGTTTTGGAAATTGATTATTACCTTTAATATTAGGAGCCCCAGATATAGCTTTTCCACGAATAAATAATATAAGTTTTTGATTATTACCACCTTCATTAACACTTCTTCTTTCTAGTTCAATTGTAGAAAACGGAGCTGGAACAGGTTGAACAGTTTACCCTCCACTTTCAGCAAGAATTGCCCATAGAGGAGCTTCTGTTGATTTAGCAATTTTTTCTCTTCACTTAGCTGGTATTTCCTCAATTTTAGGATCAGTTAATTTTATTACTACAGCTATTAATATACGAGCAAATGGAATTACTTTAGATCGAATACCTTTATTTGTTTGATCTGTTGTAATTACAACTATTTTATTATTATTATCATTACCAGTTTTAGCTGGTGCAATTACTATATTATTAACAGAT---------------------------------------------------------------------
>Tanytarsus_BIOUG09590_F07
------------TTTATTTTTGGAGCATGATCAGGGATAGTAGGAACATCTTTAAGTATACTTATTCGGGCAGAATTAGGCCATCCTGGTAATTTTATTGGAGATGACCAAATTTATAATGTAATTGTTACAGCTCATGCATTTATTATAATTTTTTTTATAGTTATACCAATTTTAATTGGAGGTTTTGGAAATTGATTATTACCTTTAATATTAGGAGCCCCAGATATAGCTTTTCCACGAATAAATAATATAAGTTTTTGATTATTACCACCTTCATTAACACTTCTTCTTTCTAGTTCAATTGTAGAAAACGGAGCTGGAACAGGTTGAACAGTTTACCCTCCACTTTCAGCAAGAATTGCCCATAGAGGAGCTTCTGTTGATTTAGCAATTTTTTCTCTTCACTTAGCTGGTATTTCCTCAATTTTAGGATCAGTTAATTTTATTACTACAGCTATTAATATACGAGCAAATGGAATTACTTTAGATCGAATACCTTTATTTGTTTGATCTGTTGTAATTACAACTATTTTATTATTATTATCATTACCAGTTTTAGCTGGTGCAATTACTATA---------------------------------------------------------------------------------
>Tanytarsus_BIOUG09590_G02
---ACCTTATATTTTATTTTCGGGGCTTGATCTGGAATAGTGGGGACTTCTTTAAGTATATTAATCCGCGCAGAATTAGGACACCCGGGAACTTTAATCGGAGATGATCAAATTTATAATGTTATTGTTACTGCTCATGCATTTATTATAATTTTTTTTATAGTAATACCTATTTTAATTGGGGGTTTTGGAAATTGATTATTACCTCTTATACTCGGGTCTCCCGACATGGCCTTTCCTCGAATAAATAACATGAGATTCTGATTACTTCCCCCATCTATTTCTTTACTTCTTTCTAGATCAATTGTTGAAAATGGTGCAGGAACAGGATGAACTGTTTATCCCCCTTTATCGGCAAATATTGCTCATAGAGGAGCTTCTGTGGATCTAGCAATCTTTTCCCTTCATTTAGCAGGAATTTCATCTATTTTAGGATCAGTAAATTTTATTACTACTGCAATCAATATACGAGCCAATGGAATTACATTAGATCGAATACCTTTATTTGTTTGATCAGTTGTTATTACAACTATTCTTTTACTCCTTTCACTCCCTGTGCTTGCGGGAGCAATCACTATA---------------------------------------------------------------------------------
>Tanytarsus_BIOUG09590_H02
---------------------------------GGGATAGTAGGAACATCTTTAAGTATACTTATTCGGGCAGAATTAGGCCATCCTGGTAATTTTATTGGAGATGACCAAATTTATAATGTAATTGTTACAGCTCATGCATTTATTATAATTTTTTTTATAGTTATACCAATTTTAATTGGAGGTTTTGGAAATTGATTATTACCTTTAATATTAGGAGCCCCAGATATAGCTTTTCCACGAATAAATAATATAAGTTTTTGATTATTACCACCTTCATTAACACTTCTTCTTTCTAGTTCAATTGTAGAAAACGGAGCTGGAACAGGTTGAACAGTTTACCCTCCACTTTCAGCAAGAATTGCCCATAGAGGAGCTTCTGTTGATTTAGCAATTTTTTCTCTTCACTTAGCTGGTATTTCCTCAATTTTAGGATCAGTTAATTTTATTACTACAGCTATTAATATACGAGCAAATGGAATTACTTTAGATCGAATACCTTTATTTGTTTGATCTGTTGTAATTACAACTATTTTATTATTATTATCATTACCAGTTTTAGCTGGTGCAATTACTATATTATTAACAGAT---------------------------------------------------------------------
>Tanytarsus_BIOUG09590_H10
---ACCTTATACTTTATTTTCGGAGCTTGATCTGGAATAGTCGGAACTTCTTTAAGTATATTAATCCGTGCAGAATTAGGACACCCGGGAACTTTAATCGGAGATGATCAAATTTATAATGTTATTGTTACTGCTCATGCATTTATTATAATTTTTTTTATAGTAATACCTATTTTAATTGGGGGCTTTGGAAATTGATTATTGCCTCTTATACTCGGGGCTCCCGACATAGCCTTTCCTCGAATAAATAACATGAGATTCTGATTGCTTCCCCCATCTATTTCTTTACTTCTTTCTAGATCAATTGTTGAAAATGGTGCAGGAACAGGTTGAACTGTTTATCCGCCCTTATCGGCAAATATTGCTCATAGAGGGGCTTCTGTGGATCTAGCAATCTTTTCCCTTCATTTAGCAGGAATTTCATCTATTTTAGGATCAGTAAATTTTATTACTACTGCAATCAATATACGAGCTAATGGTATTACATTAGATCGAATACCTTTATTTGTTTGATCAGTTGTTATTACAACTATTCTTTTACTCCTTTCTCTTCCTGTGCTTGCGGGAGCAATCACTATA---------------------------------------------------------------------------------
>Tanytarsus_BIOUG09591_A08
---------------------------TGATCTGGAATAGTCGGAACTTCTTTAAGTATATTAATCCGCGCAGAATTAGGACACCCGGGAACTTTAATCGGAGATGATCAAATTTATAATGTTATTGTTACTGCTCATGCATTTATTATAATTTTTTTTATAGTAATACCTATTTTAATTGGAGGCTTTGGAAATTGATTATTGCCTCTTATACTCGGGGCTCCCGACATAGCCTTTCCTCGAATAAATAACATGAGATTCTGATTGCTTCCCCCATCTATTTCTTTACTTCTTTCTAGATCAATTGTTGAAAATGGTGCAGGAACAGGATGAACTGTTTATCCGCCCTTATCGGCAAATATTGCTCATAGAGGGGCTTCTGTGGATCTAGCAATCTTTTCCCTTCATTTAGCAGGAATTTCATCTATTTTAGGATCAGTAAATTTTATTACTACTGCAATCAATATACGAGCTAATGGTATTACATTAGATCGAATACCTTTATTTGTTTGATCAGTTGTTATCACAACTATTCTTTTACTCCTTTCTCTTCCTGTGCTTGCGGGAGCAATCACTATACTTCTGACCGAT---------------------------------------------------------------------
>Tanytarsus_allicis_BIOUG09591_B09
---ACATTATATTTTATTTTCGGGGCTTGATCCGGAATAGTGGGAACCTCTTTAAGAATACTGATTCGAGCAGAATTAGGGCACCCTGGAACACTAATTGGGGACGATCAAATTTATAATGTAATTGTAACAGCGCATGCTTTTATTATAATTTTTTTTATAGTTATACCTATTTTAATTGGAGGATTTGGAAATTGATTATTACCTCTTATACTTGGGGCTCCAGATATAGCATTCCCCCGAATAAATAATATAAGATTTTGGCTCTTACCTCCTTCTCTTTCTTTATTACTTTCTAGTTCAATTGTAGAAAATGGAGCTGGAACAGGTTGAACTGTTTATCCCCCCCTATCTGCCAATATTGCTCATAGTGGGGCTTCTGTAGATTTAGCAATTTTTTCTCTCCATTTAGCTGGAATCTCTTCTATTTTAGGATCTGTAAATTTTATTACTACTGCTATTAACATACGCGCTAACGGAATTACATTAGATCGTATGCCTTTATTCGTGTGATCTGTAGTCATTACAACTATTCTATTATTATTATCTTTGCCTGTTTTAGCTGGG---------------------------------------------------------------------------------------------
>Tanytarsus_BIOUG09591_C11
---ACATTATATTTTATTTTTGGAGCATGATCAGGGATAGTAGGAACATCTTTAAGTATACTTATTCGGGCAGAATTAGGCCATCCTGGTAATTTTATTGGAGATGACCAAATTTATAATGTAATTGTTACAGCTCATGCATTTATTATAATTTTTTTTATAGTTATACCAATTTTAATTGGAGGTTTTGGAAATTGATTATTACCTTTAATATTAGGAGCCCCAGATATAGCTTTTCCACGAATAAATAATATAAGTTTTTGATTATTACCACCTTCATTAACACTTCTTCTTTCTAGTTCAATTGTAGAAAACGGAGCTGGAACAGGTTGAACAGTTTACCCTCCACTTTCAGCAAGAATTGCCCATAGAGGAGCTTCTGTTGATTTAGCAATTTTTTCTCTTCACTTAGCTGGTATTTCCTCAATTTTAGGATCAGTTAATTTTATTACTACAGCTATTAATATACGAGCAAATGGAATTACTTTAGATCGAATACCTTTATTTGTTTGATCTGTTGTAATTACAACTATTTTATTATTATTATCATTACCAGTTTTAGCTGGTGCAATTACTATATTATTAACAGAT---------------------------------------------------------------------
>Tanytarsus_BIOUG09591_D07
---ACATTATATTTTATTTTTGGAGCATGATCAGGGATAGTAGGAACATCTTTAAGTATACTTATTCGGGCAGAATTAGGCCATCCTGGTAATTTTATTGGAGATGACCAAATTTATAATGTAATTGTTACAGCTCATGCATTTATTATAATTTTTTTTATAGTTATACCAATTTTAATTGGAGGTTTTGGAAATTGATTATTACCTTTAATATTAGGAGCCCCAGATATAGCTTTTCCACGAATAAATAATATAAGTTTTTGATTATTACCACCTTCATTAACACTTCTTCTTTCTAGTTCAATTGTAGAAAACGGAGCTGGAACAGGTTGAACAGTTTACCCTCCACTTTCAGCAAGAATTGCCCATAGAGGAGCTTCTGTTGATTTAGCAATTTTTTCTCTTCACTTAGCTGGTATTTCCTCAATTTTAGGATCAGTTAATTTTATTACTACAGCTATTAATATACGAGCAAATGGAATTACTTTAGATCGAATACCTTTATTTGTTTGATCTGTTGTAATTACAACTATTTTATTATTATTATCATTACCAGTTTTAGCTGGCGCAATTACTATATTATTAACAGAT---------------------------------------------------------------------
>Tanytarsus_BIOUG09591_D08
------------TTTATTTTTGGAGCATGATCAGGGATAGTAGGAACATCTTTAAGTATACTTATTCGGGCAGAATTAGGCCATCCTGGTAATTTTATTGGAGATGACCAAATTTATAATGTAATTGTTACAGCTCATGCATTTATTATAATTTTTTTTATAGTTATACCAATTTTAATTGGAGGTTTTGGAAATTGATTATTACCTTTAATATTAGGAGCCCCAGATATAGCTTTTCCACGAATAAATAATATAAGTTTTTGATTATTACCACCTTCATTAACACTTCTTCTTTCTAGTTCAATTGTAGAAAACGGAGCTGGAACAGGTTGAACAGTTTACCCTCCACTTTCAGCAAGAATTGCCCATAGAGGAGCTTCTGTTGATTTAGCAATTTTTTCTCTTCACTTAGCTGGTATTTCCTCAATTTTAGGATCAGTTAATTTTATTACTACAGCTATTAATATACGAGCAAATGGAATTACTTTAGATCGAATACCTTTATTTGTTTGGTCTGTTGTAATTACAACTATTTTATTATTATTATCATTACCAGTTTTAGCTGGTGCAATTACTATATTATTA---------------------------------------------------------------------------
>Tanytarsus_BIOUG09675_F09
-----------TTTTATTTTTGGAGCATGATCAGGGATAGTAGGAACATCTTTAAGTATACTTATTCGGGCAGAATTAGGCCATCCTGGTAATTTTATTGGAGATGACCAAATTTATAATGTAATTGTTACAGCTCATGCATTTATTATAATTTTTTTTATAGTTATACCAATTTTAATTGGAGGTTTTGGAAATTGATTATTACCTTTAATATTAGGAGCCCCAGATATAGCTTTTCCACGAATAAATAATATAAGTTTTTGATTATTACCACCTTCATTAACACTTCTTCTTTCTAGTTCAATTGTAGAAAACGGAGCTGGAACAGGTTGAACAGTTTACCCTCCACTTTCAGCAAGAATTGCCCATAGAGGAGCTTCTGTTGATTTAGCAATTTTTTCTCTTCACTTAGCTGGTATTTCCTCAATTTTAGGATCAGTTAATTTTATTACTACAGCTATTAATATACGAGCAAATGGAATTACTTTAGATCGAATACCTTTATTTGTTTGATCTGTTGTAATTACAACTATTTTATTATTATTATCATTACCAGTTTTAGCTGGTGCAATTACTATATTATTAACAGATCG-------------------------------------------------------------------
>Tanytarsus_BIOUG09676_G05
---------------ATTTTCGGAGCTTGATCTGGAATAGTCGGAACTTCTTTAAGTATATTAATCCGTGCAGAATTAGGACACCCGGGAACTTTAATCGGAGATGATCAAATTTATAATGTTATTGTTACTGCTCATGCATTTATTATAATTTTTTTTATAGTAATACCTATTTTAATTGGAGGCTTTGGAAATTGATTATTGCCTCTTATACTCGGGGCTCCCGACATAGCCTTTCCTCGAATAAATAACATGAGATTCTGATTACTTCCCCCATCTATTTCTTTACTTCTTTCTAGATCAATTGTTGAAAATGGTGCAGGAACAGGATGAACGGTTTATCCGCCCTTATCGGCAAATATCGCTCATAGAGGGGCTTCTGTGGATCTAGCAATCTTTTCCCTTCATTTAGCAGGAATTTCATCTATTTTAGGATCAGTAAATTTTATTACTACTGCAATCAATATACGAGCTAATGGTATTACATTAGATCGAATACCTTTATTTGTTTGATCAGTTGTTATTACAACTATTCTTTTACTCCTTTCTCTTCCTGTGCTTGCGGGAGCAATCACTATACTTCTG---------------------------------------------------------------------------
>Tanytarsus_BIOUG09677_F10
----------ATTTTATTTTTGGAGCATGATCAGGGATAGTAGGAACATCTTTAAGTATACTTATTCGGGCAGAATTAGGCCATCCTGGTAATTTTATTGGAGATGACCAAATTTATAATGTAATTGTTACAGCTCATGCATTTATTATAATTTTTTTTATAGTTATACCAATTTTAATTGGAGGTTTTGGAAATTGATTATTACCTTTAATATTAGGAGCCCCAGATATAGCTTTTCCACGAATAAATAATATAAGTTTTTGATTATTACCACCTTCATTAACACTTCTTCTTTCTAGTTCAATTGTAGAAAACGGAGCTGGAACAGGTTGAACAGTTTACCCTCCACTTTCAGCAAGAATTGCCCATAGAGGAGCTTCTGTTGATTTAGCAATTTTTTCTCTTCACTTAGCTGGTATTTCCTCAATTTTAGGATCAGTTAATTTTATTACTACAGCTATTAATATACGAGCAAATGGAATTACTTTAGATCGAATACCTTTATTTGTTTGATCTGTTGTAATTACAACTATTTTATTATTATTATCATTACCAGTTTTAGCTGGTGCAATTACTATATTATTAA--------------------------------------------------------------------------
>Tanytarsus_BIOUG09680_B03
-------------------------------CAGGGATAGTAGGAACATCTTTAAGTATACTTATTCGGGCAGAATTAGGCCATCCTGGTAATTTTATTGGAGATGACCAAATTTATAATGTAATTGTTACAGCTCATGCATTTATTATAATTTTTTTTATAGTTATACCAATTTTAATTGGAGGTTTTGGAAATTGATTATTACCTTTAATATTAGGAGCCCCAGATATAGCTTTTCCACGAATAAATAATATAAGTTTTTGATTATTACCACCTTCATTAACACTTCTTCTTTCTAGTTCAATTGTAGAAAACGGAGCTGGAACAGGTTGAACAGTTTACCCTCCACTTTCAGCAAGAATTGCCCATAGAGGAGCTTCTGTTGATTTAGCAATTTTTTCTCTTCACTTAGCTGGTATTTCCTCAATTTTAGGATCAGTTAATTTTATTACTACAGCTATTAATATACGAGCAAATGGAATTACTTTAGATCGAATACCTTTATTTGTTTGATCTGTTGTAATTACAACTATTTTATTATTATTATCATTACCAGTTTTAGCTGGTGCAATTACT------------------------------------------------------------------------------------
>Tanytarsus_BIOUG09711_G12
--TACATTATATTTCATTTTTGGAGCCTGATCAGGAATAGTTGGTACCTCTCTAAGAATATTAATTCGGGCCGAACTAGGACACCCAGGAACTTTTATTGGAGATGATCAAATTTATAACGTAATTGTTACAGCTCATGCTTTTATTATAATTTTTTTTATAGTTATACCAATTTTAATTGGAGGATTTGGAAATTGACTTCTTCCTTTAATACTAGGAGCACCAGATATAGCATTTCCTCGAATAAATAATATAAGATTTTGACTTTTACCCCCCTCTCTTACTCTTCTTCTTTCAAGTTCAATTGTAGAAAATGGGGCAGGAACAGGATGAACTGTTTATCCCCCTCTTTCAGCTAGAATTGCTCATAGAGGAGCATCTGTAGATTTAGCAATTTTTTCTCTTCATTTAGCAGGTATTTCCTCTATTTTAGGATCAGTAAACTTTATTACAACAGCAATTAATATACGAGCAAATGGAATTACTTTAGATCGAATACCTTTATTTGTATGATCTGTAGTTATTACAACTATTCTTTTACTTTTATCTTTACCTGTCTTAGCA------------------------------------------------------------------------------------------------
>Tanytarsus_BIOUG09769_F01
---ACATTATATTTTATTTTTGGTGCTTGATCTGGTATAGTAGGGACTTCTTTAAGAATATTAATTCGTGCTGAATTAGGACATCCAGGAACTTTAATTGGTGATGATCAAATTTATAATGTAATTGTTACAGCTCATGCTTTTATTATAATTTTCTTTATAGTGATACCTATTCTTATTGGAGGATTTGGGAATTGATTATTACCTTTAATATTAGGAGCCCCTGATATAGCTTTTCCTCGAATAAATAATATAAGTTTTTGATTACTTCCACCTTCTCTTTCACTTCTTCTTTCAAGTTCTATTGTAGAAAATGGAGCTGGTACAGGATGAACCGTTTATCCTCCTTTATCATCTAACATTGCTCACAGAGGAGCATCAGTAGATTTAGCAATTTTTTCTTTACATTTAGCAGGTATTTCTTCTATTTTAGGTTCAGTTAATTTTATTACTACTGCCATTAATATACGATCCAACGGAATTACATTAGATCGCATACCTTTATTTGTATGATCTGTTATTATTACTACAATTTTATTACTTCTATCTCTACCAGTATTAGCTGGAGCTATTACAATACTTCTTACAGAT---------------------------------------------------------------------
>Tanytarsus_BIOUG09769_F05
---ACATTATATTTTATTTTTGGTGCTTGATCTGGTATAGTAGGGACTTCTTTAAGAATATTAATTCGTGCTGAATTAGGACATCCAGGAACTTTAATTGGTGATGATCAAATTTATAATGTAATTGTTACAGCTCATGCTTTTATTATAATTTTCTTTATAGTGATACCTATTCTTATTGGAGGATTTGGGAATTGATTATTGCCTTTAATATTAGGAGCCCCTGATATAGCTTTTCCTCGAATAAATAATATAAGTTTTTGATTACTTCCACCTTCTCTTTCACTTCTTCTTTCAAGTTCTATTGTAGAAAATGGAGCTGGTACAGGATGAACCGTTTATCCTCCTTTATCATCTAACATTGCTCACAGAGGAGCATCAGTAGATTTAGCAATTTTTTCTTTACATTTAGCAGGTATTTCTTCTATTTTAGGTTCAGTTAATTTTATTACTACTGCCATTAATATACGATCCAACGGAATTACATTAGATCGCATACCTTTATTTGTATGATCTGTTATTATTACTACAATTTTATTACTTCTATCTCTACCAGTATTAGCT------------------------------------------------------------------------------------------------
>Tanytarsus_BIOUG09774_H04
--AACTCTATATTTTATTTTCGGGGCTTGATCAGGCATAGTAGGAACTTCTTTAAGAATTCTTATTCGAGCAGAACTAGGACACCCGGGAACTTTAATTGGAGACGATCAAATTTATAATGTAATTGTTACAGCTCATGCTTTTATTATAATTTTTTTTATAGTTATGCCAATTTTAATTGGAGGTTTCGGAAATTGACTTCTTCCTCTAATACTAGGGGCTCCAGATATAGCTTTCCCTCGAATAAATAACATAAGTTTTTGACTTCTTCCTCCTTCTTTAACCCTTCTTCTTTCCAGTTCAATCGTAGAAAATGGAGCAGGAACAGGATGAACAGTTTACCCCCCTTTATCTGCTAATATTGCTCATAGAGGAGCTTCTGTTGACTTAGCTATTTTCTCTCTCCACCTTGCTGGGATTTCTTCTATTCTAGGGTCCGTTAATTTTATCACTACAGCTATTAATATACGAGCAAATGGGATTACTTTAGACCGAATACCTTTATTTGTTTGATCCGTAGTAATTACCACAATTTTACTTCTTCTTTCTTTACCTGTATTAGCTGGAGCTATTACAATATTATTAACTGAC---------------------------------------------------------------------
>Tanytarsus_BIOUG09830_F06
--AACATTATATTTTATTTTTGGAGCATGATCAGGGATAGTAGGAACATCTTTAAGTATACTTATTCGGGCAGAATTAGGCCATCCTGGTAATTTTATTGGAGATGACCAAATTTATAATGTAATTGTTACAGCTCATGCATTTATTATAATTTTTTTTATAGTTATACCAATTTTAATTGGGGGTTTTGGAAATTGATTATTACCTTTAATATTAGGAGCCCCAGATATAGCTTTTCCACGAATAAATAATATAAGTTTTTGATTATTACCACCTTCATTAACACTTCTTCTTTCTAGTTCAATTGTAGAAAACGGAGCTGGAACAGGTTGAACAGTTTACCCTCCACTTTCAGCAAGAATTGCCCATAGAGGAGCTTCTGTTGATTTAGCAATTTTTTCTCTTCACTTAGCTGGTATTTCCTCAATTTTAGGATCAGTTAATTTTATTACTACAGCTATTAATATACGAGCAAATGGAATTACTTTAGATCGAATACCTTTATTTGTTTGATCTGTTGTAATTACAACTATTTTATTATTATTATCATTACCAGTTTTAGCTGGTGCAATTACTATATTATTAA--------------------------------------------------------------------------
>Tanytarsus_BIOUG09835_E06
--------------TATTTTCGGAGCTTGATCTGGAATAGTCGGAACTTCTTTAAGTATATTAATCCGTGCAGAATTAGGACACCCGGGAACTTTAATCGGAGATGATCAAATTTATAATGTTATTGTTACTGCTCATGCATTTATTATAATTTTTTTTATAGTAATACCTATTTTAATTGGAGGCTTTGGAAATTGATTATTGCCTCTTATACTCGGGGCTCCCGACATAGCCTTTCCTCGAATAAATAACATGAGATTCTGATTGCTTCCCCCATCTATTTCTTTACTTCTTTCTAGATCAATTGTTGAAAATGGTGCAGGAACAGGATGAACTGTTTATCCGCCCTTATCGGCAAATATTGCTCATAGAGGGGCTTCTGTGGATCTAGCAATCTTTTCCCTTCATTTAGCAGGAATTTCATCTATTTTAGGATCAGTAAATTTTATTACTACTGCAATCAATATACGAGCTAATGGTATTACATTAGATCGAATACCTTTATTTGTTTGATCAGTTGTTATTACAACTATTCTTTTACTCCTTTCTCTTCCTGTGCT----------------------------------------------------------------------------------------------------
>Tanytarsus_BIOUG09836_A01
--------------TATTTTTGGAGCTTGATCTGGAATAGTGGGTACCTCTTTAAGAATATTAATTCGAGCAGAATTAGGTCATCCTGGAACACTAATTGGTGACGACCAAATTTATAATGTAATTGTTACAGCTCATGCTTTTATTATAATTTTTTTTATAGTCATACCTATTTTAATTGGAGGGTTTGGAAATTGACTTTTACCCCTTATACTTGGGGCCCCGGATATAGCTTTCCCTCGAATAAATAATATAAGTTTTTGACTTTTACCCCCTTCTCTTTCTTTATTACTTTCTAGTTCAATTGTAGAAAATGGTGCTGGAACAGGATGAACAGTTTACCCTCCTTTATCGGCTAATATCGCTCATAGAGGGGCTTCTGTAGATTTAGCAATTTTTTCTCTTCATTTAGCTGGAATTTCTTCTATTTTAGGATCAGTAAATTTTATTACCACAGCTATTAACATACGCGCAAATGGAATTACTTTAGATCGAATACCCTTATTCGTATGATCCGTTGTAATTACAACCATTCTTTTACTATTATCCCTACCAGTTTTAGCTGGGGCTATTACAATACTTTTAACAGAT---------------------------------------------------------------------
>Tanytarsus_allicis_BIOUG09837_G05
----------ATTTTATTTTCGGGGCTTGATCCGGAATAGTGGGAACCTCTTTAAGAATACTGATTCGAGCAGAATTAGGGCACCCTGGAACACTAATTGGGGACGATCAAATTTATAATGTAATTGTAACAGCGCATGCTTTTATTATAATTTTTTTTATAGTTATACCTATTTTAATTGGAGGATTTGGAAATTGATTATTACCTCTTATACTTGGGGCTCCAGATATAGCATTCCCCCGAATAAATAATATAAGATTTTGGCTCTTACCTCCTTCTCTTTCTTTATTACTTTCTAGTTCAATTGTAGAAAATGGAGCTGGAACAGGTTGAACTGTTTATCCCCCCCTATCTGCCAATATTGCTCATAGTGGGGCTTCTGTAGATTTAGCAATTTTTTCTCTCCATTTAGCTGGAATCTCTTCTATTTTAGGATCTGTAAATTTTATTACTACTGCTATTAACATACGCGCTAACGGAATTACATTAGATCGTATGCCTTTATTCGTGTGATCTGTAGTCATTACAACTATTCTATTATTATTATCTTTGCCTGTTTTAGCTGGGGCAATTACAATACTTTTAACAGAC---------------------------------------------------------------------
>Tanytarsus_BIOUG09855_D01
---------------------------------------------------------ATATTAATCCGCGCAGAATTAGGACACCCGGGAACTTTAATCGGGGATGATCAAATTTATAATGTTATTGTTACTGCTCATGCATTTATTATAATTTTTTTTATAGTAATACCTATTTTAATTGGAGGTTTTGGAAATTGATTATTACCTCTTATACTCGGGGCTCCCGACATGGCCTTTCCTCGAATAAATAACATGAGATTCTGATTACTTCCCCCATCTATTTCTTTACTTCTTTCTAGATCAATTGTGGAAAATGGTGCAGGAACAGGATGAACTGTTTATCCACCCTTATCGGCAAATATTGCCCATAGAGGGGCTTCTGTGGATCTAGCAATCTTTTCCCTTCATTTAGCAGGAATTTCATCTATTTTAGGATCAGTAAATTTTATTACTACTGCAATCAATATACGAGCCAATGGTATTACATTAGATCGAATACCTTTATTTGTTTGATCAGTTGTTATCACAACTATTCTTTTACTCCTTTCACTACCTGTGCTTGCGGGAGCCATCAC-------------------------------------------------------------------------------------
>Tanytarsus_allicis_BIOUG09856_F04
----------ATTTTATTTTCGGGGCTTGATCCGGAATAGTAGGAACCTCTTTAAGAATACTGATTCGAGCAGAATTAGGGCACCCTGGAACACTAATTGGGGACGATCAAATTTATAATGTAATTGTAACAGCACATGCTTTTATTATAATTTTTTTTATAGTTATACCTATTTTAATTGGAGGATTTGGAAATTGATTATTACCTCTTATACTTGGGGCTCCAGATATAGCATTCCCCCGAATAAATAATATAAGATTTTGGCTCTTACCTCCTTCTCTTTCTTTATTACTTTCTAGTTCAATTGTAGAAAATGGAGCTGGAACAGGTTGAACTGTTTATCCCCCCCTATCTGCCAATATTGCCCATAGTGGGGCTTCTGTAGATTTAGCAATTTTTTCTCTCCATTTAGCTGGAATCTCTTCGATTTTAGGATCTGTAAATTTTATTACTACTGCTATTAATATACGCACTAACGGAATTACATTAGATCGTATGCCTTTATTCGTGTGATCTGTAGTCATTACAACTATTCTATTATTATTATCTTTGC-----------------------------------------------------------------------------------------------------------
>Tanytarsus_BIOUG09857_H07
--------------TATTTTCGGAGCTTGATCTGGAATAGTCGGAACTTCTTTAAGTATATTAATCCGTGCAGAATTAGGACACCCGGGAACTTTAATCGGAGATGATCAAATTTATAATGTTATTGTTACTGCTCATGCATTTATTATAATTTTTTTTATAGTAATACCTATTTTAATTGGAGGCTTTGGAAATTGATTATTGCCTCTTATACTCGGGGCTCCTGACATAGCCTTTCCTCGAATAAATAACATGAGATTCTGATTGCTTCCCCCATCTATTTCTTTACTTCTTTCTAGATCAATTGTTGAAAATGGTGCAGGAACAGGATGAACTGTTTATCCACCCTTATCGGCAAATATTGCTCATAGAGGGGCTTCTGTGGATCTAGCAATCTTTTCCCTTCATTTAGCAGGAATTTCATCTATTTTAGGATCAGTAAATTTTATTACTACTGCAATCAATATGCGAGCTAATGGTATTACATTAGATCGAATACCTTTATTTGTTTGATCAGTTGTTATTACAACTATTCTTTTACTCCTT------------------------------------------------------------------------------------------------------------------
>Tanytarsus_BIOUG09858_G01
-----------------TTTTGGAGCTTGATCTGGTATAGTAGGAACATCTTTAAGTATACTTATTCGTGCAGAATTAGGTCATCCAGGTACTTTTATTGGAGATGATCAAATTTACAATGTAATTGTTACAGCTCACGCTTTTATTATAATTTTTTTTATAGTTATACCTATCTTAATTGGTGGATTTGGAAATTGACTTTTACCATTAATGCTTGGAGCACCAGATATAGCTTTCCCCCGAATGAATAATATAAGTTTTTGACTACTTCCCCCATCTTTAACCCTTCTTCTTTCTAGTTCAATTGTAGAAAATGGAGCAGGAACAGGATGAACAGTATACCCTCCTCTTTCAGCAAGAATTGCCCATAGAGGGGCTTCAGTAGACTTAGCAATTTTTTCTCTTCATTTAGCAGGAATTTCTTCAATTTTAGGCTCAGTAAATTTTATTACAACAGCAATTAATATACGAGCAAATGGAATTACATTAGACCGAATACCTTTATTTGTATGGTCTGTAGTAATTACAACAGTTCTTCTTCTTCTTTCTCTCC-----------------------------------------------------------------------------------------------------------
>Tanytarsus_BIOUG09859_D08
--AACATTATATTTTATTTTTGGAGCATGATCAGGGATAGTAGGAACATCTTTAAGTATACTTATTCGGGCAGAATTAGGCCATCCTGGTAATTTTATTGGAGATGACCAAATTTATAATGTAATTGTTACAGCTCATGCATTTATTATAATTTTTTTTATAGTTATACCAATTTTAATTGGAGGTTTTGGAAATTGATTATTACCTTTAATATTAGGAGCCCCAGATATAGCTTTTCCACGAATAAATAATATAAGTTTTTGATTATTACCACCTTCATTAACACTTCTTCTTTCTAGTTCAATTGTAGAAAACGGAGCTGGAACAGGTTGAACAGTTTACCCTCCACTTTCAGCAAGAATTGCCCATAGAGGAGCTTCTGTTGATTTAGCAATTTTTTCTCTTCACTTAGCTGGTATTTCCTCAATTTTAGGATCAGTTAATTTTATTACTACAGCTATTAATATACGAGCAAATGGAATTACTTTAGATCGAATACCTTTATTTGTTTGATCTGTTGTAATTACAACTATTTTATTATTATTATCATTACCAGTTTTAGCTGGTGCAATTACTATATTATTAACAGATCGA------------------------------------------------------------------
>Tanytarsus_BIOUG09872_C05
---------TACTTTATTTTTGGGGCATGATCCGGAATAGTAGGAACATCTCTTAGTATATTAATTCGTGCTGAATTAGGACATCCCGGAACATTCATTGGGGATGACCAAATTTACAATGTAATTGTTACAGCACACGCATTTATTATAATTTTCTTTATAGTTATACCAATTCTAATTGGAGGTTTTGGAAATTGACTGCTTCCTTTAATACTAGGGGCCCCAGATATAGCTTTCCCTCGAATAAATAATATAAGTTTTTGACTTTTACCACCTTCACTAACCCTTCTTCTTTCTAGTTCAATTGTTGAAAATGGAGCGGGAACTGGTTGAACAGTTTATCCTCCCCTATCTGCTAGAATTGCTCATAGTGGAGCATCTGTAGATTTAGCTATTTTTTCTCTCCATTTGGCAGGGATTTCTTCAATTTTAGGTTCAGTAAATTTTATTACAACAGCAATTAATATACGGGCAAATGGAATTACACTAGACCGTATACCTTTATTTGTCTGATCTGTAGTAATTACAACTGTTCTTCTTTTACTATCCTTGCCTGTCTTAGCTGGGGCTATTACAATACTACTA---------------------------------------------------------------------------
>Tanytarsus_BIOUG09872_D05
------------------------------------ATAGTAGGAACATCTCTTAGAATATTAATTCGAGCTGAATTAGGCCACCCTGGAACTTTTATTGGAGACGATCAAATTTATAATGTAATTGTCACTGCCCACGCTTTTGTTATAATTTTTTTTATAGTAATGCCAATTTTAATTGGAGGATTCGGAAACTGACTACTTCCTTTAATACTTGGGGCTCCCGATATAGCTTTCCCCCGAATAAATAATATAAGATTTTGACTATTACCCCCTTCTCTGACCCTTCTTCTTTCTAGATCAATTGTAGAAAATGGAGCTGGCACAGGCTGAACTGTTTACCCTCCTTTATCAGCAAGCATTGCACATAGAGGAGCTTCTGTAGACTTAGCTATTTTTTCTTTACATTTAGCGGGAGTATCTTCTATTTTAGGATCAGTAAATTTTATTACAACAGCTATTAACATACGAGCAAATGGGATCACCTTAGACCGAATACCTTTATTTGTATGATCAGTTATTATCACAACAATTCTTCTTCTTTTATCTTTACCAGTATTAGCAGGAGCTATTACAATACTTTTAACTGAC---------------------------------------------------------------------
>Tanytarsus_BIOUG09873_B07
----------ACTTTATTTTTGGAGCATGATCCGGAATAGTAGGAACATCTCTTAGTATATTAATTCGTGCTGAATTAGGACATCCCGGGACATTCATTGGAGATGACCAAATTTACAATGTAATTGTTACAGCACACGCATTTATTATAATTTTCTTTATAGTTATACCTATTCTAATTGGGGGGTTTGGAAATTGACTACTTCCCTTAATACTAGGAGCCCCAGATATAGCTTTTCCTCGAATAAATAATATAAGTTTTTGACTTTTACCACCTTCACTAACCCTCCTTCTTTCTAGTTCAATTGTTGAAAACGGAGCAGGAACTGGTTGAACAGTTTATCCTCCCCTATCTGCTAGAATTGCCCATAGTGGAGCATCTGTAGATTTAGCTATTTTTTCTCTCCATTTGGCGGGGATTTCTTCAATTTTAGGTTCTGTAAATTTTATTACAACAGCAATTAATATACGGGCAAATGGAATTACACTAGACCGTATACCCCTATTTGTTTGATCAGTAGTAATTACAACTGTTCTTCTTTTACTATCCTTACCTGTCTTAGCTGGGGCTATTACAATACTACTA---------------------------------------------------------------------------
>Tanytarsus_mendax_BIOUG09903_H03
--AACATTATATTTTATTTTTGGAGCTTGATCTGGTATAGTAGGAACATCTTTAAGAATACTTATCCGAGCAGAATTAGGTCATCCAGGTACTTTTATTGGAGATGACCAAATTTATAATGTAATTGTTACAGCTCATGCTTTTATCATAATTTTTTTTATAGTTATGCCTATCTTAATTGGAGGATTTGGAAATTGATTATTACCATTAATACTTGGGGCTCCAGATATAGCCTTCCCCCGAATAAATAATATAAGTTTTTGACTTCTTCCACCATCTTTAACTCTTCTTCTTTCTAGTTCCATTGTAGAAAATGGGGCAGGAACAGGATGAACTGTTTATCCTCCTCTTTCAGCAAGAATTGCACACAGAGGGGCTTCAGTAGATTTAGCTATCTTTTCTCTTCATTTAGCCGGAATCTCATCAATTTTAGGGTCAGTAAATTTTATTACAACAGCAATTAATATACGAGCAAACGGGATTACTTTAGATCGAATACCTTTATTTGTATGATCAGTAGTAATTACAACAGTTCTTCTTCTTTTATCTCTTCCCGTATTAGCCGGAGCAATTACAATA---------------------------------------------------------------------------------
>Tanytarsus_BIOUG09957_F09
--TACACTTTATTTTATTTTTGGAGCTTGGTCTGGTATAGTAGGAACATCTTTAAGTATACTTATTCGTGCAGAATTAGGTCATCCAGGTACTTTTATTGGAGATGACCAAATTTACAATGTAATTGTTACAGCTCACGCTTTTATTATAATTTTTTTTATAGTTATACCTATTTTAATTGGTGGATTTGGAAATTGACTTTTACCATTAATGCTTGGAGCACCAGATATAGCTTTCCCTCGAATGAATAATATAAGTTTTTGACTACTTCCCCCATCTTTAACCCTTCTTCTTTCTAGTTCAATTGTAGAAAATGGAGCAGGAACAGGATGAACAGTATATCCCCCTCTTTCAGCAAGAATTGCTCATAGAGGAGCTTCAGTAGACTTAGCAATTTTTTCTCTTCATTTAGCAGGAATTTCTTCAATTTTAGGCTCAGTAAATTTTATTACAACCGCAATTAATATACGAGCAAATGGAATTACATTAGACCGAATACCTTTATTTGTATGATCTGTAGTAATTACAACAGTTCTTCTTCTTCTTTCTCTCCCTGTTTTAGCTGGAGCTATTACAATATTATTAACTGATCGA------------------------------------------------------------------
>Tanytarsus_BIOUG09958_E06
--------------TATTTTCGGAGCTTGATCTGGAATAGTCGGAACTTCTTTAAGTATATTAATCCGTGCAGAATTAGGACACCCGGGAACTTTAATCGGAGATGATCAAATTTATAATGTTATTGTTACTGCTCATGCATTTATTATAATTTTTTTTATAGTAATACCTATTTTAATTGGAGGCTTTGGAAATTGATTATTGCCTCTTATACTCGGGGCTCCCGACATAGCCTTTCCTCGAATAAATAACATGAGATTCTGATTGCTTCCCCCATCTATTTCTTTACTTCTTTCTAGATCAATTGTTGAAAATGGTGCAGGAACAGGATGAACTGTTTATCCGCCCTTATCGGCAAATATTGCTCATAGAGGGGCTTCTGTGGATCTAGCAATCTTTTCCCTTCATTTAGCAGGAATTTCATCTATTTTAGGATCAGTAAATTTTATTACTACTGCAATCAATATACGAGCTAATGGTATTACATTAGATCGAATACCTTTATTTGTTTGATCAGTTGTTATTACAACTATTCTTTTACTCCTTTCTCTTCCTGTGCTTGCGGGAGCAATCACTATACTTCTGAC-------------------------------------------------------------------------
>Tanytarsus_bathophilus_BIOUG09960_G06
--------------TATTTTTGGTGCATGATCAGGAATAGTAGGAACATCTTTAAGAATACTTATTCGAGCTGAATTAGGACATCCAGGAACTTTTATTGGAGATGACCAAATTTATAATGTTATTGTTACAGCCCATGCATTTATTATAATTTTTTTTATAGTTATACCTATTTTAATCGGGGGGTTCGGAAATTGACTTTTGCCATTAATGTTAGGGGCCCCAGATATAGCTTTCCCCCGAATAAATAATATAAGCTTTTGACTTCTTCCACCCTCATTAACCCTTCTTCTTTCTAGTTCAATTGTGGAAAATGGAGCTGGAACAGGTTGAACAGTTTATCCTCCTCTTTCAGCTAGAATTGCTCATAGAGGGGCTTCTGTAGATTTAGCAATTTTTTCTCTTCATTTAGCGGGTATTTCTTCAATTTTAGGCTCTGTAAATTTTATTACTACAGCTATTAATATACGAGCAAATGGAATTACATTAGATCGAATACCTTTATTTGTATGATCTGTTGTAATTACAACAATTTTATTATTATTATCATTGCCAGTTTTAGCTGGTGCAATTACTATATTACTAACAGATCGA------------------------------------------------------------------
>Tanytarsus_BIOUG09961_D10
--AACATTATATTTTATTTTTGGAGCTTGATCTGGAATAATGGGTACCTCTTTAAGAATACTAATTCGAGCAGAATTAGGTCATCCTGGAACACTAATTGGAGATGATCAAATTTATAATGTAATTGTTACAGCTCATGCTTTTATTATAATTTTTTTTATAGTTATACCTATTTTAATTGGGGGATTTGGAAATTGACTTTTACCCCTTATACTTGGAGCCCCAGATATAGCTTTCCCTCGAATAAATAATATAAGTTTTTGACTTTTACCCCCTTCTCTTTCTTTATTACTTTCTAGCTCAATTGTAGAAAATGGTGCAGGAACAGGATGAACAGTTTACCCCCCTTTATCTGCTAATATTGCCCATAGAGGGGCTTCTGTAGATTTAGCAATTTTTTCTCTCCATTTAGCTGGAATTTCTTCTATTTTAGGATCAGTAAATTTTATTACCACAGCTATTAACATACGAGCAAATGGAATTACTTTGGATCGAATGCCCTTATTCGTATGATCAGTTATAATTACAACTATTCTTTTACTATTATCTTTACCAGTTTTAGCTGGGGCTATTACAATACTTTTAACAGAT---------------------------------------------------------------------
>Tanytarsus_allicis_BIOUG09963_A08
--AACATTATATTTTATTTTCGGGGCTTGATCCGGAATAGTGGGAACCTCTTTAAGAATGCTGATTCGAGCAGAATTAGGGCACCCTGGAACACTAATTGGGGACGATCAAATTTATAATGTAATTGTAACAGCACATGCTTTTATTATAATTTTTTTTATAGTTATACCTATTTTAATTGGAGGATTTGGAAATTGATTATTACCCCTTATACTTGGGGCTCCAGATATAGCATTCCCCCGAATAAATAATATAAGATTTTGGCTTTTACCTCCTTCTCTTTCTTTATTACTTTCTAGTTCAATTGTAGAAAATGGAGCTGGAACAGGTTGAACTGTTTATCCCCCCCTATCTGCCAATATTGCCCATAGTGGGGCTTCTGTAGATTTAGCAATTTTTTCTCTCCATTTAGCTGGAATCTCTTCGATTTTAGGATCTGTAAATTTTATTACTACTGCTATTAACATACGCGCTAACGGAATTACATTAGATCGTATGCCTTTATTCGTGTGATCTGTAGTCATTACAACTATTCTATTATTATTATCTTTGCCTGTTTTAGCTGGGGCAATTACAATACTTTTAACAGAC---------------------------------------------------------------------
>Tanytarsus_BIOUG09963_H03
--AACATTATATTTTATTTTTGGAGCTTGATCTGGAATAGTGGGTACTTCTTTAAGAATATTAATTCGAGCAGAGTTAGGTCATCCTGGAACACTAATTGGTGACGACCAAATTTATAATGTAATTGTTACAGCTCATGCTTTTATTATAATTTTTTTTATAGTTATACCTATTTTAATTGGGGGGTTTGGAAATTGACTTTTACCCCTTATACTTGGGGCCCCGGATATAGCTTTCCCTCGAATAAATAATATAAGTTTTTGACTTTTACCCCCTTCTCTTTCTTTATTACTTTCTAGTTCAATTGTAGAAAATGGTGCTGGAACAGGATGAACAGTTTATCCTCCTTTATCTGCTAATATCGCTCATAGAGGGGCTTCTGTAGATTTAGCAATTTTTTCTCTTCATTTAGCTGGAATTTCTTCTATTTTAGGATCAGTAAATTTTATTACCACAACTATTAACATACGCGCAAATGGAATTACTTTAGATCGAATACCCTTATTCGTATGATCGGTTGTAATTACAACCATTCTTTTACTATTATCTCTACCAGTTTTAGCTGGGGCTATTACAATACTTTTAACAGAT---------------------------------------------------------------------
>Tanytarsus_BIOUG09971_B11
---------------ATTTTTGGTGCTTGATCAGGGATGGTAGGTACTTCTTTAAGTATACTTATTCGAGCCGAATTAGGTCATCCTGGTACATTAATTGGTGATGATCAAATCTATAATGTTATCGTAACTGCACATGCTTTTATTATAATTTTTTTTATAGTAATACCTATTTTAATTGGGGGATTTGGAAATTGACTTTTACCCTTAATGCTGGGGGCTCCTGATATAGCTTTTCCCCGAATAAATAATATAAGATTTTGACTTTTACCCCCTTCTTTATCTCTACTTCTTTCTAGATCAATTGTAGAAAACGGGGCAGGAACGGGTTGAACAGTATACCCTCCATTATCAGCAAACATTGCCCATAGAGGAGCATCTGTTGATTTAGCAATTTTTTCCTTACATTTAGCAGGAATTTCTTCTATTTTAGGGTCTGTAAATTTCATTACAACTGCTATTAATATGCGAGCCAATGGAATCACTTTAGATCGAATACCTTTATTTGTTTGATCAGTAGTAATTACAACCATTTTGTTACTACTTTCTTTACCTGTTTTAGCCGGAGCTATTACAATACTATTAACAGAT---------------------------------------------------------------------
>Tanytarsus_BIOUG09971_H06
-------------------------CTTGATCAGGAATAGTTGGTACCTCTTTAAGAATACTTATTCGAGCAGAATTAGGCCACCCAGGTACATTAATTGGAGATGATCAAATTTATAATGTTATTGTAACTGCTCATGCTTTTATTATAATTTTTTTTATAGTTATACCTATTTTAATTGGGGGTTTTGGAAATTGACTTTTACCTTTAATATTAGGAGCTCCTGATATAGCTTTTCCCCGAATAAATAACATAAGATTTTGATTATTACCGCCCTCTTTATCTCTCCTTCTTTCAAGTTCAATCGTAGAAAATGGAGCAGGAACAGGTTGAACAGTCTACCCCCCCTTATCAGCTAATATTGCCCATAGAGGAGCCTCCGTTGATCTAGCAATTTTTTCTTTACACTTAGCAGGAATTTCTTCTATTTTAGGCTCTGTAAATTTTATTACAACTGCTATTAATATACGAGCTAATGGGATTACTTTGGATCGAATACCTTTATTTGTCTGATCTGTTGTAATTACAACTATTTTATTATTGCTTTCTTTGCCTGTTTTAGCTGGAGCAATTACTATATTATTAACAGAT---------------------------------------------------------------------
>Tanytarsus_BIOUG09972_D09
--------------TATTTTTGGAGCATGATCAGGGATAGTAGGAACATCTTTAAGTATACTTATTCGGGCAGAATTAGGCCATCCTGGTAATTTTATTGGAGATGACCAAATTTATAATGTAATTGTTACAGCTCATGCATTTATTATAATTTTCTTTATAGTTATACCAATTTTAATTGGGGGTTTTGGAAATTGATTATTACCTTTAATATTAGGAGCCCCAGATATAGCTTTTCCACGAATAAATAATATAAGTTTTTGATTATTACCACCTTCATTAACACTTCTTCTTTCTAGTTCAATTGTAGAAAACGGAGCTGGAACAGGTTGAACAGTTTATCCTCCACTTTCAGCAAGAATTGCCCATAGAGGAGCTTCTGTTGATTTAGCAATTTTTTCTCTTCACTTAGCTGGTATTTCCTCAATTTTAGGATCAGTTAATTTTATTACTACAGCTATTAATATACGAGCAAATGGAATTACTTTAGATCGAATACCTTTATTTGTTTGATCTGTTGTAATTACAACTATTTTATTATTATTATCATTGCCAGTTTTAGCTGGTGCAATTACTATATTATTAACAG-----------------------------------------------------------------------
>Tanytarsus_BIOUG09972_F12
------------TTTATTTTTGGAGCATGATCAGGGATAGTAGGAACATCTTTAAGTATACTTATTCGGGCAGAATTAGGCCATCCTGGTAATTTTATTGGAGATGACCAAATTTATAATGTAATTGTTACAGCTCATGCATTTATTATAATTTTCTTTATAGTTATACCAATTTTAATTGGGGGTTTTGGAAATTGATTATTACCTTTAATATTAGGAGCCCCAGATATAGCTTTTCCACGAATAAATAATATAAGTTTTTGATTATTACCACCTTCATTAACACTTCTTCTTTCTAGTTCAATTGTAGAAAACGGAGCTGGAACAGGTTGAACAGTTTATCCTCCACTTTCAGCAAGAATTGCCCATAGAGGAGCTTCTGTTGATTTAGCAATTTTTTCTCTTCACTTAGCTGGTATTTCCTCAATTTTAGGATCAGTTAATTTTATTACTACAGCTATTAATATACGAGCAAATGGAATTACTTTAGATCGAATACCTTTATTTGTTTGATCTGTTGTAATTACAACTATTTTATTATTATTATCATTGCCAGTTTTAGCTGGTGCAATTACTATATT-------------------------------------------------------------------------------
>Tanytarsus_BIOUG09972_G09
--AACTCTTTACTTTATTTTCGGTGCTTGATCAGGAATAGTTGGTACCTCTTTAAGAATACTTATTCGAGCAGAATTAGGCCACCCAGGTACATTAATTGGAGATGATCAAATTTATAATGTTATTGTAACTGCTCATGCTTTTATTATAATTTTTTTTATAGTTATACCTATTTTAATTGGGGGTTTTGGAAATTGACTTTTACCTTTAATATTAGGAGCTCCTGATATAGCTTTTCCCCGAATAAATAACATAAGATTTTGATTATTACCGCCCTCTTTATCTCTCCTTCTTTCAAGTTCAATCGTAGAAAATGGAGCAGGAACAGGTTGAACAGTCTACCCCCCCTTATCAGCTAATATTGCCCATAGAGGAGCCTCCGTTGATCTAGCAATTTTTTCTTTACACTTAGCAGGAATTTCTTCTATTTTAGGCTCTGTAAATTTTATTACAACTGCTATTAATATACGAGCTAATGGGATTACTTTGGATCGAATACCTTTATTTGTCTGATCTGTTGTAATTACAACTATTTTATTATTGCTTTCTTTGCCTGTTTTAGCTGGAGCAATTACTATATT-------------------------------------------------------------------------------
>Tanytarsus_BIOUG09973_A02
--------------TATTTTTGGAGCATGATCAGGGATAGTAGGAACATCTTTAAGTATACTTATTCGGGCAGAATTAGGCCATCCTGGTAATTTTATTGGAGATGACCAAATTTATAATGTAATTGTTACAGCTCATGCATTTATTATAATTTTTTTTATAGTTATACCAATTTTAATTGGAGGTTTTGGAAATTGATTATTACCTTTAATATTAGGAGCCCCAGATATAGCTTTTCCACGAATAAATAATATAAGTTTTTGATTATTACCACCTTCATTAACACTTCTTCTTTCTAGTTCAATTGTAGAAAACGGAGCTGGAACAGGTTGAACAGTTTACCCTCCACTTTCAGCAAGAATTGCTCATAGAGGAGCTTCTGTTGATTTAGCAATTTTTTCTCTCCACTTAGCTGGTATTTCCTCAATTTTAGGATCAGTTAATTTTATTACTACAGCTATTAATATACGAGCAAATGGAATTACTTTAGATCGAATACCTTTATTTGTTTGATCTGTTGTAATTACAACTATTTTATTATTATTATCATTACCAGTTTTAGCTGGTGCAATTACTATATTATTAACAGATCG-------------------------------------------------------------------
>Tanytarsus_BIOUG09973_F01
--AACATTATATTTTATTTTTGGAGCATGATCAGGGATAGTAGGAACATCTTTAAGTATACTTATTCGGGCAGAATTAGGCCATCCTGGTAATTTTATTGGAGATGACCAAATTTATAATGTAATTGTTACAGCTCATGCATTTATTATAATTTTTTTTATAGTTATACCAATTTTAATTGGAGGTTTTGGAAATTGATTATTACCTTTAATATTAGGAGCCCCAGATATAGCTTTTCCACGAATAAATAATATAAGTTTTTGATTATTACCACCTTCATTAACACTTCTTCTTTCTAGTTCAATTGTAGAAAACGGAGCTGGAACAGGTTGAACAGTTTACCCTCCACTTTCAGCAAGAATTGCCCATAGAGGAGCTTCTGTTGATTTAGCAATTTTTTCTCTTCACTTAGCTGGTATTTCCTCAATTTTAGGATCAGTTAATTTTATTACTACAGCTATTAATATACGAGCAAATGGAATTACTTTAGATCGAATACCTTTATTTGTTTGGTCTGTTGTAATTACAACTATTTTATTATTATTATCATTACCAGTTTTAGCTGGTGCAATTACTATATTATTAACAGATCG-------------------------------------------------------------------
>Tanytarsus_BIOUG09975_C04
----------------------------GATCAGGAATAGTTGGTACCTCTTTAAGAATACTTATTCGAGCAGAATTAGGCCACCCAGGTACATTAATTGGAGATGATCAAATTTATAATGTTATTGTAACTGCTCATGCTTTTATTATAATTTTTTTTATAGTTATACCTATTTTAATTGGGGGTTTTGGAAATTGACTTTTACCTTTAATATTAGGAGCTCCTGATATAGCTTTTCCCCGAATAAATAACATAAGATTTTGATTATTACCACCCTCTTTATCTCTCCTTCTTTCAAGTTCAATCGTAGAAAATGGAGCAGGAACAGGTTGAACAGTCTACCCCCCCTTATCAGCTAATATTGCCCATAGAGGAGCCTCCGTTGATCTAGCAATTTTTTCTTTACACTTAGCAGGAATTTCTTCTATTTTAGGCTCTGTAAATTTTATTACAACTGCTATTAATATACGAGCTAATGGGATTACTTTGGATCGAATACCTTTATTTGTCTGATCTGTTGTAATTACAACTATTTTATTATTGCTTTCTTTGCCTGTTTTAGCNGGAGCAATTACTATATT-------------------------------------------------------------------------------
>Tanytarsus_BIOUG09975_D03
---------------ATTTTTGGAGCATGATCAGGAATAGTAGGAACATCTTTAAGTATACTTATTCGGGCAGAATTAGGCCATCCTGGTAATTTTATTGGAGATGATCAAATTTATAATGTAATTGTTACAGCTCATGCATTTATTATAATTTTTTTTATAGTTATACCAATTTTAATTGGAGGTTTTGGAAATTGATTATTACCTTTAATATTAGGAGCCCCAGATATAGCTTTTCCACGAATAAATAATATAAGTTTTTGATTATTACCACCTTCATTAACACTTCTTCTTTCTAGTTCAATTGTAGAAAACGGGGCTGGAACAGGTTGAACAGTTTACCCTCCACTTTCAGCAAGAATTGCCCATAGAGGAGCTTCTGTTGATTTAGCAATTTTTTCTCTTCACTTAGCTGGTATTTCCTCAATTTTAGGATCAGTTAATTTTATTACTACAGCTATTAATATACGAGCAAATGGAATTACTTTAGATCGAATACCTTTATTTGTTTGATCTGTTGTAATTACAACTATTTTATTATTATTATCATTACCAGTTTTAGCTGGTGCAATTACTATATT-------------------------------------------------------------------------------
>Tanytarsus_BIOUG09975_D05
--AACATTATATTTTATTTTTGGAGCATGATCAGGGATAGTAGGAACATCTTTAAGTATACTTATTCGGGCAGAATTAGGCCATCCTGGTAATTTTATTGGAGATGACCAAATTTATAATGTAATTGTTACAGCTCATGCATTTATTATAATTTTCTTTATAGTTATACCAATTTTAATTGGGGGTTTTGGAAATTGATTATTACCTTTAATATTAGGAGCCCCAGATATAGCTTTTCCACGAATAAATAATATAAGTTTTTGATTATTACCACCTTCATTAACACTTCTTCTTTCTAGTTCAATTGTAGAAAACGGAGCTGGAACAGGTTGAACAGTTTATCCTCCACTTTCAGCAAGAATTGCCCATAGAGGAGCTTCTGTTGATTTAGCAATTTTTTCTCTTCACTTAGCTGGTATTTCCTCAATTTTAGGATCAGTTAATTTTATTACTACAGCTATTAATATACGAGCAAATGGAATTACTTTAGATCGAATACCTTTATTTGTTTGATCTGTTGTAATTACAACTATTTTATTATTATTATCATTGCCAGTTTTAGCTGGTGCAATTACTATATTATTAACAGATCG-------------------------------------------------------------------
>Tanytarsus_BIOUG09975_E02
--AACATTATATTTTATTTTTGGAGCATGATCAGGAATAGTAGGAACATCTTTAAGTATACTTATTCGGGCAGAATTAGGCCATCCTGGTAATTTTATTGGAGATGATCAAATTTATAATGTAATTGTTACAGCTCATGCATTTATTATAATTTTTTTTATAGTTATACCAATTTTAATTGGAGGTTTTGGAAATTGATTATTACCTTTAATATTAGGAGCCCCAGATATAGCTTTTCCACGAATAAATAATATAAGTTTTTGATTATTACCACCTTCATTAACACTTCTTCTTTCTAGTTCAATTGTAGAAAACGGGGCTGGAACAGGTTGAACAGTTTACCCTCCACTTTCAGCAAGAATTGCCCATAGAGGAGCTTCTGTTGATTTAGCAATTTTTTCTCTTCACTTAGCTGGTATTTCCTCAATTTTAGGATCAGTTAATTTTATTACTACAGCTATTAATATACGAGCAAATGGAATTACTTTAGATCGAATACCTTTATTTGTTTGATCTGTTGTAATTACAACTATTTTATTATTATTATCATTACCAGTTTTAGCTGGTGCAATTACTATATTATTAACAGATCG-------------------------------------------------------------------
>Tanytarsus_BIOUG09977_F08
----------ATTTTATTTTTGGGGCATGATCAGGGATAGTAGGAACATCTTTAAGTATACTTATTCGGGCAGAATTAGGCCATCCTGGTAATTTTATTGGAGATGACCAAATTTATAATGTAATTGTTACAGCTCATGCATTTATTATAATTTTTTTTATAGTTATACCAATTTTAATTGGAGGTTTTGGAAATTGATTATTACCTTTAATATTAGGAGCCCCAGATATAGCTTTTCCACGAATAAATAATATAAGTTTTTGATTATTACCACCTTCATTAACACTTCTTCTTTCTAGTTCAATTGTAGAAAACGGAGCTGGAACAGGTTGAACAGTTTACCCTCCACTTTCAGCAAGAATTGCCCATAGAGGAGCTTCTGTTGATTTAGCAATTTTTTCTCTTCACTTAGCTGGTATTTCCTCAATTTTAGGATCAGTTAATTTTATTACTACAGCTATTAATATACGAGCAAATGGAATTACTTTAGATCGAATACCTTTATTTGTTTGATCTGTTGTAATTACAACTATTTTATTATTATTATCATTACCAGTTTTAGCTGGTGCAATTACTATATT-------------------------------------------------------------------------------
>Tanytarsus_mendax_BIOUG10054_F02
----------ATTTTATTTTTGGAGCTTGATCTGGTATAGTAGGAACATCTTTAAGAATACTTATCCGAGCAGAATTAGGTCATCCAGGTACTTTTATTGGAGATGACCAAATTTATAATGTAATTGTTACAGCTCATGCTTTTATCATAATTTTTTTTATAGTTATACCTATCTTAATTGGAGGATTTGGAAATTGATTATTACCATTAATACTTGGGGCTCCAGATATAGCCTTCCCCCGAATAAATAATATAAGTTTTTGACTTCTTCCACCATCTTTAACTCTTCTTCTTTCTAGTTCCATTGTAGAAAATGGAGCAGGAACAGGGTGAACTGTTTATCCTCCTCTTTCAGCAAGAATTGCACACAGAGGGGCTTCAGTAGATTTAGCTATCTTTTCTCTTCATTTAGCCGGAATCTCATCAATTTTAGGATCAGTAAATTTTATTACAACAGCAATTAATATACGAGCAAATGGAATTACTTTAGATCGAATACCTTTATTTGTATGATCAGTAGTAATTACAACAGTTCTTCTTCTTTTATCTCTCCCCGTATTAGCCGGAGCAATTACTATAT--------------------------------------------------------------------------------
>Tanytarsus_BIOUG10162_H01
---------------ATTTTCGGAGCTTGATCTGGAATAGTCGGAACTTCTTTAAGTATATTAATCCGTGCAGAATTAGGACACCCGGGAACTTTAATCGGAGATGATCAAATTTATAATGTTATTGTTACTGCTCATGCATTTATTATAATTTTTTTTATAGTAATACCTATTTTAATTGGAGGCTTTGGAAATTGATTATTGCCTCTTATACTCGGGGCTCCCGACATAGCCTTTCCTCGAATAAATAACATGAGATTCTGATTGCTTCCCCCATCTATTTCTTTACTTCTTTCTAGATCAATTGTTGAAAATGGTGCAGGAACAGGATGAACTGTTTATCCGCCCTTATCGGCAAATATTGCTCATAGAGGGGCTTCTGTGGATCTAGCAATCTTTTCCCTTCATTTAGCAGGAATTTCATCTATTTTAGGATCAGTAAATTTTATTACTACTGCAATCAATATACGAGCTAATGGTATTACATTAGATCGAATACCTTTATTTGTTTGATCAGTTGTTATTACAACTATTCTTTTACTCCTTTCTCTTCCTGTGCTTGCGGGAGCAATCACTATACTT------------------------------------------------------------------------------
>Tanytarsus_BIOUG10166_G06
--------------TATTTTCGGAGCTTGATCTGGAATAGTCGGAACTTCTTTAAGTATATTAATCCGTGCAGAATTAGGACACCCGGGAACTTTAATCGGAGATGATCAAATTTATAATGTTATTGTTACTGCTCATGCATTTATTATAATTTTTTTTATAGTAATACCTATTTTAATTGGGGGCTTTGGAAATTGATTATTGCCTCTTATACTCGGGGCTCCCGACATAGCCTTTCCTCGAATAAATAACATGAGATTCTGATTGCTTCCCCCATCTATTTCTTTACTTCTTTCTAGATCAATTGTTGAAAATGGTGCAGGAACAGGTTGAACTGTTTATCCGCCCTTATCGGCAAATATTGCTCATAGAGGGGCTTCTGTGGATCTAGCAATCTTTTCCCTTCATTTAGCAGGAATTTCATCTATTTTAGGATCAGTAAATTTTATTACTACTGCAATCAATATACGAGCTAATGGTATTACATTAGATCGAATACCTTTATTTGTTTGATCAGTTGTTATTACAACTATTCTTTTACTCCTTTCTCTT------------------------------------------------------------------------------------------------------------
>Tanytarsus_BIOUG10168_D08
--AACCTTATACTTTATTTTCGGAGCTTGATCTGGAATAGTCGGAACTTCTTTAAGTATATTAATCCGTGCAGAATTAGGACACCCGGGAACTTTAATCGGAGATGATCAAATTTATAATGTTATTGTTACTGCTCATGCATTTATTATAATTTTTTTTATAGTAATACCTATTTTAATTGGAGGCTTTGGAAATTGATTATTGCCTCTTATACTCGGGGCTCCCGACATAGCCTTTCCTCGAATAAATAACATGAGATTCTGATTGCTTCCCCCATCTATTTCTTTACTTCTTTCTAGATCAATTGTTGAAAATGGTGCAGGAACAGGATGAACTGTTTATCCGCCCTTATCGGCAAATATTGCTCATAGAGGGGCTTCTGTGGATCTAGCAATCTTTTCCCTTCATTTAGCAGGAATTTCATCTATTTTAGGATCAGTAAATTTTATTACTACTGCAATCAATATACGAGCTAATGGTATTACATTAGATCGAATACCTTTATTTGTTTGATCAGTTGTTATTACAACTATTCTTTTACTCCTTTCTCTTCCTGTGCTTGCGGGAGCAATCACTATACTTCTGACCGATCGAAATCTAAATACATCTTTCT-----------------------------------------------
>Tanytarsus_BIOUG10169_C06
---ACCTTATACTTTATTTTCGGAGCTTGATCTGGAATAGTCGGAACTTCTTTAAGTATATTAATCCGTGCAGAATTAGGACACCCGGGAACTTTAATCGGAGATGATCAAATTTATAATGTTATTGTTACTGCTCATGCATTTATTATAATTTTTTTTATAGTAATACCTATTTTAATTGGGGGCTTTGGAAATTGATTATTGCCTCTTATACTCGGGGCTCCCGACATAGCCTTTCCTCGAATAAATAACATGAGATTCTGATTGCTTCCCCCATCTATTTCTTTACTTCTTTCTAGATCAATTGTTGAAAATGGTGCAGGAACAGGTTGAACTGTTTATCCGCCCTTATCGGCAAATATTGCTCATAGAGGGGCTTCTGTGGATCTAGCAATCTTTTCCCTTCATTTAGCAGGAATTTCATCTATTTTAGGATCAGTAAATTTTATTACTACTGCAATCAATATACGAGCTAATGGTATTACATTAGATCGAATACCTTTATTTGTTTGATCAGTTGTTATTACAACTATTCTTTTACTCCTTTCTCTTCCTGTGCTTGCGGGAGCAATCACTATACTTCTGACCGAT---------------------------------------------------------------------
>Tanytarsus_BIOUG10176_A05
--AACATTATATTTTATTTTTGGAGCATGATCAGGGATAGTAGGAACATCTTTAAGTATACTTATTCGGGCAGAATTAGGCCATCCTGGTAATTTTATTGGAGATGACCAAATTTATAATGTAATTGTTACAGCTCATGCATTTATTATAATTTTTTTTATAGTTATACCAATTTTAATTGGAGGTTTTGGAAATTGATTATTACCTTTAATATTAGGAGCCCCAGATATAGCTTTTCCACGAATAAATAATATAAGTTTTTGATTATTACCACCTTCATTAACACTTCTTCTTTCTAGTTCAATTGTAGAAAACGGAGCTGGAACAGGTTGAACAGTTTACCCTCCACTTTCAGCAAGAATTGCCCATAGAGGAGCTTCTGTTGATTTAGCAATTTTTTCTCTCCACTTAGCTGGTATTTCCTCAATTTTAGGATCAGTTAATTTTATTACTACAGCTATTAATATACGAGCAAATGGAATTACTTTAGATCGAATACCTTTATTTGTTTGATCTGTTGTAATTACAACTATTTTATTATTATTATCATTACCAGTTTTAGCTGGTGCAATTACTATATTATTAACAGATCGA------------------------------------------------------------------
>Tanytarsus_BIOUG10176_C11
[truncated: 1,529,910 more chars]
