# Supplementary material for: Exploring Genetic Divergence in a Species-Rich Insect Genus Using 2790 DNA Barcodes
Source: PLoS One. 2015 Sep 25;10(9):e0138993. doi: 10.1371/journal.pone.0138993 (PMC4583400; doi:10.1371/journal.pone.0138993)
Supplement: S1 Table — Pairwise distance between 2790 nucleotide sequences based on the K2P model calculated in MEGA6. The analysis included all codon positions and pairwise deletion of gaps for each sequence pair. (XLS) [file pone.0138993.s004.xls]

## Sheet: a
Tanytarsus_10_SCCWRP_3052
Tanytarsus_10_SCCWRP_3053	0.014
Tanytarsus_10_SCCWRP_3056	0.013	0.008
Tanytarsus_10_SCCWRP_3057	0.002	0.012	0.013
Tanytarsus_10_SCCWRP_3064	0.017	0.003	0.008	0.016
Tanytarsus_10_SCCWRP_3067	0.003	0.012	0.013	0	0.015
Tanytarsus_10_SCCWRP_3068	0.005	0.015	0.016	0.002	0.018	0.002
Tanytarsus_10_SCCWRP_3071	0.003	0.012	0.013	0	0.015	0	0.002
Tanytarsus_10_SCCWRP_3072	0.015	0.002	0.006	0.014	0.002	0.014	0.016	0.014
Tanytarsus_10_SCCWRP_3074	0.015	0.003	0.008	0.016	0.003	0.015	0.018	0.015	0.002
Tanytarsus_10_SCCWRP_3078	0.184	0.184	0.17	0.188	0.182	0.186	0.196	0.186	0.182	0.182
Tanytarsus_10_SCCWRP_3079	0.003	0.012	0.013	0	0.015	0	0.002	0	0.014	0.015	0.186
Tanytarsus_10_SCCWRP_3081	0.184	0.184	0.17	0.188	0.182	0.186	0.196	0.186	0.182	0.182	0	0.186
Tanytarsus_10_SCCWRP_3083	0.193	0.187	0.18	0.195	0.189	0.191	0.192	0.191	0.189	0.187	0.183	0.191	0.183
Tanytarsus_10_SCCWRP_3091	0.003	0.012	0.013	0	0.015	0	0.002	0	0.014	0.015	0.186	0	0.186	0.191
Tanytarsus_10_SCCWRP_3092	0.005	0.012	0.011	0.003	0.012	0.005	0.007	0.005	0.011	0.013	0.186	0.005	0.186	0.191	0.005
Tanytarsus_10_SCCWRP_3095	0.209	0.205	0.187	0.206	0.207	0.211	0.221	0.211	0.207	0.202	0.169	0.211	0.169	0.199	0.211	0.215
Tanytarsus_10_SCCWRP_3098	0.002	0.015	0.011	0.004	0.015	0.004	0.007	0.004	0.013	0.015	0.19	0.004	0.19	0.191	0.004	0	0.212
Tanytarsus_10_SCCWRP_3099	0.002	0.012	0.013	0.002	0.015	0.002	0.004	0.002	0.014	0.015	0.186	0.002	0.186	0.191	0.002	0.003	0.211	0.002
Tanytarsus_10_SCCWRP_3102	0.003	0.012	0.013	0	0.015	0	0.002	0	0.014	0.015	0.186	0	0.186	0.191	0	0.005	0.211	0.004	0.002
Tanytarsus_10_SCCWRP_3106	0.013	0	0.005	0.011	0.004	0.011	0.013	0.011	0.002	0.004	0.194	0.011	0.194	0.185	0.011	0.011	0.214	0.013	0.011	0.011
Tanytarsus_10_SCCWRP_3107	0.006	0.014	0.013	0.005	0.014	0.006	0.007	0.006	0.012	0.015	0.184	0.006	0.184	0.189	0.006	0.002	0.213	0.002	0.005	0.006	0.013
Tanytarsus_10_SCCWRP_3108	0.006	0.014	0.013	0.005	0.014	0.006	0.009	0.006	0.012	0.015	0.188	0.006	0.188	0.191	0.006	0.002	0.213	0.002	0.005	0.006	0.013	0.003
Tanytarsus_10_SCCWRP_3111	0.003	0.012	0.013	0	0.015	0	0.002	0	0.014	0.015	0.186	0	0.186	0.191	0	0.005	0.211	0.004	0.002	0	0.011	0.006	0.006
Tanytarsus_10_SCCWRP_3114	0.002	0.014	0.013	0	0.017	0.002	0.004	0.002	0.015	0.015	0.184	0.002	0.184	0.193	0.002	0.006	0.209	0.004	0.003	0.002	0.013	0.008	0.008	0.002
Tanytarsus_10_SCCWRP_3116	0.014	0	0.008	0.012	0.003	0.012	0.015	0.012	0.002	0.003	0.184	0.012	0.184	0.187	0.012	0.012	0.205	0.015	0.012	0.012	0	0.014	0.014	0.012	0.014
Tanytarsus_10_SCCWRP_3124	0.006	0.011	0.01	0.005	0.011	0.006	0.009	0.006	0.009	0.012	0.184	0.006	0.184	0.189	0.006	0.002	0.213	0.002	0.005	0.006	0.009	0.003	0.003	0.006	0.008	0.011
Tanytarsus_10_SCCWRP_3145	0.193	0.187	0.18	0.195	0.189	0.191	0.192	0.191	0.189	0.187	0.183	0.191	0.183	0	0.191	0.191	0.199	0.191	0.191	0.191	0.185	0.189	0.191	0.191	0.193	0.187	0.189
Tanytarsus_10_SCCWRP_3146	0.193	0.187	0.18	0.195	0.189	0.191	0.192	0.191	0.189	0.187	0.183	0.191	0.183	0	0.191	0.191	0.199	0.191	0.191	0.191	0.185	0.189	0.191	0.191	0.193	0.187	0.189	0
Tanytarsus_10_SCCWRP_6068	0.167	0.165	0.162	0.168	0.165	0.167	0.168	0.167	0.163	0.163	0.172	0.167	0.172	0.182	0.167	0.165	0.193	0.169	0.167	0.167	0.162	0.165	0.167	0.167	0.167	0.165	0.163	0.182	0.182
Tanytarsus_10_SCCWRP_6554	0.168	0.168	0.162	0.168	0.168	0.168	0.168	0.168	0.166	0.163	0.175	0.168	0.175	0.184	0.168	0.168	0.2	0.169	0.168	0.168	0.166	0.168	0.17	0.168	0.168	0.168	0.166	0.184	0.184	0
Tanytarsus_takahashii_AB704926	0.192	0.19	0.172	0.188	0.19	0.192	0.194	0.192	0.188	0.182	0.185	0.192	0.185	0.21	0.192	0.192	0.218	0.183	0.192	0.192	0.184	0.194	0.194	0.192	0.192	0.19	0.19	0.21	0.21	0.172	0.17
Tanytarsus_oyamai_AB838704	0.185	0.191	0.194	0.194	0.191	0.185	0.18	0.185	0.189	0.188	0.162	0.185	0.162	0.185	0.185	0.187	0.162	0.202	0.187	0.185	0.179	0.185	0.189	0.185	0.183	0.191	0.185	0.185	0.185	0.155	0.161	0.162
Tanytarsus_oyamai_AB838705	0.185	0.191	0.194	0.194	0.191	0.185	0.18	0.185	0.189	0.188	0.164	0.185	0.164	0.187	0.185	0.187	0.164	0.202	0.187	0.185	0.179	0.185	0.189	0.185	0.183	0.191	0.185	0.187	0.187	0.157	0.163	0.162	0.002
Tanytarsus_oyamai_AB838706	0.187	0.193	0.194	0.195	0.193	0.187	0.184	0.187	0.191	0.188	0.163	0.187	0.163	0.193	0.187	0.189	0.156	0.202	0.189	0.187	0.183	0.187	0.191	0.187	0.185	0.193	0.187	0.193	0.193	0.157	0.163	0.158	0.014	0.012
Tanytarsus_oyamai_AB838707	0.185	0.191	0.191	0.192	0.191	0.185	0.182	0.185	0.189	0.186	0.165	0.185	0.165	0.195	0.185	0.187	0.158	0.2	0.187	0.185	0.181	0.185	0.189	0.185	0.183	0.191	0.185	0.195	0.195	0.157	0.163	0.156	0.015	0.014	0.002
Tanytarsus_oyamai_AB838708	0.185	0.191	0.196	0.192	0.195	0.185	0.182	0.185	0.193	0.19	0.165	0.185	0.165	0.191	0.185	0.191	0.154	0.205	0.187	0.185	0.181	0.189	0.193	0.185	0.183	0.191	0.189	0.191	0.191	0.159	0.165	0.16	0.015	0.014	0.002	0.003
Tanytarsus_aterrimus_To313	0.171	0.171	0.155	0.161	0.173	0.171	0.166	0.171	0.171	0.165	0.201	0.171	0.201	0.167	0.171	0.169	0.183	0.16	0.171	0.171	0.165	0.171	0.171	0.171	0.171	0.171	0.167	0.167	0.167	0.179	0.188	0.201	0.17	0.172	0.172	0.172	0.172
Tanytarsus_pallidus_To197	0.165	0.167	0.161	0.169	0.167	0.165	0.159	0.165	0.167	0.16	0.165	0.165	0.165	0.152	0.165	0.166	0.169	0.166	0.165	0.165	0.156	0.166	0.168	0.165	0.165	0.167	0.165	0.152	0.152	0.154	0.162	0.17	0.149	0.151	0.157	0.159	0.157	0.146
Tanytarsus_hjulorum_To328	0.194	0.19	0.173	0.2	0.19	0.192	0.191	0.192	0.188	0.185	0.178	0.192	0.178	0.17	0.192	0.194	0.177	0.189	0.194	0.192	0.19	0.192	0.196	0.192	0.192	0.19	0.192	0.17	0.17	0.147	0.151	0.157	0.136	0.138	0.142	0.142	0.143	0.17	0.131
Tanytarsus_hjulorum_To329	0.194	0.194	0.18	0.2	0.194	0.192	0.188	0.192	0.192	0.189	0.182	0.192	0.182	0.168	0.192	0.194	0.182	0.191	0.194	0.192	0.19	0.192	0.196	0.192	0.192	0.194	0.192	0.168	0.168	0.141	0.142	0.161	0.136	0.138	0.142	0.142	0.143	0.176	0.134	0.019
Tanytarsus_luctuosus_To325	0.208	0.208	0.178	0.212	0.206	0.21	0.222	0.21	0.206	0.2	0.185	0.21	0.185	0.175	0.21	0.21	0.211	0.199	0.21	0.21	0.219	0.208	0.212	0.21	0.208	0.208	0.208	0.175	0.175	0.198	0.2	0.19	0.182	0.184	0.19	0.192	0.192	0.182	0.157	0.136	0.136
Tanytarsus_luctuosus_To327	0.208	0.208	0.178	0.212	0.206	0.21	0.222	0.21	0.206	0.2	0.185	0.21	0.185	0.175	0.21	0.21	0.211	0.199	0.21	0.21	0.219	0.208	0.212	0.21	0.208	0.208	0.208	0.175	0.175	0.198	0.2	0.19	0.182	0.184	0.19	0.192	0.192	0.182	0.157	0.136	0.136	0
Tanytarsus_mendax_To01	0.17	0.168	0.15	0.168	0.166	0.17	0.163	0.17	0.166	0.162	0.17	0.17	0.17	0.172	0.17	0.17	0.188	0.162	0.17	0.17	0.159	0.168	0.172	0.17	0.17	0.168	0.168	0.172	0.172	0.141	0.147	0.185	0.143	0.145	0.153	0.151	0.155	0.142	0.131	0.162	0.168	0.17	0.17
Tanytarsus_mendax_To05	0.169	0.165	0.15	0.166	0.167	0.169	0.159	0.169	0.167	0.163	0.173	0.169	0.173	0.171	0.169	0.173	0.187	0.164	0.169	0.169	0.154	0.171	0.175	0.169	0.169	0.165	0.171	0.171	0.171	0.141	0.148	0.188	0.151	0.153	0.161	0.159	0.159	0.146	0.129	0.168	0.174	0.178	0.178	0.009
Tanytarsus_brundini_SOE05	0.162	0.17	0.147	0.159	0.17	0.162	0.168	0.162	0.172	0.164	0.149	0.162	0.149	0.16	0.162	0.168	0.162	0.155	0.164	0.162	0.171	0.17	0.17	0.162	0.16	0.17	0.166	0.16	0.16	0.161	0.166	0.2	0.149	0.151	0.151	0.153	0.149	0.161	0.151	0.142	0.145	0.178	0.178	0.147	0.145
Tanytarsus_brundini_SOE13	0.162	0.17	0.147	0.159	0.17	0.162	0.168	0.162	0.172	0.164	0.147	0.162	0.147	0.16	0.162	0.168	0.16	0.155	0.164	0.162	0.171	0.17	0.17	0.162	0.16	0.17	0.166	0.16	0.16	0.163	0.168	0.197	0.151	0.153	0.153	0.155	0.151	0.163	0.151	0.144	0.147	0.178	0.178	0.147	0.145	0.002
Tanytarsus_curticornis_To82	0.189	0.193	0.196	0.198	0.195	0.191	0.203	0.191	0.195	0.194	0.155	0.191	0.155	0.172	0.191	0.193	0.196	0.196	0.189	0.191	0.198	0.191	0.195	0.191	0.191	0.193	0.191	0.172	0.172	0.173	0.175	0.186	0.155	0.153	0.157	0.157	0.155	0.185	0.151	0.17	0.174	0.174	0.174	0.152	0.155	0.156	0.158
Tanytarsus_sp_B_TE_2006_AM398771	0.166	0.162	0.164	0.169	0.166	0.164	0.154	0.164	0.164	0.164	0.203	0.164	0.203	0.187	0.164	0.168	0.197	0.175	0.164	0.164	0.153	0.166	0.17	0.164	0.166	0.162	0.166	0.187	0.187	0.185	0.193	0.191	0.166	0.168	0.17	0.17	0.168	0.18	0.161	0.162	0.17	0.184	0.184	0.181	0.174	0.181	0.183	0.2
Tanytarsus_sp_MEC_2005_AY752686	0.159	0.157	0.143	0.164	0.157	0.159	0.17	0.159	0.155	0.155	0.161	0.159	0.161	0.168	0.159	0.159	0.181	0.163	0.159	0.159	0.159	0.161	0.161	0.159	0.159	0.157	0.157	0.168	0.168	0.159	0.159	0.179	0.144	0.146	0.15	0.152	0.152	0.16	0.139	0.135	0.135	0.148	0.148	0.159	0.159	0.159	0.161	0.161	0.168
Tanytarsus_mendax_BIOUG01570_B04	0.159	0.161	0.146	0.16	0.159	0.159	0.152	0.159	0.159	0.157	0.177	0.159	0.177	0.185	0.159	0.159	0.188	0.156	0.159	0.159	0.15	0.161	0.161	0.159	0.159	0.161	0.157	0.185	0.185	0.148	0.153	0.198	0.152	0.154	0.159	0.158	0.161	0.142	0.133	0.172	0.17	0.188	0.188	0.033	0.04	0.136	0.136	0.172	0.175
Tanytarsus_mendax_BIOUG01571_F08	0.159	0.159	0.144	0.16	0.157	0.159	0.15	0.159	0.157	0.155	0.174	0.159	0.174	0.181	0.159	0.159	0.188	0.156	0.159	0.159	0.148	0.157	0.161	0.159	0.159	0.159	0.157	0.181	0.181	0.152	0.157	0.198	0.154	0.156	0.158	0.156	0.159	0.144	0.133	0.176	0.172	0.188	0.188	0.031	0.035	0.139	0.139	0.17	0.171
Tanytarsus_mendax_BIOUG01655_E07	0.165	0.165	0.151	0.164	0.163	0.165	0.154	0.165	0.163	0.159	0.178	0.165	0.178	0.179	0.165	0.165	0.19	0.161	0.165	0.165	0.153	0.163	0.167	0.165	0.165	0.165	0.163	0.179	0.179	0.154	0.157	0.194	0.15	0.152	0.156	0.154	0.158	0.14	0.138	0.178	0.172	0.184	0.184	0.031	0.036	0.141	0.141	0.166	0.179
Tanytarsus_mendax_BIOUG01655_F05	0.157	0.157	0.148	0.158	0.159	0.157	0.148	0.157	0.159	0.157	0.184	0.157	0.184	0.179	0.157	0.161	0.19	0.158	0.157	0.157	0.146	0.159	0.163	0.157	0.157	0.157	0.159	0.179	0.179	0.156	0.161	0.2	0.156	0.157	0.159	0.158	0.158	0.14	0.133	0.176	0.178	0.19	0.19	0.035	0.036	0.143	0.143	0.168	0.173
Tanytarsus_mendax_BIOUG01660_A11	0.161	0.163	0.146	0.16	0.161	0.161	0.154	0.161	0.161	0.157	0.174	0.161	0.174	0.183	0.161	0.161	0.188	0.156	0.161	0.161	0.153	0.163	0.163	0.161	0.161	0.163	0.159	0.183	0.183	0.148	0.151	0.196	0.15	0.152	0.158	0.156	0.159	0.14	0.135	0.174	0.168	0.186	0.186	0.035	0.041	0.134	0.134	0.168	0.177
Tanytarsus_mendax_BIOUG01672_E05	0.163	0.165	0.148	0.162	0.163	0.163	0.154	0.163	0.163	0.159	0.172	0.163	0.172	0.181	0.163	0.163	0.186	0.158	0.163	0.163	0.155	0.161	0.165	0.163	0.163	0.165	0.161	0.181	0.181	0.148	0.151	0.198	0.148	0.15	0.156	0.154	0.158	0.142	0.135	0.172	0.166	0.184	0.184	0.033	0.04	0.135	0.135	0.166	0.175
Tanytarsus_sp_BOLDAAC4525_BIOUG01724_F04	0.168	0.163	0.151	0.17	0.163	0.166	0.165	0.166	0.161	0.155	0.152	0.166	0.152	0.159	0.166	0.168	0.188	0.162	0.168	0.166	0.159	0.166	0.17	0.166	0.166	0.163	0.166	0.159	0.159	0.157	0.157	0.169	0.143	0.145	0.152	0.154	0.154	0.167	0.12	0.125	0.129	0.136	0.136	0.139	0.144	0.143	0.145	0.145	0.164
Tanytarsus_sp_BOLDAAC4525_BIOUG01724_F08	0.168	0.162	0.153	0.17	0.162	0.166	0.163	0.166	0.161	0.155	0.15	0.166	0.15	0.155	0.166	0.168	0.184	0.162	0.168	0.166	0.157	0.166	0.17	0.166	0.166	0.162	0.166	0.155	0.155	0.153	0.153	0.165	0.135	0.137	0.145	0.146	0.146	0.161	0.114	0.123	0.127	0.132	0.132	0.134	0.138	0.143	0.145	0.147	0.16
Tanytarsus_sp_BOLDAAC4525_BIOUG01724_G01	0.162	0.157	0.148	0.166	0.157	0.16	0.161	0.16	0.155	0.149	0.146	0.16	0.146	0.152	0.16	0.162	0.186	0.158	0.162	0.16	0.154	0.16	0.164	0.16	0.16	0.157	0.16	0.152	0.152	0.151	0.153	0.161	0.137	0.139	0.143	0.144	0.144	0.165	0.113	0.122	0.125	0.138	0.138	0.135	0.14	0.141	0.143	0.143	0.154
Tanytarsus_sp_BOLDAAC4525_BIOUG01724_G04	0.168	0.162	0.153	0.17	0.162	0.166	0.163	0.166	0.161	0.155	0.15	0.166	0.15	0.155	0.166	0.168	0.184	0.162	0.168	0.166	0.157	0.166	0.17	0.166	0.166	0.162	0.166	0.155	0.155	0.153	0.153	0.165	0.135	0.137	0.145	0.146	0.146	0.161	0.114	0.123	0.127	0.132	0.132	0.134	0.138	0.143	0.145	0.147	0.16
Tanytarsus_sp_BOLDAAC4525_BIOUG01724_G08	0.168	0.161	0.151	0.172	0.161	0.168	0.17	0.168	0.159	0.153	0.148	0.168	0.148	0.157	0.168	0.168	0.186	0.162	0.168	0.168	0.159	0.166	0.17	0.168	0.168	0.161	0.166	0.157	0.157	0.155	0.155	0.167	0.144	0.146	0.154	0.156	0.156	0.169	0.116	0.127	0.131	0.134	0.134	0.139	0.14	0.143	0.145	0.151	0.164
Tanytarsus_sp_BOLDAAC0299_BIOUG01724_G12	0.188	0.18	0.184	0.19	0.18	0.188	0.191	0.188	0.178	0.175	0.184	0.188	0.184	0.209	0.188	0.188	0.221	0.197	0.188	0.188	0.184	0.186	0.186	0.188	0.188	0.18	0.186	0.209	0.209	0.184	0.186	0.196	0.173	0.175	0.181	0.183	0.183	0.193	0.172	0.168	0.174	0.176	0.176	0.154	0.155	0.196	0.196	0.191	0.185
Tanytarsus_sp_BOLDAAC4525_BIOUG01725_A01	0.172	0.17	0.162	0.177	0.17	0.172	0.17	0.172	0.168	0.165	0.159	0.172	0.159	0.163	0.172	0.172	0.192	0.167	0.172	0.172	0.166	0.17	0.174	0.172	0.172	0.17	0.174	0.163	0.163	0.155	0.157	0.167	0.146	0.148	0.152	0.154	0.154	0.165	0.12	0.129	0.136	0.142	0.142	0.141	0.146	0.153	0.155	0.163	0.158
Tanytarsus_sp_BOLDAAC4525_BIOUG01725_A04	0.172	0.17	0.162	0.177	0.17	0.172	0.17	0.172	0.168	0.165	0.159	0.172	0.159	0.163	0.172	0.172	0.192	0.167	0.172	0.172	0.166	0.17	0.174	0.172	0.172	0.17	0.174	0.163	0.163	0.155	0.157	0.167	0.146	0.148	0.152	0.154	0.154	0.165	0.12	0.129	0.136	0.142	0.142	0.141	0.146	0.153	0.155	0.163	0.158
Tanytarsus_sp_BOLDACA2862_BIOUG01725_A08	0.184	0.18	0.172	0.184	0.184	0.18	0.177	0.18	0.182	0.18	0.174	0.18	0.174	0.192	0.18	0.186	0.202	0.186	0.182	0.18	0.178	0.184	0.188	0.18	0.182	0.18	0.184	0.192	0.192	0.168	0.168	0.19	0.164	0.162	0.162	0.162	0.16	0.181	0.166	0.157	0.166	0.206	0.206	0.168	0.167	0.158	0.158	0.177	0.205
Tanytarsus_BIOUG01752_A12	0.182	0.184	0.172	0.183	0.188	0.184	0.17	0.184	0.186	0.182	0.205	0.184	0.205	0.165	0.184	0.188	0.206	0.176	0.184	0.184	0.173	0.188	0.19	0.184	0.182	0.184	0.186	0.165	0.165	0.18	0.182	0.201	0.171	0.169	0.173	0.175	0.171	0.165	0.149	0.162	0.168	0.188	0.188	0.158	0.159	0.156	0.156	0.165	0.171
Tanytarsus_wirthi_BIOUG01756_E11	0.176	0.176	0.167	0.173	0.174	0.176	0.173	0.176	0.174	0.165	0.183	0.176	0.183	0.195	0.176	0.176	0.189	0.169	0.176	0.176	0.168	0.174	0.174	0.176	0.176	0.176	0.174	0.195	0.195	0.136	0.146	0.185	0.167	0.165	0.167	0.167	0.169	0.165	0.127	0.186	0.186	0.184	0.184	0.104	0.104	0.178	0.178	0.153	0.201
Tanytarsus_mendax_BIOUG01801_C03	0.165	0.165	0.146	0.162	0.163	0.165	0.157	0.165	0.163	0.157	0.176	0.165	0.176	0.181	0.165	0.165	0.182	0.158	0.165	0.165	0.155	0.163	0.167	0.165	0.165	0.165	0.163	0.181	0.181	0.156	0.159	0.2	0.148	0.15	0.156	0.154	0.158	0.142	0.135	0.172	0.166	0.186	0.186	0.035	0.04	0.141	0.141	0.168	0.171
Tanytarsus_BIOUG01801_E09	0.184	0.182	0.169	0.19	0.18	0.184	0.177	0.184	0.18	0.182	0.177	0.184	0.177	0.177	0.184	0.184	0.19	0.19	0.184	0.184	0.17	0.182	0.186	0.184	0.184	0.182	0.182	0.177	0.177	0.123	0.122	0.186	0.165	0.167	0.165	0.165	0.167	0.182	0.134	0.14	0.14	0.176	0.176	0.139	0.144	0.177	0.179	0.164	0.189
Tanytarsus_BIOUG02260_C09	0.164	0.163	0.155	0.175	0.163	0.166	0.166	0.166	0.161	0.163	0.177	0.166	0.177	0.163	0.166	0.166	0.201	0.174	0.166	0.166	0.159	0.164	0.168	0.166	0.164	0.163	0.164	0.163	0.163	0.132	0.135	0.186	0.156	0.158	0.16	0.162	0.162	0.184	0.142	0.161	0.159	0.172	0.172	0.153	0.155	0.176	0.178	0.18	0.197
Tanytarsus_BIOUG02260_D06	0.164	0.163	0.155	0.175	0.163	0.166	0.166	0.166	0.161	0.163	0.177	0.166	0.177	0.163	0.166	0.166	0.201	0.174	0.166	0.166	0.159	0.164	0.168	0.166	0.164	0.163	0.164	0.163	0.163	0.132	0.135	0.186	0.156	0.158	0.16	0.162	0.162	0.184	0.142	0.161	0.159	0.172	0.172	0.153	0.155	0.176	0.178	0.18	0.197
Tanytarsus_barbitarsis_BIOUG02260_E01	0.196	0.2	0.189	0.199	0.2	0.194	0.191	0.194	0.198	0.197	0.188	0.194	0.188	0.175	0.194	0.194	0.207	0.193	0.194	0.194	0.194	0.192	0.196	0.194	0.196	0.2	0.196	0.175	0.175	0.17	0.172	0.203	0.185	0.187	0.193	0.195	0.195	0.197	0.17	0.17	0.157	0.189	0.189	0.164	0.165	0.168	0.17	0.182	0.156
Tanytarsus_barbitarsis_BIOUG02260_E07	0.198	0.202	0.192	0.201	0.202	0.196	0.193	0.196	0.2	0.199	0.19	0.196	0.19	0.177	0.196	0.196	0.209	0.195	0.196	0.196	0.196	0.194	0.198	0.196	0.198	0.202	0.198	0.177	0.177	0.172	0.174	0.205	0.187	0.189	0.195	0.197	0.197	0.199	0.172	0.172	0.159	0.191	0.191	0.166	0.167	0.17	0.172	0.184	0.158
Tanytarsus_BIOUG02260_G02	0.164	0.163	0.155	0.175	0.163	0.166	0.166	0.166	0.161	0.163	0.177	0.166	0.177	0.163	0.166	0.166	0.201	0.174	0.166	0.166	0.159	0.164	0.168	0.166	0.164	0.163	0.164	0.163	0.163	0.132	0.135	0.186	0.156	0.158	0.16	0.162	0.162	0.184	0.142	0.161	0.159	0.172	0.172	0.153	0.155	0.176	0.178	0.18	0.197
Tanytarsus_BIOUG02260_G04	0.164	0.163	0.155	0.175	0.163	0.166	0.166	0.166	0.161	0.163	0.177	0.166	0.177	0.163	0.166	0.166	0.201	0.174	0.166	0.166	0.159	0.164	0.168	0.166	0.164	0.163	0.164	0.163	0.163	0.132	0.135	0.186	0.156	0.158	0.16	0.162	0.162	0.184	0.142	0.161	0.159	0.172	0.172	0.153	0.155	0.176	0.178	0.18	0.197
Tanytarsus_BIOUG02260_G05	0.164	0.163	0.155	0.175	0.163	0.166	0.166	0.166	0.161	0.163	0.177	0.166	0.177	0.163	0.166	0.166	0.201	0.174	0.166	0.166	0.159	0.164	0.168	0.166	0.164	0.163	0.164	0.163	0.163	0.132	0.135	0.186	0.156	0.158	0.16	0.162	0.162	0.184	0.142	0.161	0.159	0.172	0.172	0.153	0.155	0.176	0.178	0.18	0.197
Tanytarsus_BIOUG02260_G07	0.164	0.163	0.155	0.175	0.163	0.166	0.166	0.166	0.161	0.163	0.177	0.166	0.177	0.163	0.166	0.166	0.201	0.174	0.166	0.166	0.159	0.164	0.168	0.166	0.164	0.163	0.164	0.163	0.163	0.132	0.135	0.186	0.156	0.158	0.16	0.162	0.162	0.184	0.142	0.161	0.159	0.172	0.172	0.153	0.155	0.176	0.178	0.18	0.197
Tanytarsus_BIOUG02260_G10	0.164	0.163	0.155	0.175	0.163	0.166	0.166	0.166	0.161	0.163	0.177	0.166	0.177	0.163	0.166	0.166	0.201	0.174	0.166	0.166	0.159	0.164	0.168	0.166	0.164	0.163	0.164	0.163	0.163	0.132	0.135	0.186	0.156	0.158	0.16	0.162	0.162	0.184	0.142	0.161	0.159	0.172	0.172	0.153	0.155	0.176	0.178	0.18	0.197
Tanytarsus_BIOUG02260_G11	0.164	0.163	0.155	0.175	0.163	0.166	0.166	0.166	0.161	0.163	0.177	0.166	0.177	0.163	0.166	0.166	0.201	0.174	0.166	0.166	0.159	0.164	0.168	0.166	0.164	0.163	0.164	0.163	0.163	0.132	0.135	0.186	0.156	0.158	0.16	0.162	0.162	0.184	0.142	0.161	0.159	0.172	0.172	0.153	0.155	0.176	0.178	0.18	0.197
Tanytarsus_BIOUG02260_H11	0.162	0.161	0.148	0.168	0.161	0.162	0.17	0.162	0.159	0.159	0.161	0.162	0.161	0.17	0.162	0.162	0.181	0.167	0.162	0.162	0.159	0.164	0.164	0.162	0.162	0.161	0.161	0.17	0.17	0.157	0.157	0.18	0.144	0.146	0.148	0.15	0.15	0.159	0.138	0.134	0.134	0.149	0.149	0.158	0.159	0.158	0.16	0.162	0.167
Tanytarsus_barbitarsis_BIOUG02267_E01	0.196	0.2	0.187	0.199	0.2	0.194	0.193	0.194	0.198	0.197	0.186	0.194	0.186	0.175	0.194	0.194	0.207	0.193	0.194	0.194	0.194	0.192	0.196	0.194	0.196	0.2	0.196	0.175	0.175	0.17	0.172	0.203	0.187	0.189	0.191	0.193	0.193	0.197	0.172	0.172	0.159	0.193	0.193	0.166	0.167	0.172	0.174	0.178	0.153
Tanytarsus_BIOUG02267_F02	0.164	0.163	0.155	0.175	0.163	0.166	0.166	0.166	0.161	0.163	0.175	0.166	0.175	0.163	0.166	0.166	0.199	0.174	0.166	0.166	0.159	0.164	0.168	0.166	0.164	0.163	0.164	0.163	0.163	0.132	0.135	0.184	0.154	0.156	0.158	0.16	0.16	0.182	0.14	0.159	0.157	0.174	0.174	0.151	0.153	0.174	0.176	0.178	0.197
Tanytarsus_BIOUG02300_B11	0.164	0.163	0.155	0.175	0.163	0.166	0.166	0.166	0.161	0.163	0.177	0.166	0.177	0.163	0.166	0.166	0.201	0.174	0.166	0.166	0.159	0.164	0.168	0.166	0.164	0.163	0.164	0.163	0.163	0.132	0.135	0.186	0.156	0.158	0.16	0.162	0.162	0.184	0.142	0.161	0.159	0.172	0.172	0.153	0.155	0.176	0.178	0.18	0.197
Tanytarsus_BIOUG02300_D08	0.164	0.163	0.155	0.175	0.163	0.166	0.166	0.166	0.161	0.163	0.177	0.166	0.177	0.163	0.166	0.166	0.201	0.174	0.166	0.166	0.159	0.164	0.168	0.166	0.164	0.163	0.164	0.163	0.163	0.132	0.135	0.186	0.156	0.158	0.16	0.162	0.162	0.184	0.142	0.161	0.159	0.172	0.172	0.153	0.155	0.176	0.178	0.18	0.197
Tanytarsus_BIOUG02300_D10	0.162	0.163	0.151	0.168	0.163	0.162	0.17	0.162	0.161	0.161	0.163	0.162	0.163	0.172	0.162	0.162	0.183	0.167	0.162	0.162	0.161	0.164	0.164	0.162	0.162	0.163	0.161	0.172	0.172	0.155	0.155	0.182	0.144	0.146	0.148	0.15	0.15	0.157	0.14	0.134	0.134	0.147	0.147	0.156	0.161	0.158	0.16	0.162	0.169
Tanytarsus_BIOUG02338_A03	0.164	0.163	0.155	0.175	0.163	0.166	0.166	0.166	0.161	0.163	0.175	0.166	0.175	0.163	0.166	0.166	0.199	0.174	0.166	0.166	0.159	0.164	0.168	0.166	0.164	0.163	0.164	0.163	0.163	0.132	0.135	0.184	0.154	0.156	0.158	0.16	0.16	0.182	0.14	0.159	0.157	0.174	0.174	0.151	0.153	0.174	0.176	0.178	0.197
Tanytarsus_barbitarsis_BIOUG02338_B03	0.196	0.2	0.187	0.199	0.2	0.194	0.193	0.194	0.198	0.197	0.186	0.194	0.186	0.175	0.194	0.194	0.207	0.193	0.194	0.194	0.194	0.192	0.196	0.194	0.196	0.2	0.196	0.175	0.175	0.17	0.172	0.203	0.187	0.189	0.191	0.193	0.193	0.197	0.172	0.172	0.159	0.193	0.193	0.166	0.167	0.172	0.174	0.178	0.153
Tanytarsus_BIOUG02338_C09	0.162	0.161	0.148	0.168	0.161	0.162	0.17	0.162	0.159	0.159	0.161	0.162	0.161	0.17	0.162	0.162	0.181	0.167	0.162	0.162	0.159	0.164	0.164	0.162	0.162	0.161	0.161	0.17	0.17	0.157	0.157	0.18	0.144	0.146	0.148	0.15	0.15	0.159	0.138	0.134	0.134	0.149	0.149	0.158	0.159	0.158	0.16	0.162	0.167
Tanytarsus_BIOUG02338_D04	0.163	0.161	0.153	0.173	0.161	0.164	0.163	0.164	0.159	0.161	0.175	0.164	0.175	0.161	0.164	0.164	0.199	0.172	0.164	0.164	0.157	0.163	0.166	0.164	0.163	0.161	0.163	0.161	0.161	0.13	0.133	0.184	0.154	0.156	0.158	0.16	0.16	0.182	0.144	0.159	0.157	0.17	0.17	0.151	0.153	0.174	0.176	0.178	0.195
Tanytarsus_BIOUG02338_E05	0.163	0.161	0.153	0.173	0.161	0.164	0.163	0.164	0.159	0.161	0.175	0.164	0.175	0.161	0.164	0.164	0.199	0.172	0.164	0.164	0.157	0.163	0.166	0.164	0.163	0.161	0.163	0.161	0.161	0.13	0.133	0.184	0.154	0.156	0.158	0.16	0.16	0.182	0.144	0.159	0.157	0.17	0.17	0.151	0.153	0.174	0.176	0.178	0.195
Tanytarsus_BIOUG02338_F05	0.164	0.163	0.155	0.175	0.163	0.166	0.166	0.166	0.161	0.163	0.177	0.166	0.177	0.163	0.166	0.166	0.201	0.174	0.166	0.166	0.159	0.164	0.168	0.166	0.164	0.163	0.164	0.163	0.163	0.132	0.135	0.186	0.156	0.158	0.16	0.162	0.162	0.184	0.142	0.161	0.159	0.172	0.172	0.153	0.155	0.176	0.178	0.18	0.197
Tanytarsus_BIOUG02338_F07	0.164	0.163	0.155	0.175	0.163	0.166	0.166	0.166	0.161	0.163	0.177	0.166	0.177	0.163	0.166	0.166	0.201	0.174	0.166	0.166	0.159	0.164	0.168	0.166	0.164	0.163	0.164	0.163	0.163	0.132	0.135	0.186	0.156	0.158	0.16	0.162	0.162	0.184	0.142	0.161	0.159	0.172	0.172	0.153	0.155	0.176	0.178	0.18	0.197
Tanytarsus_BIOUG02338_G03	0.164	0.163	0.155	0.175	0.163	0.166	0.166	0.166	0.161	0.163	0.177	0.166	0.177	0.163	0.166	0.166	0.201	0.174	0.166	0.166	0.159	0.164	0.168	0.166	0.164	0.163	0.164	0.163	0.163	0.132	0.135	0.186	0.156	0.158	0.16	0.162	0.162	0.184	0.142	0.161	0.159	0.172	0.172	0.153	0.155	0.176	0.178	0.18	0.197
Tanytarsus_BIOUG02338_H08	0.164	0.163	0.155	0.175	0.163	0.166	0.166	0.166	0.161	0.163	0.177	0.166	0.177	0.163	0.166	0.166	0.201	0.174	0.166	0.166	0.159	0.164	0.168	0.166	0.164	0.163	0.164	0.163	0.163	0.132	0.135	0.186	0.156	0.158	0.16	0.162	0.162	0.184	0.142	0.161	0.159	0.172	0.172	0.153	0.155	0.176	0.178	0.18	0.197
Tanytarsus_BIOUG02339_A10	0.164	0.163	0.155	0.175	0.163	0.166	0.166	0.166	0.161	0.163	0.177	0.166	0.177	0.163	0.166	0.166	0.201	0.174	0.166	0.166	0.159	0.164	0.168	0.166	0.164	0.163	0.164	0.163	0.163	0.132	0.135	0.186	0.156	0.158	0.16	0.162	0.162	0.184	0.142	0.161	0.159	0.172	0.172	0.153	0.155	0.176	0.178	0.18	0.197
Tanytarsus_BIOUG02339_C04	0.164	0.163	0.155	0.175	0.163	0.166	0.166	0.166	0.161	0.163	0.177	0.166	0.177	0.163	0.166	0.166	0.201	0.174	0.166	0.166	0.159	0.164	0.168	0.166	0.164	0.163	0.164	0.163	0.163	0.132	0.135	0.186	0.156	0.158	0.16	0.162	0.162	0.184	0.142	0.161	0.159	0.172	0.172	0.153	0.155	0.176	0.178	0.18	0.197
Tanytarsus_BIOUG02339_C06	0.166	0.161	0.158	0.177	0.161	0.168	0.166	0.168	0.159	0.161	0.177	0.168	0.177	0.165	0.168	0.168	0.203	0.176	0.168	0.168	0.159	0.166	0.17	0.168	0.166	0.161	0.166	0.165	0.165	0.134	0.137	0.188	0.158	0.16	0.162	0.163	0.163	0.186	0.144	0.163	0.161	0.174	0.174	0.155	0.157	0.178	0.18	0.178	0.197
Tanytarsus_BIOUG02339_C09	0.164	0.163	0.155	0.175	0.163	0.166	0.166	0.166	0.161	0.163	0.177	0.166	0.177	0.163	0.166	0.166	0.201	0.174	0.166	0.166	0.159	0.164	0.168	0.166	0.164	0.163	0.164	0.163	0.163	0.132	0.135	0.186	0.156	0.158	0.16	0.162	0.162	0.184	0.142	0.161	0.159	0.172	0.172	0.153	0.155	0.176	0.178	0.18	0.197
Tanytarsus_BIOUG02339_E12	0.164	0.163	0.155	0.175	0.163	0.166	0.166	0.166	0.161	0.163	0.177	0.166	0.177	0.163	0.166	0.166	0.201	0.174	0.166	0.166	0.159	0.164	0.168	0.166	0.164	0.163	0.164	0.163	0.163	0.132	0.135	0.186	0.156	0.158	0.16	0.162	0.162	0.184	0.142	0.161	0.159	0.172	0.172	0.153	0.155	0.176	0.178	0.18	0.197
Tanytarsus_BIOUG02339_H02	0.164	0.163	0.155	0.175	0.163	0.166	0.166	0.166	0.161	0.163	0.177	0.166	0.177	0.163	0.166	0.166	0.201	0.174	0.166	0.166	0.159	0.164	0.168	0.166	0.164	0.163	0.164	0.163	0.163	0.132	0.135	0.186	0.156	0.158	0.16	0.162	0.162	0.184	0.142	0.161	0.159	0.172	0.172	0.153	0.155	0.176	0.178	0.18	0.197
Tanytarsus_BIOUG02339_H07	0.164	0.163	0.155	0.175	0.163	0.166	0.166	0.166	0.161	0.163	0.177	0.166	0.177	0.163	0.166	0.166	0.201	0.174	0.166	0.166	0.159	0.164	0.168	0.166	0.164	0.163	0.164	0.163	0.163	0.132	0.135	0.186	0.156	0.158	0.16	0.162	0.162	0.184	0.142	0.161	0.159	0.172	0.172	0.153	0.155	0.176	0.178	0.18	0.197
Tanytarsus_BIOUG02340_B09	0.164	0.163	0.155	0.175	0.163	0.166	0.166	0.166	0.161	0.163	0.177	0.166	0.177	0.163	0.166	0.166	0.201	0.174	0.166	0.166	0.159	0.164	0.168	0.166	0.164	0.163	0.164	0.163	0.163	0.132	0.135	0.186	0.156	0.158	0.16	0.162	0.162	0.184	0.142	0.161	0.159	0.172	0.172	0.153	0.155	0.176	0.178	0.18	0.197
Tanytarsus_BIOUG02340_C09	0.164	0.163	0.155	0.175	0.163	0.166	0.166	0.166	0.161	0.163	0.177	0.166	0.177	0.163	0.166	0.166	0.201	0.174	0.166	0.166	0.159	0.164	0.168	0.166	0.164	0.163	0.164	0.163	0.163	0.132	0.135	0.186	0.156	0.158	0.16	0.162	0.162	0.184	0.142	0.161	0.159	0.172	0.172	0.153	0.155	0.176	0.178	0.18	0.197
Tanytarsus_BIOUG02340_D09	0.164	0.163	0.155	0.175	0.163	0.166	0.166	0.166	0.161	0.163	0.177	0.166	0.177	0.163	0.166	0.166	0.201	0.174	0.166	0.166	0.159	0.164	0.168	0.166	0.164	0.163	0.164	0.163	0.163	0.132	0.135	0.186	0.156	0.158	0.16	0.162	0.162	0.184	0.142	0.161	0.159	0.172	0.172	0.153	0.155	0.176	0.178	0.18	0.197
Tanytarsus_BIOUG02340_E05	0.164	0.163	0.155	0.175	0.163	0.166	0.166	0.166	0.161	0.163	0.177	0.166	0.177	0.163	0.166	0.166	0.201	0.174	0.166	0.166	0.159	0.164	0.168	0.166	0.164	0.163	0.164	0.163	0.163	0.132	0.135	0.186	0.156	0.158	0.16	0.162	0.162	0.184	0.142	0.161	0.159	0.172	0.172	0.153	0.155	0.176	0.178	0.18	0.197
Tanytarsus_BIOUG02340_F01	0.164	0.163	0.155	0.175	0.163	0.166	0.166	0.166	0.161	0.163	0.177	0.166	0.177	0.163	0.166	0.166	0.201	0.174	0.166	0.166	0.159	0.164	0.168	0.166	0.164	0.163	0.164	0.163	0.163	0.132	0.135	0.186	0.156	0.158	0.16	0.162	0.162	0.184	0.142	0.161	0.159	0.172	0.172	0.153	0.155	0.176	0.178	0.18	0.197
Tanytarsus_BIOUG02340_F02	0.164	0.163	0.155	0.175	0.163	0.166	0.166	0.166	0.161	0.163	0.177	0.166	0.177	0.163	0.166	0.166	0.201	0.174	0.166	0.166	0.159	0.164	0.168	0.166	0.164	0.163	0.164	0.163	0.163	0.132	0.135	0.186	0.156	0.158	0.16	0.162	0.162	0.184	0.142	0.161	0.159	0.172	0.172	0.153	0.155	0.176	0.178	0.18	0.197
Tanytarsus_BIOUG02340_F10	0.164	0.163	0.155	0.175	0.163	0.166	0.166	0.166	0.161	0.163	0.177	0.166	0.177	0.163	0.166	0.166	0.201	0.174	0.166	0.166	0.159	0.164	0.168	0.166	0.164	0.163	0.164	0.163	0.163	0.132	0.135	0.186	0.156	0.158	0.16	0.162	0.162	0.184	0.142	0.161	0.159	0.172	0.172	0.153	0.155	0.176	0.178	0.18	0.197
Tanytarsus_barbitarsis_BIOUG02340_G01	0.196	0.2	0.189	0.199	0.2	0.194	0.191	0.194	0.198	0.197	0.188	0.194	0.188	0.175	0.194	0.194	0.207	0.193	0.194	0.194	0.194	0.192	0.196	0.194	0.196	0.2	0.196	0.175	0.175	0.17	0.172	0.203	0.185	0.187	0.193	0.195	0.195	0.197	0.17	0.17	0.157	0.189	0.189	0.168	0.169	0.168	0.17	0.182	0.156
Tanytarsus_BIOUG02340_G04	0.164	0.163	0.155	0.175	0.163	0.166	0.166	0.166	0.161	0.163	0.177	0.166	0.177	0.163	0.166	0.166	0.201	0.174	0.166	0.166	0.159	0.164	0.168	0.166	0.164	0.163	0.164	0.163	0.163	0.132	0.135	0.186	0.156	0.158	0.16	0.162	0.162	0.184	0.142	0.161	0.159	0.172	0.172	0.153	0.155	0.176	0.178	0.18	0.197
Tanytarsus_BIOUG02340_G07	0.164	0.163	0.155	0.175	0.163	0.166	0.166	0.166	0.161	0.163	0.177	0.166	0.177	0.163	0.166	0.166	0.201	0.174	0.166	0.166	0.159	0.164	0.168	0.166	0.164	0.163	0.164	0.163	0.163	0.132	0.135	0.186	0.156	0.158	0.16	0.162	0.162	0.184	0.142	0.161	0.159	0.172	0.172	0.153	0.155	0.176	0.178	0.18	0.197
Tanytarsus_BIOUG02340_G08	0.164	0.163	0.155	0.175	0.163	0.166	0.166	0.166	0.161	0.163	0.177	0.166	0.177	0.163	0.166	0.166	0.201	0.174	0.166	0.166	0.159	0.164	0.168	0.166	0.164	0.163	0.164	0.163	0.163	0.132	0.135	0.186	0.156	0.158	0.16	0.162	0.162	0.184	0.142	0.161	0.159	0.172	0.172	0.153	0.155	0.176	0.178	0.18	0.197
Tanytarsus_BIOUG02340_H08	0.164	0.163	0.155	0.175	0.163	0.166	0.166	0.166	0.161	0.163	0.177	0.166	0.177	0.163	0.166	0.166	0.201	0.174	0.166	0.166	0.159	0.164	0.168	0.166	0.164	0.163	0.164	0.163	0.163	0.132	0.135	0.186	0.156	0.158	0.16	0.162	0.162	0.184	0.142	0.161	0.159	0.172	0.172	0.153	0.155	0.176	0.178	0.18	0.197
Tanytarsus_BIOUG02341_B09	0.164	0.163	0.151	0.17	0.163	0.164	0.172	0.164	0.161	0.161	0.155	0.164	0.155	0.166	0.164	0.164	0.177	0.169	0.164	0.164	0.161	0.166	0.166	0.164	0.164	0.163	0.162	0.166	0.166	0.153	0.153	0.18	0.144	0.146	0.148	0.15	0.15	0.161	0.136	0.138	0.134	0.153	0.153	0.158	0.159	0.158	0.16	0.16	0.167
Tanytarsus_BIOUG02341_B12	0.164	0.163	0.155	0.175	0.163	0.166	0.166	0.166	0.161	0.163	0.177	0.166	0.177	0.163	0.166	0.166	0.201	0.174	0.166	0.166	0.159	0.164	0.168	0.166	0.164	0.163	0.164	0.163	0.163	0.132	0.135	0.186	0.156	0.158	0.16	0.162	0.162	0.184	0.142	0.161	0.159	0.172	0.172	0.153	0.155	0.176	0.178	0.18	0.197
Tanytarsus_BIOUG02341_E09	0.164	0.163	0.155	0.175	0.163	0.166	0.166	0.166	0.161	0.163	0.177	0.166	0.177	0.163	0.166	0.166	0.201	0.174	0.166	0.166	0.159	0.164	0.168	0.166	0.164	0.163	0.164	0.163	0.163	0.132	0.135	0.186	0.156	0.158	0.16	0.162	0.162	0.184	0.142	0.161	0.159	0.172	0.172	0.153	0.155	0.176	0.178	0.18	0.197
Tanytarsus_bispinosus_BIOUG02342_B02	0.16	0.157	0.141	0.162	0.153	0.162	0.163	0.162	0.155	0.147	0.168	0.162	0.168	0.169	0.162	0.162	0.179	0.153	0.162	0.162	0.159	0.16	0.164	0.162	0.16	0.157	0.16	0.169	0.169	0.157	0.162	0.146	0.137	0.139	0.143	0.143	0.144	0.146	0.125	0.112	0.121	0.142	0.142	0.126	0.134	0.15	0.15	0.153	0.16
Tanytarsus_BIOUG02342_C09	0.164	0.163	0.155	0.175	0.163	0.166	0.166	0.166	0.161	0.163	0.177	0.166	0.177	0.163	0.166	0.166	0.201	0.174	0.166	0.166	0.159	0.164	0.168	0.166	0.164	0.163	0.164	0.163	0.163	0.132	0.135	0.186	0.156	0.158	0.16	0.162	0.162	0.184	0.142	0.161	0.159	0.172	0.172	0.153	0.155	0.176	0.178	0.18	0.197
Tanytarsus_BIOUG02342_F10	0.164	0.163	0.155	0.175	0.163	0.166	0.166	0.166	0.161	0.163	0.177	0.166	0.177	0.163	0.166	0.166	0.201	0.174	0.166	0.166	0.159	0.164	0.168	0.166	0.164	0.163	0.164	0.163	0.163	0.132	0.135	0.186	0.156	0.158	0.16	0.162	0.162	0.184	0.142	0.161	0.159	0.172	0.172	0.153	0.155	0.176	0.178	0.18	0.197
Tanytarsus_BIOUG02342_G02	0.164	0.163	0.155	0.175	0.163	0.166	0.166	0.166	0.161	0.163	0.177	0.166	0.177	0.163	0.166	0.166	0.201	0.174	0.166	0.166	0.159	0.164	0.168	0.166	0.164	0.163	0.164	0.163	0.163	0.132	0.135	0.186	0.156	0.158	0.16	0.162	0.162	0.184	0.142	0.161	0.159	0.172	0.172	0.153	0.155	0.176	0.178	0.18	0.197
Tanytarsus_barbitarsis_BIOUG02342_G05	0.198	0.202	0.192	0.201	0.202	0.196	0.193	0.196	0.2	0.199	0.19	0.196	0.19	0.177	0.196	0.196	0.209	0.195	0.196	0.196	0.196	0.194	0.198	0.196	0.198	0.202	0.198	0.177	0.177	0.172	0.174	0.205	0.187	0.189	0.195	0.197	0.197	0.199	0.172	0.172	0.159	0.191	0.191	0.166	0.167	0.17	0.172	0.184	0.158
Tanytarsus_BIOUG02342_H11	0.164	0.163	0.155	0.175	0.163	0.166	0.166	0.166	0.161	0.163	0.177	0.166	0.177	0.163	0.166	0.166	0.201	0.174	0.166	0.166	0.159	0.164	0.168	0.166	0.164	0.163	0.164	0.163	0.163	0.132	0.135	0.186	0.156	0.158	0.16	0.162	0.162	0.184	0.142	0.161	0.159	0.172	0.172	0.153	0.155	0.176	0.178	0.18	0.197
Tanytarsus_barbitarsis_BIOUG02343_A06	0.196	0.2	0.187	0.199	0.2	0.194	0.193	0.194	0.198	0.197	0.186	0.194	0.186	0.175	0.194	0.194	0.207	0.193	0.194	0.194	0.194	0.192	0.196	0.194	0.196	0.2	0.196	0.175	0.175	0.17	0.172	0.203	0.187	0.189	0.191	0.193	0.193	0.197	0.172	0.172	0.159	0.193	0.193	0.166	0.167	0.172	0.174	0.178	0.153
Tanytarsus_BIOUG02343_A09	0.164	0.165	0.158	0.175	0.165	0.166	0.166	0.166	0.163	0.165	0.18	0.166	0.18	0.165	0.166	0.166	0.203	0.174	0.166	0.166	0.162	0.164	0.168	0.166	0.164	0.165	0.164	0.165	0.165	0.13	0.133	0.188	0.156	0.158	0.16	0.162	0.162	0.182	0.144	0.161	0.159	0.17	0.17	0.151	0.157	0.176	0.178	0.18	0.199
Tanytarsus_BIOUG02343_B01	0.166	0.165	0.155	0.177	0.165	0.168	0.168	0.168	0.163	0.165	0.175	0.168	0.175	0.161	0.168	0.168	0.201	0.176	0.168	0.168	0.162	0.166	0.17	0.168	0.166	0.165	0.166	0.161	0.161	0.134	0.137	0.186	0.156	0.158	0.16	0.162	0.162	0.184	0.14	0.159	0.157	0.17	0.17	0.153	0.155	0.174	0.176	0.18	0.195
Tanytarsus_BIOUG02343_B08	0.164	0.163	0.155	0.175	0.163	0.166	0.166	0.166	0.161	0.163	0.177	0.166	0.177	0.163	0.166	0.166	0.201	0.174	0.166	0.166	0.159	0.164	0.168	0.166	0.164	0.163	0.164	0.163	0.163	0.132	0.135	0.186	0.156	0.158	0.16	0.162	0.162	0.184	0.142	0.161	0.159	0.172	0.172	0.153	0.155	0.176	0.178	0.18	0.197
Tanytarsus_BIOUG02343_E01	0.164	0.163	0.155	0.175	0.163	0.166	0.166	0.166	0.161	0.163	0.177	0.166	0.177	0.163	0.166	0.166	0.201	0.174	0.166	0.166	0.159	0.164	0.168	0.166	0.164	0.163	0.164	0.163	0.163	0.132	0.135	0.186	0.156	0.158	0.16	0.162	0.162	0.184	0.142	0.161	0.159	0.172	0.172	0.153	0.155	0.176	0.178	0.18	0.197
Tanytarsus_barbitarsis_BIOUG02343_F08	0.198	0.202	0.192	0.201	0.202	0.196	0.193	0.196	0.2	0.199	0.19	0.196	0.19	0.177	0.196	0.196	0.209	0.195	0.196	0.196	0.196	0.194	0.198	0.196	0.198	0.202	0.198	0.177	0.177	0.172	0.174	0.205	0.187	0.189	0.195	0.197	0.197	0.195	0.172	0.172	0.159	0.191	0.191	0.17	0.171	0.17	0.172	0.184	0.158
Tanytarsus_BIOUG02343_F09	0.164	0.163	0.155	0.175	0.163	0.166	0.166	0.166	0.161	0.163	0.177	0.166	0.177	0.163	0.166	0.166	0.201	0.174	0.166	0.166	0.159	0.164	0.168	0.166	0.164	0.163	0.164	0.163	0.163	0.132	0.135	0.186	0.156	0.158	0.16	0.162	0.162	0.184	0.142	0.161	0.159	0.172	0.172	0.153	0.155	0.176	0.178	0.18	0.197
Tanytarsus_barbitarsis_BIOUG02343_F11	0.196	0.2	0.187	0.199	0.2	0.194	0.193	0.194	0.198	0.197	0.186	0.194	0.186	0.175	0.194	0.194	0.207	0.193	0.194	0.194	0.194	0.192	0.196	0.194	0.196	0.2	0.196	0.175	0.175	0.17	0.172	0.203	0.187	0.189	0.191	0.193	0.193	0.197	0.172	0.172	0.159	0.193	0.193	0.166	0.167	0.172	0.174	0.178	0.153
Tanytarsus_BIOUG02343_G02	0.164	0.163	0.155	0.175	0.163	0.166	0.166	0.166	0.161	0.163	0.177	0.166	0.177	0.163	0.166	0.166	0.201	0.174	0.166	0.166	0.159	0.164	0.168	0.166	0.164	0.163	0.164	0.163	0.163	0.132	0.135	0.186	0.156	0.158	0.16	0.162	0.162	0.184	0.142	0.161	0.159	0.172	0.172	0.153	0.155	0.176	0.178	0.18	0.197
Tanytarsus_barbitarsis_BIOUG02343_G07	0.198	0.202	0.192	0.201	0.202	0.196	0.193	0.196	0.2	0.199	0.19	0.196	0.19	0.177	0.196	0.196	0.209	0.195	0.196	0.196	0.196	0.194	0.198	0.196	0.198	0.202	0.198	0.177	0.177	0.172	0.174	0.205	0.187	0.189	0.195	0.197	0.197	0.199	0.172	0.172	0.159	0.191	0.191	0.166	0.167	0.17	0.172	0.184	0.158
Tanytarsus_BIOUG02343_G08	0.164	0.163	0.155	0.175	0.163	0.166	0.166	0.166	0.161	0.163	0.177	0.166	0.177	0.163	0.166	0.166	0.201	0.174	0.166	0.166	0.159	0.164	0.168	0.166	0.164	0.163	0.164	0.163	0.163	0.132	0.135	0.186	0.156	0.158	0.16	0.162	0.162	0.184	0.142	0.161	0.159	0.172	0.172	0.153	0.155	0.176	0.178	0.18	0.197
Tanytarsus_BIOUG02344_A07	0.164	0.163	0.155	0.175	0.163	0.166	0.166	0.166	0.161	0.163	0.177	0.166	0.177	0.163	0.166	0.166	0.201	0.174	0.166	0.166	0.159	0.164	0.168	0.166	0.164	0.163	0.164	0.163	0.163	0.132	0.135	0.186	0.156	0.158	0.16	0.162	0.162	0.184	0.142	0.161	0.159	0.172	0.172	0.153	0.155	0.176	0.178	0.18	0.197
Tanytarsus_BIOUG02344_A09	0.164	0.163	0.155	0.175	0.163	0.166	0.166	0.166	0.161	0.163	0.177	0.166	0.177	0.163	0.166	0.166	0.201	0.174	0.166	0.166	0.159	0.164	0.168	0.166	0.164	0.163	0.164	0.163	0.163	0.132	0.135	0.186	0.156	0.158	0.16	0.162	0.162	0.184	0.142	0.161	0.159	0.172	0.172	0.153	0.155	0.176	0.178	0.18	0.197
Tanytarsus_barbitarsis_BIOUG02344_B05	0.196	0.2	0.187	0.199	0.2	0.194	0.193	0.194	0.198	0.197	0.186	0.194	0.186	0.175	0.194	0.194	0.207	0.193	0.194	0.194	0.194	0.192	0.196	0.194	0.196	0.2	0.196	0.175	0.175	0.17	0.172	0.203	0.187	0.189	0.191	0.193	0.193	0.197	0.172	0.172	0.159	0.193	0.193	0.166	0.167	0.172	0.174	0.178	0.153
Tanytarsus_BIOUG02344_C02	0.164	0.163	0.155	0.175	0.163	0.166	0.166	0.166	0.161	0.163	0.177	0.166	0.177	0.163	0.166	0.166	0.201	0.174	0.166	0.166	0.159	0.164	0.168	0.166	0.164	0.163	0.164	0.163	0.163	0.132	0.135	0.186	0.156	0.158	0.16	0.162	0.162	0.184	0.142	0.161	0.159	0.172	0.172	0.153	0.155	0.176	0.178	0.18	0.197
Tanytarsus_BIOUG02344_E08	0.164	0.163	0.155	0.175	0.163	0.166	0.166	0.166	0.161	0.163	0.177	0.166	0.177	0.163	0.166	0.166	0.201	0.174	0.166	0.166	0.159	0.164	0.168	0.166	0.164	0.163	0.164	0.163	0.163	0.132	0.135	0.186	0.156	0.158	0.16	0.162	0.162	0.184	0.142	0.161	0.159	0.172	0.172	0.153	0.155	0.176	0.178	0.18	0.197
Tanytarsus_BIOUG02344_F04	0.164	0.163	0.155	0.175	0.163	0.166	0.166	0.166	0.161	0.163	0.177	0.166	0.177	0.163	0.166	0.166	0.201	0.174	0.166	0.166	0.159	0.164	0.168	0.166	0.164	0.163	0.164	0.163	0.163	0.132	0.135	0.186	0.156	0.158	0.16	0.162	0.162	0.184	0.142	0.161	0.159	0.172	0.172	0.153	0.155	0.176	0.178	0.18	0.197
Tanytarsus_BIOUG02344_H11	0.164	0.163	0.155	0.175	0.163	0.166	0.166	0.166	0.161	0.163	0.177	0.166	0.177	0.163	0.166	0.166	0.201	0.174	0.166	0.166	0.159	0.164	0.168	0.166	0.164	0.163	0.164	0.163	0.163	0.132	0.135	0.186	0.156	0.158	0.16	0.162	0.162	0.184	0.142	0.161	0.159	0.172	0.172	0.153	0.155	0.176	0.178	0.18	0.197
Tanytarsus_barbitarsis_BIOUG02345_A10	0.198	0.202	0.189	0.201	0.202	0.196	0.196	0.196	0.2	0.199	0.188	0.196	0.188	0.177	0.196	0.196	0.209	0.195	0.196	0.196	0.196	0.194	0.198	0.196	0.198	0.202	0.198	0.177	0.177	0.168	0.17	0.205	0.189	0.191	0.193	0.195	0.195	0.199	0.174	0.174	0.161	0.196	0.196	0.168	0.169	0.174	0.176	0.18	0.154
Tanytarsus_barbitarsis_BIOUG02345_B06	0.198	0.202	0.192	0.201	0.202	0.196	0.193	0.196	0.2	0.199	0.19	0.196	0.19	0.177	0.196	0.196	0.209	0.195	0.196	0.196	0.196	0.194	0.198	0.196	0.198	0.202	0.198	0.177	0.177	0.172	0.174	0.205	0.187	0.189	0.195	0.197	0.197	0.199	0.172	0.172	0.159	0.191	0.191	0.166	0.167	0.17	0.172	0.184	0.158
Tanytarsus_BIOUG02345_C02	0.162	0.161	0.148	0.168	0.161	0.162	0.17	0.162	0.159	0.159	0.161	0.162	0.161	0.17	0.162	0.162	0.181	0.167	0.162	0.162	0.159	0.164	0.164	0.162	0.162	0.161	0.161	0.17	0.17	0.157	0.157	0.18	0.144	0.146	0.148	0.15	0.15	0.159	0.138	0.134	0.134	0.149	0.149	0.158	0.159	0.158	0.16	0.162	0.167
Tanytarsus_BIOUG02345_D07	0.164	0.163	0.155	0.175	0.163	0.166	0.166	0.166	0.161	0.163	0.177	0.166	0.177	0.163	0.166	0.166	0.201	0.174	0.166	0.166	0.159	0.164	0.168	0.166	0.164	0.163	0.164	0.163	0.163	0.132	0.135	0.186	0.156	0.158	0.16	0.162	0.162	0.184	0.142	0.161	0.159	0.172	0.172	0.153	0.155	0.176	0.178	0.18	0.197
Tanytarsus_BIOUG02345_D10	0.166	0.165	0.158	0.177	0.165	0.168	0.168	0.168	0.163	0.165	0.18	0.168	0.18	0.165	0.168	0.168	0.203	0.176	0.168	0.168	0.162	0.166	0.17	0.168	0.166	0.165	0.166	0.165	0.165	0.134	0.137	0.188	0.158	0.16	0.162	0.163	0.163	0.186	0.144	0.163	0.161	0.174	0.174	0.155	0.157	0.178	0.18	0.182	0.199
Tanytarsus_BIOUG02345_G04	0.164	0.163	0.155	0.175	0.163	0.166	0.166	0.166	0.161	0.163	0.177	0.166	0.177	0.163	0.166	0.166	0.201	0.174	0.166	0.166	0.159	0.164	0.168	0.166	0.164	0.163	0.164	0.163	0.163	0.132	0.135	0.186	0.156	0.158	0.16	0.162	0.162	0.184	0.142	0.161	0.159	0.172	0.172	0.153	0.155	0.176	0.178	0.18	0.197
Tanytarsus_BIOUG02346_B05	0.164	0.163	0.155	0.175	0.163	0.166	0.166	0.166	0.161	0.163	0.177	0.166	0.177	0.163	0.166	0.166	0.201	0.174	0.166	0.166	0.159	0.164	0.168	0.166	0.164	0.163	0.164	0.163	0.163	0.132	0.135	0.186	0.156	0.158	0.16	0.162	0.162	0.184	0.142	0.161	0.159	0.172	0.172	0.153	0.155	0.176	0.178	0.18	0.197
Tanytarsus_BIOUG02346_C07	0.164	0.163	0.155	0.175	0.163	0.166	0.166	0.166	0.161	0.163	0.177	0.166	0.177	0.163	0.166	0.166	0.201	0.174	0.166	0.166	0.159	0.164	0.168	0.166	0.164	0.163	0.164	0.163	0.163	0.132	0.135	0.186	0.156	0.158	0.16	0.162	0.162	0.184	0.142	0.161	0.159	0.172	0.172	0.153	0.155	0.176	0.178	0.18	0.197
Tanytarsus_BIOUG02346_D04	0.164	0.163	0.155	0.175	0.163	0.166	0.166	0.166	0.161	0.163	0.177	0.166	0.177	0.163	0.166	0.166	0.201	0.174	0.166	0.166	0.159	0.164	0.168	0.166	0.164	0.163	0.164	0.163	0.163	0.132	0.135	0.186	0.156	0.158	0.16	0.162	0.162	0.184	0.142	0.161	0.159	0.172	0.172	0.153	0.155	0.176	0.178	0.18	0.197
Tanytarsus_BIOUG02346_D07	0.164	0.163	0.155	0.175	0.163	0.166	0.166	0.166	0.161	0.163	0.177	0.166	0.177	0.163	0.166	0.166	0.201	0.174	0.166	0.166	0.159	0.164	0.168	0.166	0.164	0.163	0.164	0.163	0.163	0.132	0.135	0.186	0.156	0.158	0.16	0.162	0.162	0.184	0.142	0.161	0.159	0.172	0.172	0.153	0.155	0.176	0.178	0.18	0.197
Tanytarsus_BIOUG02346_E05	0.164	0.163	0.155	0.175	0.163	0.166	0.166	0.166	0.161	0.163	0.177	0.166	0.177	0.163	0.166	0.166	0.201	0.174	0.166	0.166	0.159	0.164	0.168	0.166	0.164	0.163	0.164	0.163	0.163	0.132	0.135	0.186	0.156	0.158	0.16	0.162	0.162	0.184	0.142	0.161	0.159	0.172	0.172	0.153	0.155	0.176	0.178	0.18	0.197
Tanytarsus_barbitarsis_BIOUG02346_F01	0.196	0.2	0.187	0.199	0.2	0.194	0.193	0.194	0.198	0.197	0.186	0.194	0.186	0.175	0.194	0.194	0.207	0.193	0.194	0.194	0.194	0.192	0.196	0.194	0.196	0.2	0.196	0.175	0.175	0.17	0.172	0.203	0.187	0.189	0.191	0.193	0.193	0.197	0.172	0.172	0.159	0.193	0.193	0.166	0.167	0.172	0.174	0.178	0.153
Tanytarsus_BIOUG02346_F04	0.164	0.163	0.155	0.175	0.163	0.166	0.166	0.166	0.161	0.163	0.177	0.166	0.177	0.163	0.166	0.166	0.201	0.174	0.166	0.166	0.159	0.164	0.168	0.166	0.164	0.163	0.164	0.163	0.163	0.132	0.135	0.186	0.156	0.158	0.16	0.162	0.162	0.184	0.142	0.161	0.159	0.172	0.172	0.153	0.155	0.176	0.178	0.18	0.197
Tanytarsus_BIOUG02347_A05	0.164	0.163	0.155	0.175	0.163	0.166	0.166	0.166	0.161	0.163	0.177	0.166	0.177	0.163	0.166	0.166	0.201	0.174	0.166	0.166	0.159	0.164	0.168	0.166	0.164	0.163	0.164	0.163	0.163	0.132	0.135	0.186	0.156	0.158	0.16	0.162	0.162	0.184	0.142	0.161	0.159	0.172	0.172	0.153	0.155	0.176	0.178	0.18	0.197
Tanytarsus_BIOUG02347_A07	0.164	0.163	0.155	0.175	0.163	0.166	0.166	0.166	0.161	0.163	0.177	0.166	0.177	0.163	0.166	0.166	0.201	0.174	0.166	0.166	0.159	0.164	0.168	0.166	0.164	0.163	0.164	0.163	0.163	0.132	0.135	0.186	0.156	0.158	0.16	0.162	0.162	0.184	0.142	0.161	0.159	0.172	0.172	0.153	0.155	0.176	0.178	0.18	0.197
Tanytarsus_BIOUG02347_C01	0.164	0.163	0.155	0.175	0.163	0.166	0.166	0.166	0.161	0.163	0.177	0.166	0.177	0.163	0.166	0.166	0.201	0.174	0.166	0.166	0.159	0.164	0.168	0.166	0.164	0.163	0.164	0.163	0.163	0.132	0.135	0.186	0.156	0.158	0.16	0.162	0.162	0.184	0.142	0.161	0.159	0.172	0.172	0.153	0.155	0.176	0.178	0.18	0.197
Tanytarsus_BIOUG02347_C11	0.164	0.163	0.155	0.175	0.163	0.166	0.166	0.166	0.161	0.163	0.177	0.166	0.177	0.163	0.166	0.166	0.201	0.174	0.166	0.166	0.159	0.164	0.168	0.166	0.164	0.163	0.164	0.163	0.163	0.132	0.135	0.186	0.156	0.158	0.16	0.162	0.162	0.184	0.142	0.161	0.159	0.172	0.172	0.153	0.155	0.176	0.178	0.18	0.197
Tanytarsus_barbitarsis_BIOUG02347_C12	0.196	0.2	0.187	0.199	0.2	0.194	0.193	0.194	0.198	0.197	0.186	0.194	0.186	0.175	0.194	0.194	0.207	0.193	0.194	0.194	0.194	0.192	0.196	0.194	0.196	0.2	0.196	0.175	0.175	0.17	0.172	0.203	0.187	0.189	0.191	0.193	0.193	0.197	0.172	0.172	0.159	0.193	0.193	0.166	0.167	0.172	0.174	0.178	0.153
Tanytarsus_BIOUG02347_F07	0.164	0.163	0.155	0.175	0.163	0.166	0.166	0.166	0.161	0.163	0.177	0.166	0.177	0.163	0.166	0.166	0.201	0.174	0.166	0.166	0.159	0.164	0.168	0.166	0.164	0.163	0.164	0.163	0.163	0.132	0.135	0.186	0.156	0.158	0.16	0.162	0.162	0.184	0.142	0.161	0.159	0.172	0.172	0.153	0.155	0.176	0.178	0.18	0.197
Tanytarsus_BIOUG02347_G03	0.164	0.163	0.155	0.175	0.163	0.166	0.166	0.166	0.161	0.163	0.177	0.166	0.177	0.163	0.166	0.166	0.201	0.174	0.166	0.166	0.159	0.164	0.168	0.166	0.164	0.163	0.164	0.163	0.163	0.132	0.135	0.186	0.156	0.158	0.16	0.162	0.162	0.184	0.142	0.161	0.159	0.172	0.172	0.153	0.155	0.176	0.178	0.18	0.197
Tanytarsus_BIOUG02347_G08	0.164	0.163	0.155	0.175	0.163	0.166	0.166	0.166	0.161	0.163	0.177	0.166	0.177	0.163	0.166	0.166	0.201	0.174	0.166	0.166	0.159	0.164	0.168	0.166	0.164	0.163	0.164	0.163	0.163	0.132	0.135	0.186	0.156	0.158	0.16	0.162	0.162	0.184	0.142	0.161	0.159	0.172	0.172	0.153	0.155	0.176	0.178	0.18	0.197
Tanytarsus_BIOUG02347_H09	0.164	0.163	0.155	0.175	0.163	0.166	0.166	0.166	0.161	0.163	0.177	0.166	0.177	0.163	0.166	0.166	0.201	0.174	0.166	0.166	0.159	0.164	0.168	0.166	0.164	0.163	0.164	0.163	0.163	0.132	0.135	0.186	0.156	0.158	0.16	0.162	0.162	0.184	0.142	0.161	0.159	0.172	0.172	0.153	0.155	0.176	0.178	0.18	0.197
Tanytarsus_BIOUG02348_A01	0.164	0.162	0.154	0.174	0.162	0.166	0.166	0.166	0.16	0.162	0.181	0.166	0.181	0.165	0.166	0.166	0.203	0.174	0.166	0.166	0.159	0.164	0.168	0.166	0.164	0.162	0.164	0.165	0.165	0.136	0.139	0.188	0.159	0.161	0.165	0.167	0.167	0.187	0.146	0.165	0.163	0.175	0.175	0.157	0.159	0.18	0.183	0.182	0.202
Tanytarsus_BIOUG02348_B10	0.164	0.163	0.155	0.175	0.163	0.166	0.166	0.166	0.161	0.163	0.177	0.166	0.177	0.163	0.166	0.166	0.201	0.174	0.166	0.166	0.159	0.164	0.168	0.166	0.164	0.163	0.164	0.163	0.163	0.132	0.135	0.186	0.156	0.158	0.16	0.162	0.162	0.184	0.142	0.161	0.159	0.172	0.172	0.153	0.155	0.176	0.178	0.18	0.197
Tanytarsus_BIOUG02348_C03	0.164	0.163	0.155	0.175	0.163	0.166	0.166	0.166	0.161	0.163	0.177	0.166	0.177	0.163	0.166	0.166	0.201	0.174	0.166	0.166	0.159	0.164	0.168	0.166	0.164	0.163	0.164	0.163	0.163	0.132	0.135	0.186	0.156	0.158	0.16	0.162	0.162	0.184	0.142	0.161	0.159	0.172	0.172	0.153	0.155	0.176	0.178	0.18	0.197
Tanytarsus_BIOUG02348_C06	0.164	0.163	0.155	0.175	0.163	0.166	0.166	0.166	0.161	0.163	0.177	0.166	0.177	0.163	0.166	0.166	0.201	0.174	0.166	0.166	0.159	0.164	0.168	0.166	0.164	0.163	0.164	0.163	0.163	0.132	0.135	0.186	0.156	0.158	0.16	0.162	0.162	0.184	0.142	0.161	0.159	0.172	0.172	0.153	0.155	0.176	0.178	0.18	0.197
Tanytarsus_barbitarsis_BIOUG02348_D06	0.198	0.202	0.192	0.201	0.202	0.196	0.193	0.196	0.2	0.199	0.19	0.196	0.19	0.177	0.196	0.196	0.209	0.195	0.196	0.196	0.196	0.194	0.198	0.196	0.198	0.202	0.198	0.177	0.177	0.172	0.174	0.205	0.187	0.189	0.195	0.197	0.197	0.199	0.172	0.172	0.159	0.191	0.191	0.166	0.167	0.17	0.172	0.184	0.158
Tanytarsus_BIOUG02348_E02	0.164	0.163	0.155	0.175	0.163	0.166	0.166	0.166	0.161	0.163	0.177	0.166	0.177	0.163	0.166	0.166	0.201	0.174	0.166	0.166	0.159	0.164	0.168	0.166	0.164	0.163	0.164	0.163	0.163	0.132	0.135	0.186	0.156	0.158	0.16	0.162	0.162	0.184	0.142	0.161	0.159	0.172	0.172	0.153	0.155	0.176	0.178	0.18	0.197
Tanytarsus_BIOUG02348_F11	0.164	0.163	0.155	0.175	0.163	0.166	0.166	0.166	0.161	0.163	0.177	0.166	0.177	0.163	0.166	0.166	0.201	0.174	0.166	0.166	0.159	0.164	0.168	0.166	0.164	0.163	0.164	0.163	0.163	0.132	0.135	0.186	0.156	0.158	0.16	0.162	0.162	0.184	0.142	0.161	0.159	0.172	0.172	0.153	0.155	0.176	0.178	0.18	0.197
Tanytarsus_BIOUG02348_G06	0.164	0.163	0.155	0.175	0.163	0.166	0.166	0.166	0.161	0.163	0.177	0.166	0.177	0.163	0.166	0.166	0.201	0.174	0.166	0.166	0.159	0.164	0.168	0.166	0.164	0.163	0.164	0.163	0.163	0.132	0.135	0.186	0.156	0.158	0.16	0.162	0.162	0.184	0.142	0.161	0.159	0.172	0.172	0.153	0.155	0.176	0.178	0.18	0.197
Tanytarsus_barbitarsis_BIOUG02348_G07	0.198	0.202	0.192	0.201	0.202	0.196	0.193	0.196	0.2	0.199	0.19	0.196	0.19	0.177	0.196	0.196	0.209	0.195	0.196	0.196	0.196	0.194	0.198	0.196	0.198	0.202	0.198	0.177	0.177	0.172	0.174	0.205	0.187	0.189	0.195	0.197	0.197	0.199	0.172	0.172	0.159	0.191	0.191	0.166	0.167	0.17	0.172	0.184	0.158
Tanytarsus_BIOUG02349_A10	0.164	0.163	0.155	0.175	0.163	0.166	0.166	0.166	0.161	0.163	0.177	0.166	0.177	0.163	0.166	0.166	0.201	0.174	0.166	0.166	0.159	0.164	0.168	0.166	0.164	0.163	0.164	0.163	0.163	0.132	0.135	0.186	0.156	0.158	0.16	0.162	0.162	0.184	0.142	0.161	0.159	0.172	0.172	0.153	0.155	0.176	0.178	0.18	0.197
Tanytarsus_barbitarsis_BIOUG02349_C08	0.198	0.202	0.192	0.201	0.202	0.196	0.193	0.196	0.2	0.199	0.19	0.196	0.19	0.177	0.196	0.196	0.209	0.195	0.196	0.196	0.196	0.194	0.198	0.196	0.198	0.202	0.198	0.177	0.177	0.172	0.174	0.205	0.187	0.189	0.195	0.197	0.197	0.199	0.172	0.172	0.159	0.191	0.191	0.166	0.167	0.17	0.172	0.184	0.158
Tanytarsus_BIOUG02349_E04	0.164	0.163	0.155	0.175	0.163	0.166	0.166	0.166	0.161	0.163	0.177	0.166	0.177	0.163	0.166	0.166	0.201	0.174	0.166	0.166	0.159	0.164	0.168	0.166	0.164	0.163	0.164	0.163	0.163	0.132	0.135	0.186	0.156	0.158	0.16	0.162	0.162	0.184	0.142	0.161	0.159	0.172	0.172	0.153	0.155	0.176	0.178	0.18	0.197
Tanytarsus_BIOUG02349_E05	0.164	0.163	0.155	0.175	0.163	0.166	0.166	0.166	0.161	0.163	0.177	0.166	0.177	0.163	0.166	0.166	0.201	0.174	0.166	0.166	0.159	0.164	0.168	0.166	0.164	0.163	0.164	0.163	0.163	0.132	0.135	0.186	0.156	0.158	0.16	0.162	0.162	0.184	0.142	0.161	0.159	0.172	0.172	0.153	0.155	0.176	0.178	0.18	0.197
Tanytarsus_BIOUG02349_E07	0.164	0.163	0.155	0.175	0.163	0.166	0.166	0.166	0.161	0.163	0.177	0.166	0.177	0.163	0.166	0.166	0.201	0.174	0.166	0.166	0.159	0.164	0.168	0.166	0.164	0.163	0.164	0.163	0.163	0.132	0.135	0.186	0.156	0.158	0.16	0.162	0.162	0.184	0.142	0.161	0.159	0.172	0.172	0.153	0.155	0.176	0.178	0.18	0.197
Tanytarsus_barbitarsis_BIOUG02349_F01	0.196	0.2	0.187	0.199	0.2	0.194	0.193	0.194	0.198	0.197	0.186	0.194	0.186	0.175	0.194	0.194	0.207	0.193	0.194	0.194	0.194	0.192	0.196	0.194	0.196	0.2	0.196	0.175	0.175	0.17	0.172	0.203	0.187	0.189	0.191	0.193	0.193	0.197	0.172	0.172	0.159	0.193	0.193	0.166	0.167	0.172	0.174	0.178	0.153
Tanytarsus_BIOUG02349_F03	0.164	0.163	0.155	0.175	0.163	0.166	0.166	0.166	0.161	0.163	0.177	0.166	0.177	0.163	0.166	0.166	0.201	0.174	0.166	0.166	0.159	0.164	0.168	0.166	0.164	0.163	0.164	0.163	0.163	0.132	0.135	0.186	0.156	0.158	0.16	0.162	0.162	0.184	0.142	0.161	0.159	0.172	0.172	0.153	0.155	0.176	0.178	0.18	0.197
Tanytarsus_BIOUG02349_F06	0.164	0.163	0.155	0.175	0.163	0.166	0.166	0.166	0.161	0.163	0.177	0.166	0.177	0.163	0.166	0.166	0.201	0.174	0.166	0.166	0.159	0.164	0.168	0.166	0.164	0.163	0.164	0.163	0.163	0.132	0.135	0.186	0.156	0.158	0.16	0.162	0.162	0.184	0.142	0.161	0.159	0.172	0.172	0.153	0.155	0.176	0.178	0.18	0.197
Tanytarsus_BIOUG02349_H10	0.164	0.163	0.155	0.175	0.163	0.166	0.166	0.166	0.161	0.163	0.177	0.166	0.177	0.163	0.166	0.166	0.201	0.174	0.166	0.166	0.159	0.164	0.168	0.166	0.164	0.163	0.164	0.163	0.163	0.132	0.135	0.186	0.156	0.158	0.16	0.162	0.162	0.184	0.142	0.161	0.159	0.172	0.172	0.153	0.155	0.176	0.178	0.18	0.197
Tanytarsus_barbitarsis_BIOUG02350_B05	0.198	0.202	0.192	0.201	0.202	0.196	0.193	0.196	0.2	0.199	0.19	0.196	0.19	0.177	0.196	0.196	0.209	0.195	0.196	0.196	0.196	0.194	0.198	0.196	0.198	0.202	0.198	0.177	0.177	0.172	0.174	0.205	0.187	0.189	0.195	0.197	0.197	0.199	0.172	0.172	0.159	0.191	0.191	0.166	0.167	0.17	0.172	0.184	0.158
Tanytarsus_BIOUG02350_F03	0.165	0.163	0.156	0.175	0.163	0.167	0.166	0.167	0.161	0.163	0.178	0.167	0.178	0.164	0.167	0.167	0.201	0.174	0.167	0.167	0.159	0.165	0.169	0.167	0.165	0.163	0.165	0.164	0.164	0.132	0.135	0.187	0.156	0.158	0.16	0.162	0.162	0.185	0.142	0.161	0.159	0.173	0.173	0.153	0.156	0.176	0.178	0.18	0.197
Tanytarsus_BIOUG02350_F04	0.164	0.163	0.155	0.175	0.163	0.166	0.166	0.166	0.161	0.163	0.177	0.166	0.177	0.163	0.166	0.166	0.201	0.174	0.166	0.166	0.159	0.164	0.168	0.166	0.164	0.163	0.164	0.163	0.163	0.132	0.135	0.186	0.156	0.158	0.16	0.162	0.162	0.184	0.142	0.161	0.159	0.172	0.172	0.153	0.155	0.176	0.178	0.18	0.197
Tanytarsus_BIOUG02350_F11	0.164	0.163	0.155	0.175	0.163	0.166	0.166	0.166	0.161	0.163	0.175	0.166	0.175	0.163	0.166	0.166	0.199	0.174	0.166	0.166	0.159	0.164	0.168	0.166	0.164	0.163	0.164	0.163	0.163	0.132	0.135	0.184	0.154	0.156	0.158	0.16	0.16	0.182	0.14	0.159	0.157	0.174	0.174	0.151	0.153	0.174	0.176	0.178	0.197
Tanytarsus_BIOUG02350_G04	0.164	0.163	0.155	0.175	0.163	0.166	0.166	0.166	0.161	0.163	0.177	0.166	0.177	0.163	0.166	0.166	0.201	0.174	0.166	0.166	0.159	0.164	0.168	0.166	0.164	0.163	0.164	0.163	0.163	0.132	0.135	0.186	0.156	0.158	0.16	0.162	0.162	0.184	0.142	0.161	0.159	0.172	0.172	0.153	0.155	0.176	0.178	0.18	0.197
Tanytarsus_BIOUG02350_H01	0.164	0.163	0.155	0.175	0.163	0.166	0.166	0.166	0.161	0.163	0.177	0.166	0.177	0.163	0.166	0.166	0.201	0.174	0.166	0.166	0.159	0.164	0.168	0.166	0.164	0.163	0.164	0.163	0.163	0.132	0.135	0.186	0.156	0.158	0.16	0.162	0.162	0.184	0.142	0.161	0.159	0.172	0.172	0.153	0.155	0.176	0.178	0.18	0.197
Tanytarsus_BIOUG02411_A11	0.162	0.161	0.148	0.168	0.161	0.162	0.17	0.162	0.159	0.159	0.161	0.162	0.161	0.17	0.162	0.162	0.181	0.167	0.162	0.162	0.159	0.164	0.164	0.162	0.162	0.161	0.161	0.17	0.17	0.157	0.157	0.18	0.144	0.146	0.148	0.15	0.15	0.159	0.138	0.134	0.134	0.149	0.149	0.158	0.159	0.158	0.16	0.162	0.167
Tanytarsus_BIOUG02411_B09	0.162	0.16	0.15	0.168	0.16	0.162	0.17	0.162	0.158	0.159	0.167	0.162	0.167	0.173	0.162	0.162	0.184	0.167	0.162	0.162	0.159	0.164	0.164	0.162	0.162	0.16	0.16	0.173	0.173	0.168	0.167	0.179	0.151	0.153	0.157	0.159	0.159	0.165	0.137	0.135	0.135	0.145	0.145	0.162	0.163	0.164	0.164	0.167	0.17
Tanytarsus_barbitarsis_BIOUG02411_C01	0.198	0.203	0.193	0.202	0.203	0.196	0.194	0.196	0.201	0.2	0.191	0.196	0.191	0.176	0.196	0.196	0.207	0.196	0.196	0.196	0.197	0.194	0.198	0.196	0.198	0.203	0.198	0.176	0.176	0.173	0.175	0.206	0.185	0.187	0.193	0.195	0.195	0.197	0.173	0.173	0.159	0.19	0.19	0.165	0.165	0.17	0.172	0.185	0.159
Tanytarsus_BIOUG02411_C02	0.164	0.163	0.155	0.175	0.163	0.166	0.166	0.166	0.161	0.163	0.177	0.166	0.177	0.163	0.166	0.166	0.201	0.174	0.166	0.166	0.159	0.164	0.168	0.166	0.164	0.163	0.164	0.163	0.163	0.132	0.135	0.186	0.156	0.158	0.16	0.162	0.162	0.184	0.142	0.161	0.159	0.172	0.172	0.153	0.155	0.176	0.178	0.18	0.197
Tanytarsus_BIOUG02411_C03	0.164	0.163	0.155	0.175	0.163	0.166	0.166	0.166	0.161	0.163	0.177	0.166	0.177	0.163	0.166	0.166	0.201	0.174	0.166	0.166	0.159	0.164	0.168	0.166	0.164	0.163	0.164	0.163	0.163	0.132	0.135	0.186	0.156	0.158	0.16	0.162	0.162	0.184	0.142	0.161	0.159	0.172	0.172	0.153	0.155	0.176	0.178	0.18	0.197
Tanytarsus_BIOUG02411_C04	0.164	0.163	0.155	0.175	0.163	0.166	0.166	0.166	0.161	0.163	0.177	0.166	0.177	0.163	0.166	0.166	0.201	0.174	0.166	0.166	0.159	0.164	0.168	0.166	0.164	0.163	0.164	0.163	0.163	0.132	0.135	0.186	0.156	0.158	0.16	0.162	0.162	0.184	0.142	0.161	0.159	0.172	0.172	0.153	0.155	0.176	0.178	0.18	0.197
Tanytarsus_barbitarsis_BIOUG02411_D07	0.196	0.2	0.187	0.199	0.2	0.194	0.193	0.194	0.198	0.197	0.186	0.194	0.186	0.175	0.194	0.194	0.207	0.193	0.194	0.194	0.194	0.192	0.196	0.194	0.196	0.2	0.196	0.175	0.175	0.17	0.172	0.203	0.187	0.189	0.191	0.193	0.193	0.197	0.172	0.172	0.159	0.193	0.193	0.166	0.167	0.172	0.174	0.178	0.153
Tanytarsus_bispinosus_BIOUG02411_D11	0.16	0.157	0.141	0.162	0.153	0.162	0.163	0.162	0.155	0.147	0.168	0.162	0.168	0.169	0.162	0.162	0.179	0.153	0.162	0.162	0.159	0.16	0.164	0.162	0.16	0.157	0.16	0.169	0.169	0.157	0.162	0.146	0.137	0.139	0.143	0.143	0.144	0.146	0.125	0.112	0.121	0.142	0.142	0.126	0.134	0.15	0.15	0.153	0.16
Tanytarsus_BIOUG02411_G04	0.164	0.163	0.155	0.175	0.163	0.166	0.166	0.166	0.161	0.163	0.177	0.166	0.177	0.163	0.166	0.166	0.201	0.174	0.166	0.166	0.159	0.164	0.168	0.166	0.164	0.163	0.164	0.163	0.163	0.132	0.135	0.186	0.156	0.158	0.16	0.162	0.162	0.184	0.142	0.161	0.159	0.172	0.172	0.153	0.155	0.176	0.178	0.18	0.197
Tanytarsus_barbitarsis_BIOUG02411_H07	0.196	0.2	0.189	0.199	0.2	0.194	0.191	0.194	0.198	0.197	0.192	0.194	0.192	0.175	0.194	0.194	0.209	0.193	0.194	0.194	0.194	0.192	0.196	0.194	0.196	0.2	0.196	0.175	0.175	0.174	0.176	0.205	0.187	0.189	0.195	0.197	0.197	0.197	0.174	0.172	0.159	0.191	0.191	0.166	0.169	0.172	0.174	0.182	0.156
Tanytarsus_barbitarsis_BIOUG02411_H08	0.198	0.202	0.192	0.201	0.202	0.196	0.193	0.196	0.2	0.199	0.19	0.196	0.19	0.177	0.196	0.196	0.209	0.195	0.196	0.196	0.196	0.194	0.198	0.196	0.198	0.202	0.198	0.177	0.177	0.172	0.174	0.205	0.187	0.189	0.195	0.197	0.197	0.199	0.172	0.172	0.159	0.191	0.191	0.166	0.167	0.17	0.172	0.184	0.158
Tanytarsus_BIOUG02412_B02	0.171	0.167	0.155	0.175	0.167	0.173	0.173	0.173	0.165	0.163	0.179	0.173	0.179	0.166	0.173	0.171	0.201	0.174	0.173	0.173	0.164	0.169	0.173	0.173	0.171	0.167	0.169	0.166	0.166	0.132	0.133	0.186	0.153	0.155	0.157	0.159	0.159	0.177	0.141	0.166	0.164	0.177	0.177	0.153	0.155	0.179	0.181	0.179	0.202
Tanytarsus_BIOUG02412_B05	0.166	0.165	0.155	0.175	0.165	0.168	0.168	0.168	0.163	0.163	0.175	0.168	0.175	0.161	0.168	0.168	0.199	0.174	0.168	0.168	0.162	0.166	0.17	0.168	0.166	0.165	0.166	0.161	0.161	0.132	0.133	0.184	0.154	0.156	0.158	0.16	0.16	0.182	0.144	0.163	0.157	0.17	0.17	0.155	0.157	0.174	0.176	0.178	0.199
Tanytarsus_BIOUG02412_B06	0.164	0.163	0.155	0.175	0.163	0.166	0.166	0.166	0.161	0.163	0.177	0.166	0.177	0.163	0.166	0.166	0.201	0.174	0.166	0.166	0.159	0.164	0.168	0.166	0.164	0.163	0.164	0.163	0.163	0.132	0.135	0.186	0.156	0.158	0.16	0.162	0.162	0.184	0.142	0.161	0.159	0.172	0.172	0.153	0.155	0.176	0.178	0.18	0.197
Tanytarsus_BIOUG02412_B07	0.164	0.163	0.155	0.175	0.163	0.166	0.166	0.166	0.161	0.163	0.177	0.166	0.177	0.163	0.166	0.166	0.201	0.174	0.166	0.166	0.159	0.164	0.168	0.166	0.164	0.163	0.164	0.163	0.163	0.132	0.135	0.186	0.156	0.158	0.16	0.162	0.162	0.184	0.142	0.161	0.159	0.172	0.172	0.153	0.155	0.176	0.178	0.18	0.197
Tanytarsus_BIOUG02412_E11	0.161	0.159	0.153	0.173	0.159	0.163	0.163	0.163	0.157	0.161	0.178	0.163	0.178	0.167	0.163	0.163	0.205	0.172	0.163	0.163	0.157	0.161	0.165	0.163	0.161	0.159	0.161	0.167	0.167	0.134	0.135	0.19	0.156	0.158	0.16	0.161	0.161	0.18	0.146	0.165	0.163	0.176	0.176	0.149	0.153	0.18	0.182	0.176	0.199
Tanytarsus_BIOUG02412_F11	0.163	0.161	0.158	0.173	0.161	0.164	0.166	0.164	0.159	0.161	0.175	0.164	0.175	0.165	0.164	0.164	0.201	0.172	0.164	0.164	0.159	0.163	0.166	0.164	0.163	0.161	0.163	0.165	0.165	0.134	0.137	0.186	0.158	0.16	0.162	0.163	0.163	0.186	0.142	0.161	0.159	0.172	0.172	0.155	0.157	0.176	0.178	0.18	0.197
Tanytarsus_BIOUG02412_H06	0.164	0.163	0.155	0.175	0.163	0.166	0.166	0.166	0.161	0.163	0.177	0.166	0.177	0.165	0.166	0.166	0.203	0.174	0.166	0.166	0.159	0.164	0.168	0.166	0.164	0.163	0.164	0.165	0.165	0.134	0.137	0.188	0.158	0.16	0.162	0.163	0.163	0.184	0.144	0.163	0.161	0.174	0.174	0.153	0.155	0.178	0.18	0.18	0.195
Tanytarsus_barbitarsis_BIOUG02413_A02	0.196	0.2	0.187	0.199	0.2	0.194	0.193	0.194	0.198	0.197	0.186	0.194	0.186	0.175	0.194	0.194	0.207	0.193	0.194	0.194	0.194	0.192	0.196	0.194	0.196	0.2	0.196	0.175	0.175	0.17	0.172	0.203	0.187	0.189	0.191	0.193	0.193	0.197	0.172	0.172	0.159	0.193	0.193	0.166	0.167	0.172	0.174	0.178	0.153
Tanytarsus_BIOUG02413_C03	0.164	0.163	0.155	0.175	0.163	0.166	0.166	0.166	0.161	0.163	0.177	0.166	0.177	0.163	0.166	0.166	0.201	0.174	0.166	0.166	0.159	0.164	0.168	0.166	0.164	0.163	0.164	0.163	0.163	0.132	0.135	0.186	0.156	0.158	0.16	0.162	0.162	0.184	0.142	0.161	0.159	0.172	0.172	0.153	0.155	0.176	0.178	0.18	0.197
Tanytarsus_BIOUG02413_D04	0.163	0.161	0.152	0.173	0.161	0.165	0.166	0.165	0.159	0.161	0.182	0.165	0.182	0.161	0.165	0.165	0.207	0.172	0.165	0.165	0.159	0.163	0.167	0.165	0.163	0.161	0.163	0.161	0.161	0.14	0.143	0.188	0.161	0.163	0.167	0.169	0.169	0.188	0.144	0.167	0.165	0.169	0.169	0.157	0.16	0.181	0.181	0.183	0.206
Tanytarsus_BIOUG02413_E08	0.166	0.164	0.158	0.177	0.164	0.168	0.168	0.168	0.163	0.165	0.179	0.168	0.179	0.165	0.168	0.168	0.203	0.176	0.168	0.168	0.161	0.166	0.17	0.168	0.166	0.164	0.166	0.165	0.165	0.134	0.136	0.188	0.158	0.159	0.161	0.163	0.163	0.186	0.144	0.163	0.161	0.172	0.172	0.155	0.157	0.178	0.18	0.18	0.197
Tanytarsus_BIOUG02413_E10	0.164	0.163	0.155	0.175	0.163	0.166	0.166	0.166	0.161	0.163	0.177	0.166	0.177	0.163	0.166	0.166	0.201	0.174	0.166	0.166	0.159	0.164	0.168	0.166	0.164	0.163	0.164	0.163	0.163	0.132	0.135	0.186	0.156	0.158	0.16	0.162	0.162	0.184	0.142	0.161	0.159	0.172	0.172	0.153	0.155	0.176	0.178	0.18	0.197
Tanytarsus_BIOUG02413_F11	0.164	0.163	0.155	0.175	0.163	0.166	0.166	0.166	0.161	0.163	0.177	0.166	0.177	0.163	0.166	0.166	0.201	0.174	0.166	0.166	0.159	0.164	0.168	0.166	0.164	0.163	0.164	0.163	0.163	0.132	0.135	0.186	0.156	0.158	0.16	0.162	0.162	0.184	0.142	0.161	0.159	0.172	0.172	0.153	0.155	0.176	0.178	0.18	0.197
Tanytarsus_barbitarsis_BIOUG02413_G03	0.198	0.202	0.191	0.201	0.202	0.195	0.193	0.195	0.2	0.199	0.192	0.195	0.192	0.182	0.195	0.195	0.215	0.195	0.195	0.195	0.196	0.193	0.198	0.195	0.198	0.202	0.198	0.182	0.182	0.177	0.18	0.208	0.188	0.19	0.199	0.201	0.201	0.202	0.178	0.178	0.164	0.192	0.192	0.171	0.172	0.173	0.175	0.188	0.163
Tanytarsus_BIOUG02413_H07	0.165	0.163	0.156	0.176	0.163	0.167	0.166	0.167	0.161	0.164	0.183	0.167	0.183	0.164	0.167	0.167	0.204	0.175	0.167	0.167	0.159	0.165	0.169	0.167	0.165	0.163	0.165	0.164	0.164	0.137	0.14	0.188	0.16	0.162	0.166	0.168	0.168	0.188	0.145	0.164	0.162	0.174	0.174	0.158	0.16	0.182	0.184	0.182	0.201
Tanytarsus_BIOUG02414_D01	0.164	0.163	0.155	0.175	0.163	0.166	0.166	0.166	0.161	0.163	0.177	0.166	0.177	0.163	0.166	0.166	0.201	0.174	0.166	0.166	0.159	0.164	0.168	0.166	0.164	0.163	0.164	0.163	0.163	0.132	0.135	0.186	0.156	0.158	0.16	0.162	0.162	0.184	0.142	0.161	0.159	0.172	0.172	0.153	0.155	0.176	0.178	0.18	0.197
Tanytarsus_BIOUG02414_D11	0.164	0.163	0.155	0.175	0.163	0.166	0.166	0.166	0.161	0.163	0.177	0.166	0.177	0.163	0.166	0.166	0.201	0.174	0.166	0.166	0.159	0.164	0.168	0.166	0.164	0.163	0.164	0.163	0.163	0.132	0.135	0.186	0.156	0.158	0.16	0.162	0.162	0.184	0.142	0.161	0.159	0.172	0.172	0.153	0.155	0.176	0.178	0.18	0.197
Tanytarsus_BIOUG02414_E08	0.164	0.163	0.155	0.175	0.163	0.166	0.166	0.166	0.161	0.163	0.177	0.166	0.177	0.163	0.166	0.166	0.201	0.174	0.166	0.166	0.159	0.164	0.168	0.166	0.164	0.163	0.164	0.163	0.163	0.132	0.135	0.186	0.156	0.158	0.16	0.162	0.162	0.184	0.142	0.161	0.159	0.172	0.172	0.153	0.155	0.176	0.178	0.18	0.197
Tanytarsus_BIOUG02414_E10	0.164	0.163	0.155	0.175	0.163	0.166	0.166	0.166	0.161	0.163	0.177	0.166	0.177	0.163	0.166	0.166	0.201	0.174	0.166	0.166	0.159	0.164	0.168	0.166	0.164	0.163	0.164	0.163	0.163	0.132	0.135	0.186	0.156	0.158	0.16	0.162	0.162	0.184	0.142	0.161	0.159	0.172	0.172	0.153	0.155	0.176	0.178	0.18	0.197
Tanytarsus_BIOUG02414_F09	0.164	0.163	0.155	0.175	0.163	0.166	0.166	0.166	0.161	0.163	0.177	0.166	0.177	0.163	0.166	0.166	0.201	0.174	0.166	0.166	0.159	0.164	0.168	0.166	0.164	0.163	0.164	0.163	0.163	0.132	0.135	0.186	0.156	0.158	0.16	0.162	0.162	0.184	0.142	0.161	0.159	0.172	0.172	0.153	0.155	0.176	0.178	0.18	0.197
Tanytarsus_BIOUG02414_F12	0.164	0.163	0.155	0.175	0.163	0.166	0.166	0.166	0.161	0.163	0.177	0.166	0.177	0.163	0.166	0.166	0.201	0.174	0.166	0.166	0.159	0.164	0.168	0.166	0.164	0.163	0.164	0.163	0.163	0.132	0.135	0.186	0.156	0.158	0.16	0.162	0.162	0.184	0.142	0.161	0.159	0.172	0.172	0.153	0.155	0.176	0.178	0.18	0.197
Tanytarsus_BIOUG02414_H03	0.164	0.163	0.155	0.175	0.163	0.166	0.166	0.166	0.161	0.163	0.177	0.166	0.177	0.163	0.166	0.166	0.201	0.174	0.166	0.166	0.159	0.164	0.168	0.166	0.164	0.163	0.164	0.163	0.163	0.132	0.135	0.186	0.156	0.158	0.16	0.162	0.162	0.184	0.142	0.161	0.159	0.172	0.172	0.153	0.155	0.176	0.178	0.18	0.197
Tanytarsus_barbitarsis_BIOUG02415_A03	0.198	0.202	0.192	0.201	0.202	0.196	0.193	0.196	0.2	0.199	0.19	0.196	0.19	0.177	0.196	0.196	0.209	0.195	0.196	0.196	0.196	0.194	0.198	0.196	0.198	0.202	0.198	0.177	0.177	0.172	0.174	0.205	0.187	0.189	0.195	0.197	0.197	0.199	0.172	0.172	0.159	0.191	0.191	0.166	0.167	0.17	0.172	0.184	0.158
Tanytarsus_barbitarsis_BIOUG02415_C11	0.202	0.206	0.197	0.206	0.206	0.2	0.196	0.2	0.204	0.204	0.192	0.2	0.192	0.179	0.2	0.2	0.207	0.2	0.2	0.2	0.199	0.198	0.202	0.2	0.202	0.206	0.202	0.179	0.179	0.176	0.178	0.21	0.185	0.187	0.193	0.195	0.195	0.201	0.174	0.172	0.159	0.193	0.193	0.168	0.169	0.168	0.17	0.186	0.158
Tanytarsus_BIOUG02415_D10	0.164	0.163	0.155	0.175	0.163	0.166	0.166	0.166	0.161	0.163	0.177	0.166	0.177	0.163	0.166	0.166	0.201	0.174	0.166	0.166	0.159	0.164	0.168	0.166	0.164	0.163	0.164	0.163	0.163	0.132	0.135	0.186	0.156	0.158	0.16	0.162	0.162	0.184	0.142	0.161	0.159	0.172	0.172	0.153	0.155	0.176	0.178	0.18	0.197
Tanytarsus_BIOUG02415_F06	0.162	0.161	0.148	0.168	0.161	0.162	0.17	0.162	0.159	0.159	0.161	0.162	0.161	0.17	0.162	0.162	0.181	0.167	0.162	0.162	0.159	0.164	0.164	0.162	0.162	0.161	0.161	0.17	0.17	0.157	0.157	0.18	0.144	0.146	0.148	0.15	0.15	0.159	0.138	0.134	0.134	0.149	0.149	0.158	0.159	0.158	0.16	0.162	0.167
Tanytarsus_BIOUG02415_F11	0.164	0.163	0.155	0.175	0.163	0.166	0.166	0.166	0.161	0.163	0.177	0.166	0.177	0.163	0.166	0.166	0.201	0.174	0.166	0.166	0.159	0.164	0.168	0.166	0.164	0.163	0.164	0.163	0.163	0.132	0.135	0.186	0.156	0.158	0.16	0.162	0.162	0.184	0.142	0.161	0.159	0.172	0.172	0.153	0.155	0.176	0.178	0.18	0.197
Tanytarsus_BIOUG02415_G09	0.164	0.163	0.155	0.175	0.163	0.166	0.166	0.166	0.161	0.163	0.177	0.166	0.177	0.163	0.166	0.166	0.201	0.174	0.166	0.166	0.159	0.164	0.168	0.166	0.164	0.163	0.164	0.163	0.163	0.132	0.135	0.186	0.156	0.158	0.16	0.162	0.162	0.184	0.142	0.161	0.159	0.172	0.172	0.153	0.155	0.176	0.178	0.18	0.197
Tanytarsus_BIOUG02415_G12	0.164	0.163	0.155	0.175	0.163	0.166	0.166	0.166	0.161	0.163	0.177	0.166	0.177	0.163	0.166	0.166	0.201	0.174	0.166	0.166	0.159	0.164	0.168	0.166	0.164	0.163	0.164	0.163	0.163	0.132	0.135	0.186	0.156	0.158	0.16	0.162	0.162	0.184	0.142	0.161	0.159	0.172	0.172	0.153	0.155	0.176	0.178	0.18	0.197
Tanytarsus_BIOUG02415_H06	0.164	0.163	0.155	0.175	0.163	0.166	0.166	0.166	0.161	0.163	0.177	0.166	0.177	0.163	0.166	0.166	0.201	0.174	0.166	0.166	0.159	0.164	0.168	0.166	0.164	0.163	0.164	0.163	0.163	0.132	0.135	0.186	0.156	0.158	0.16	0.162	0.162	0.184	0.142	0.161	0.159	0.172	0.172	0.153	0.155	0.176	0.178	0.18	0.197
Tanytarsus_BIOUG02416_A05	0.164	0.163	0.155	0.175	0.163	0.166	0.166	0.166	0.161	0.163	0.177	0.166	0.177	0.163	0.166	0.166	0.201	0.174	0.166	0.166	0.159	0.164	0.168	0.166	0.164	0.163	0.164	0.163	0.163	0.132	0.135	0.186	0.156	0.158	0.16	0.162	0.162	0.184	0.142	0.161	0.159	0.172	0.172	0.153	0.155	0.176	0.178	0.18	0.197
Tanytarsus_barbitarsis_BIOUG02416_B04	0.196	0.2	0.187	0.199	0.2	0.194	0.193	0.194	0.198	0.197	0.186	0.194	0.186	0.175	0.194	0.194	0.207	0.193	0.194	0.194	0.194	0.192	0.196	0.194	0.196	0.2	0.196	0.175	0.175	0.17	0.172	0.203	0.187	0.189	0.191	0.193	0.193	0.197	0.172	0.172	0.159	0.193	0.193	0.166	0.167	0.172	0.174	0.178	0.153
Tanytarsus_barbitarsis_BIOUG02416_C05	0.196	0.2	0.189	0.199	0.2	0.194	0.191	0.194	0.198	0.197	0.188	0.194	0.188	0.175	0.194	0.194	0.207	0.193	0.194	0.194	0.194	0.192	0.196	0.194	0.196	0.2	0.196	0.175	0.175	0.17	0.172	0.203	0.185	0.187	0.193	0.195	0.195	0.197	0.17	0.17	0.157	0.189	0.189	0.168	0.169	0.168	0.17	0.182	0.156
Tanytarsus_BIOUG02416_D06	0.164	0.163	0.155	0.175	0.163	0.166	0.166	0.166	0.161	0.163	0.177	0.166	0.177	0.163	0.166	0.166	0.201	0.174	0.166	0.166	0.159	0.164	0.168	0.166	0.164	0.163	0.164	0.163	0.163	0.132	0.135	0.186	0.156	0.158	0.16	0.162	0.162	0.184	0.142	0.161	0.159	0.172	0.172	0.153	0.155	0.176	0.178	0.18	0.197
Tanytarsus_BIOUG02416_D11	0.164	0.163	0.155	0.175	0.163	0.166	0.166	0.166	0.161	0.163	0.177	0.166	0.177	0.165	0.166	0.166	0.201	0.174	0.166	0.166	0.159	0.164	0.168	0.166	0.164	0.163	0.164	0.165	0.165	0.134	0.137	0.186	0.156	0.158	0.16	0.162	0.162	0.184	0.144	0.161	0.159	0.172	0.172	0.155	0.157	0.176	0.178	0.18	0.199
Tanytarsus_barbitarsis_BIOUG02416_E09	0.202	0.206	0.197	0.206	0.206	0.2	0.198	0.2	0.204	0.204	0.19	0.2	0.19	0.181	0.2	0.2	0.209	0.2	0.2	0.2	0.201	0.198	0.202	0.2	0.202	0.206	0.202	0.181	0.181	0.176	0.178	0.208	0.191	0.193	0.195	0.197	0.197	0.199	0.176	0.176	0.163	0.196	0.196	0.174	0.175	0.172	0.174	0.186	0.16
Tanytarsus_BIOUG02416_F02	0.164	0.163	0.155	0.175	0.163	0.166	0.166	0.166	0.161	0.163	0.175	0.166	0.175	0.163	0.166	0.166	0.199	0.174	0.166	0.166	0.159	0.164	0.168	0.166	0.164	0.163	0.164	0.163	0.163	0.132	0.135	0.184	0.154	0.156	0.158	0.16	0.16	0.182	0.14	0.159	0.157	0.174	0.174	0.151	0.153	0.174	0.176	0.178	0.197
Tanytarsus_BIOUG02416_F07	0.164	0.163	0.155	0.175	0.163	0.166	0.166	0.166	0.161	0.163	0.177	0.166	0.177	0.163	0.166	0.166	0.201	0.174	0.166	0.166	0.159	0.164	0.168	0.166	0.164	0.163	0.164	0.163	0.163	0.132	0.135	0.186	0.156	0.158	0.16	0.162	0.162	0.184	0.142	0.161	0.159	0.172	0.172	0.153	0.155	0.176	0.178	0.18	0.197
Tanytarsus_BIOUG02416_G01	0.164	0.163	0.155	0.175	0.163	0.166	0.166	0.166	0.161	0.163	0.177	0.166	0.177	0.163	0.166	0.166	0.201	0.174	0.166	0.166	0.159	0.164	0.168	0.166	0.164	0.163	0.164	0.163	0.163	0.132	0.135	0.186	0.156	0.158	0.16	0.162	0.162	0.184	0.142	0.161	0.159	0.172	0.172	0.153	0.155	0.176	0.178	0.18	0.197
Tanytarsus_BIOUG02416_G12	0.164	0.163	0.155	0.175	0.163	0.166	0.166	0.166	0.161	0.163	0.177	0.166	0.177	0.163	0.166	0.166	0.201	0.174	0.166	0.166	0.159	0.164	0.168	0.166	0.164	0.163	0.164	0.163	0.163	0.132	0.135	0.186	0.156	0.158	0.16	0.162	0.162	0.184	0.142	0.161	0.159	0.172	0.172	0.153	0.155	0.176	0.178	0.18	0.197
Tanytarsus_BIOUG02416_H11	0.164	0.163	0.155	0.175	0.163	0.166	0.166	0.166	0.161	0.163	0.177	0.166	0.177	0.163	0.166	0.166	0.201	0.174	0.166	0.166	0.159	0.164	0.168	0.166	0.164	0.163	0.164	0.163	0.163	0.132	0.135	0.186	0.156	0.158	0.16	0.162	0.162	0.184	0.142	0.161	0.159	0.172	0.172	0.153	0.155	0.176	0.178	0.18	0.197
Tanytarsus_barbitarsis_BIOUG02417_B01	0.199	0.203	0.194	0.203	0.203	0.197	0.193	0.197	0.201	0.201	0.188	0.197	0.188	0.176	0.197	0.197	0.21	0.197	0.197	0.197	0.196	0.195	0.199	0.197	0.199	0.203	0.199	0.176	0.176	0.171	0.174	0.205	0.184	0.186	0.194	0.196	0.196	0.199	0.172	0.172	0.159	0.191	0.191	0.166	0.167	0.17	0.172	0.184	0.158
Tanytarsus_BIOUG02417_C01	0.162	0.16	0.151	0.172	0.16	0.164	0.166	0.164	0.158	0.16	0.181	0.164	0.181	0.163	0.164	0.164	0.206	0.171	0.164	0.164	0.159	0.162	0.166	0.164	0.162	0.16	0.162	0.163	0.163	0.14	0.142	0.186	0.16	0.162	0.167	0.169	0.169	0.189	0.145	0.167	0.164	0.171	0.171	0.158	0.161	0.183	0.183	0.182	0.205
Tanytarsus_barbitarsis_BIOUG02417_E06	0.196	0.2	0.189	0.199	0.2	0.194	0.191	0.194	0.198	0.197	0.192	0.194	0.192	0.179	0.194	0.194	0.211	0.193	0.194	0.194	0.194	0.192	0.196	0.194	0.196	0.2	0.196	0.179	0.179	0.172	0.174	0.203	0.189	0.191	0.197	0.195	0.199	0.199	0.174	0.172	0.159	0.193	0.193	0.164	0.165	0.172	0.174	0.184	0.158
Tanytarsus_BIOUG02417_E09	0.164	0.163	0.155	0.175	0.163	0.166	0.166	0.166	0.161	0.163	0.177	0.166	0.177	0.163	0.166	0.166	0.201	0.174	0.166	0.166	0.159	0.164	0.168	0.166	0.164	0.163	0.164	0.163	0.163	0.132	0.135	0.186	0.156	0.158	0.16	0.162	0.162	0.184	0.142	0.161	0.159	0.172	0.172	0.153	0.155	0.176	0.178	0.18	0.197
Tanytarsus_BIOUG02417_G05	0.164	0.163	0.155	0.175	0.163	0.166	0.166	0.166	0.161	0.163	0.177	0.166	0.177	0.163	0.166	0.166	0.201	0.174	0.166	0.166	0.159	0.164	0.168	0.166	0.164	0.163	0.164	0.163	0.163	0.132	0.135	0.186	0.156	0.158	0.16	0.162	0.162	0.184	0.142	0.161	0.159	0.172	0.172	0.153	0.155	0.176	0.178	0.18	0.197
Tanytarsus_barbitarsis_BIOUG02417_H01	0.195	0.199	0.186	0.198	0.199	0.193	0.193	0.193	0.197	0.196	0.186	0.193	0.186	0.176	0.193	0.193	0.208	0.192	0.193	0.193	0.194	0.191	0.195	0.193	0.195	0.199	0.195	0.176	0.176	0.171	0.174	0.201	0.186	0.188	0.192	0.194	0.194	0.197	0.174	0.174	0.16	0.193	0.193	0.168	0.169	0.173	0.175	0.178	0.154
Tanytarsus_BIOUG02417_H11	0.163	0.161	0.153	0.174	0.161	0.165	0.166	0.165	0.159	0.161	0.183	0.165	0.183	0.164	0.165	0.165	0.207	0.173	0.165	0.165	0.159	0.163	0.167	0.165	0.163	0.161	0.163	0.164	0.164	0.139	0.142	0.188	0.16	0.162	0.166	0.168	0.168	0.189	0.147	0.166	0.164	0.172	0.172	0.16	0.162	0.182	0.184	0.182	0.204
Tanytarsus_BIOUG02422_A04	0.164	0.163	0.155	0.175	0.163	0.166	0.166	0.166	0.161	0.163	0.177	0.166	0.177	0.163	0.166	0.166	0.201	0.174	0.166	0.166	0.159	0.164	0.168	0.166	0.164	0.163	0.164	0.163	0.163	0.132	0.135	0.186	0.156	0.158	0.16	0.162	0.162	0.184	0.142	0.161	0.159	0.172	0.172	0.153	0.155	0.176	0.178	0.18	0.197
Tanytarsus_bispinosus_BIOUG02422_A06	0.16	0.157	0.141	0.162	0.153	0.162	0.163	0.162	0.155	0.147	0.168	0.162	0.168	0.169	0.162	0.162	0.179	0.153	0.162	0.162	0.159	0.16	0.164	0.162	0.16	0.157	0.16	0.169	0.169	0.157	0.162	0.146	0.137	0.139	0.143	0.143	0.144	0.146	0.125	0.112	0.121	0.142	0.142	0.126	0.134	0.15	0.15	0.153	0.16
Tanytarsus_BIOUG02422_A10	0.164	0.163	0.155	0.175	0.163	0.166	0.166	0.166	0.161	0.163	0.177	0.166	0.177	0.163	0.166	0.166	0.201	0.174	0.166	0.166	0.159	0.164	0.168	0.166	0.164	0.163	0.164	0.163	0.163	0.132	0.135	0.186	0.156	0.158	0.16	0.162	0.162	0.184	0.142	0.161	0.159	0.172	0.172	0.153	0.155	0.176	0.178	0.18	0.197
Tanytarsus_BIOUG02422_B01	0.164	0.163	0.155	0.175	0.163	0.166	0.166	0.166	0.161	0.163	0.177	0.166	0.177	0.163	0.166	0.166	0.201	0.174	0.166	0.166	0.159	0.164	0.168	0.166	0.164	0.163	0.164	0.163	0.163	0.132	0.135	0.186	0.156	0.158	0.16	0.162	0.162	0.184	0.142	0.161	0.159	0.172	0.172	0.153	0.155	0.176	0.178	0.18	0.197
Tanytarsus_BIOUG02422_B05	0.164	0.163	0.155	0.175	0.163	0.166	0.166	0.166	0.161	0.163	0.177	0.166	0.177	0.163	0.166	0.166	0.201	0.174	0.166	0.166	0.159	0.164	0.168	0.166	0.164	0.163	0.164	0.163	0.163	0.132	0.135	0.186	0.156	0.158	0.16	0.162	0.162	0.184	0.142	0.161	0.159	0.172	0.172	0.153	0.155	0.176	0.178	0.18	0.197
Tanytarsus_barbitarsis_BIOUG02422_B09	0.2	0.204	0.194	0.204	0.204	0.198	0.196	0.198	0.202	0.201	0.192	0.198	0.192	0.175	0.198	0.198	0.211	0.197	0.198	0.198	0.199	0.196	0.2	0.198	0.2	0.204	0.2	0.175	0.175	0.174	0.176	0.208	0.189	0.191	0.197	0.199	0.199	0.201	0.174	0.174	0.161	0.193	0.193	0.168	0.169	0.172	0.174	0.186	0.16
Tanytarsus_BIOUG02422_B11	0.164	0.163	0.155	0.175	0.163	0.166	0.166	0.166	0.161	0.163	0.177	0.166	0.177	0.163	0.166	0.166	0.201	0.174	0.166	0.166	0.159	0.164	0.168	0.166	0.164	0.163	0.164	0.163	0.163	0.132	0.135	0.186	0.156	0.158	0.16	0.162	0.162	0.184	0.142	0.161	0.159	0.172	0.172	0.153	0.155	0.176	0.178	0.18	0.197
Tanytarsus_BIOUG02422_C05	0.164	0.163	0.155	0.175	0.163	0.166	0.166	0.166	0.161	0.163	0.177	0.166	0.177	0.163	0.166	0.166	0.201	0.174	0.166	0.166	0.159	0.164	0.168	0.166	0.164	0.163	0.164	0.163	0.163	0.132	0.135	0.186	0.156	0.158	0.16	0.162	0.162	0.184	0.142	0.161	0.159	0.172	0.172	0.153	0.155	0.176	0.178	0.18	0.197
Tanytarsus_barbitarsis_BIOUG02422_C12	0.2	0.203	0.192	0.201	0.203	0.198	0.195	0.198	0.2	0.199	0.188	0.198	0.188	0.177	0.198	0.196	0.209	0.195	0.198	0.198	0.197	0.194	0.198	0.198	0.2	0.203	0.198	0.177	0.177	0.172	0.174	0.204	0.19	0.192	0.198	0.2	0.2	0.196	0.173	0.173	0.159	0.191	0.191	0.17	0.17	0.171	0.173	0.186	0.16
Tanytarsus_BIOUG02422_D07	0.161	0.159	0.146	0.166	0.159	0.161	0.17	0.161	0.157	0.157	0.159	0.161	0.159	0.168	0.161	0.161	0.179	0.165	0.161	0.161	0.159	0.162	0.162	0.161	0.161	0.159	0.159	0.168	0.168	0.157	0.157	0.178	0.144	0.146	0.148	0.15	0.15	0.157	0.136	0.132	0.134	0.147	0.147	0.158	0.159	0.156	0.158	0.16	0.165
Tanytarsus_bispinosus_BIOUG02422_E01	0.16	0.157	0.141	0.162	0.153	0.162	0.163	0.162	0.155	0.147	0.168	0.162	0.168	0.17	0.162	0.162	0.179	0.153	0.162	0.162	0.159	0.16	0.164	0.162	0.16	0.157	0.16	0.17	0.17	0.157	0.164	0.146	0.137	0.139	0.143	0.143	0.144	0.146	0.125	0.114	0.123	0.144	0.144	0.128	0.136	0.152	0.152	0.153	0.16
Tanytarsus_BIOUG02422_F04	0.164	0.163	0.155	0.175	0.163	0.166	0.166	0.166	0.161	0.163	0.177	0.166	0.177	0.163	0.166	0.166	0.201	0.174	0.166	0.166	0.159	0.164	0.168	0.166	0.164	0.163	0.164	0.163	0.163	0.132	0.135	0.186	0.156	0.158	0.16	0.162	0.162	0.184	0.142	0.161	0.159	0.172	0.172	0.153	0.155	0.176	0.178	0.18	0.197
Tanytarsus_BIOUG02422_F08	0.164	0.163	0.155	0.175	0.163	0.166	0.166	0.166	0.161	0.163	0.177	0.166	0.177	0.163	0.166	0.166	0.201	0.174	0.166	0.166	0.159	0.164	0.168	0.166	0.164	0.163	0.164	0.163	0.163	0.132	0.135	0.186	0.156	0.158	0.16	0.162	0.162	0.184	0.142	0.161	0.159	0.172	0.172	0.153	0.155	0.176	0.178	0.18	0.197
Tanytarsus_BIOUG02423_B08	0.164	0.163	0.151	0.17	0.163	0.164	0.17	0.164	0.161	0.161	0.163	0.164	0.163	0.17	0.164	0.164	0.183	0.169	0.164	0.164	0.159	0.166	0.166	0.164	0.164	0.163	0.162	0.17	0.17	0.159	0.161	0.184	0.146	0.148	0.15	0.152	0.152	0.161	0.14	0.138	0.138	0.149	0.149	0.16	0.161	0.156	0.158	0.166	0.169
Tanytarsus_BIOUG02423_B12	0.164	0.163	0.155	0.175	0.163	0.166	0.166	0.166	0.161	0.163	0.175	0.166	0.175	0.165	0.166	0.166	0.199	0.174	0.166	0.166	0.159	0.164	0.168	0.166	0.164	0.163	0.164	0.165	0.165	0.132	0.135	0.184	0.158	0.16	0.162	0.163	0.163	0.184	0.144	0.159	0.161	0.174	0.174	0.155	0.157	0.176	0.178	0.182	0.197
Tanytarsus_BIOUG02423_C01	0.164	0.163	0.155	0.175	0.163	0.166	0.166	0.166	0.161	0.163	0.177	0.166	0.177	0.163	0.166	0.166	0.201	0.174	0.166	0.166	0.159	0.164	0.168	0.166	0.164	0.163	0.164	0.163	0.163	0.132	0.135	0.186	0.156	0.158	0.16	0.162	0.162	0.184	0.142	0.161	0.159	0.172	0.172	0.153	0.155	0.176	0.178	0.18	0.197
Tanytarsus_BIOUG02423_D10	0.164	0.163	0.155	0.175	0.163	0.166	0.166	0.166	0.161	0.163	0.177	0.166	0.177	0.163	0.166	0.166	0.201	0.174	0.166	0.166	0.159	0.164	0.168	0.166	0.164	0.163	0.164	0.163	0.163	0.132	0.135	0.186	0.156	0.158	0.16	0.162	0.162	0.184	0.142	0.161	0.159	0.172	0.172	0.153	0.155	0.176	0.178	0.18	0.197
Tanytarsus_BIOUG02423_E06	0.164	0.163	0.155	0.175	0.163	0.166	0.166	0.166	0.161	0.163	0.177	0.166	0.177	0.163	0.166	0.166	0.201	0.174	0.166	0.166	0.159	0.164	0.168	0.166	0.164	0.163	0.164	0.163	0.163	0.132	0.135	0.186	0.156	0.158	0.16	0.162	0.162	0.184	0.142	0.161	0.159	0.172	0.172	0.153	0.155	0.176	0.178	0.18	0.197
Tanytarsus_bispinosus_BIOUG02423_H02	0.162	0.159	0.144	0.164	0.155	0.164	0.163	0.164	0.157	0.149	0.17	0.164	0.17	0.167	0.164	0.164	0.181	0.156	0.164	0.164	0.159	0.162	0.166	0.164	0.162	0.159	0.162	0.167	0.167	0.159	0.164	0.148	0.139	0.141	0.144	0.144	0.146	0.147	0.127	0.114	0.123	0.144	0.144	0.128	0.136	0.15	0.15	0.155	0.16
Tanytarsus_BIOUG02428_C03	0.164	0.163	0.155	0.175	0.163	0.166	0.166	0.166	0.161	0.163	0.177	0.166	0.177	0.163	0.166	0.166	0.201	0.174	0.166	0.166	0.159	0.164	0.168	0.166	0.164	0.163	0.164	0.163	0.163	0.132	0.135	0.186	0.156	0.158	0.16	0.162	0.162	0.184	0.142	0.161	0.159	0.172	0.172	0.153	0.155	0.176	0.178	0.18	0.197
Tanytarsus_bispinosus_BIOUG02428_C09	0.159	0.155	0.141	0.159	0.153	0.16	0.161	0.16	0.155	0.147	0.17	0.16	0.17	0.167	0.16	0.162	0.181	0.153	0.16	0.16	0.157	0.16	0.164	0.16	0.159	0.155	0.16	0.167	0.167	0.161	0.166	0.146	0.141	0.143	0.143	0.143	0.143	0.142	0.125	0.116	0.125	0.146	0.146	0.13	0.136	0.152	0.152	0.155	0.158
Tanytarsus_BIOUG02428_C10	0.164	0.163	0.155	0.175	0.163	0.166	0.166	0.166	0.161	0.163	0.177	0.166	0.177	0.163	0.166	0.166	0.201	0.174	0.166	0.166	0.159	0.164	0.168	0.166	0.164	0.163	0.164	0.163	0.163	0.132	0.135	0.186	0.156	0.158	0.16	0.162	0.162	0.184	0.142	0.161	0.159	0.172	0.172	0.153	0.155	0.176	0.178	0.18	0.197
Tanytarsus_BIOUG02428_H11	0.164	0.163	0.155	0.175	0.163	0.166	0.166	0.166	0.161	0.163	0.177	0.166	0.177	0.163	0.166	0.166	0.201	0.174	0.166	0.166	0.159	0.164	0.168	0.166	0.164	0.163	0.164	0.163	0.163	0.132	0.135	0.186	0.156	0.158	0.16	0.162	0.162	0.184	0.142	0.161	0.159	0.172	0.172	0.153	0.155	0.176	0.178	0.18	0.197
Tanytarsus_BIOUG02429_A05	0.164	0.163	0.155	0.175	0.163	0.166	0.166	0.166	0.161	0.163	0.177	0.166	0.177	0.163	0.166	0.166	0.201	0.174	0.166	0.166	0.159	0.164	0.168	0.166	0.164	0.163	0.164	0.163	0.163	0.132	0.135	0.186	0.156	0.158	0.16	0.162	0.162	0.184	0.142	0.161	0.159	0.172	0.172	0.153	0.155	0.176	0.178	0.18	0.197
Tanytarsus_barbitarsis_BIOUG02429_A11	0.2	0.204	0.192	0.201	0.204	0.198	0.196	0.198	0.202	0.199	0.192	0.198	0.192	0.179	0.198	0.198	0.211	0.195	0.198	0.198	0.199	0.196	0.2	0.198	0.2	0.204	0.2	0.179	0.179	0.172	0.172	0.203	0.189	0.191	0.197	0.199	0.199	0.201	0.172	0.174	0.161	0.193	0.193	0.168	0.169	0.172	0.174	0.186	0.16
Tanytarsus_bispinosus_BIOUG02429_B03	0.162	0.159	0.144	0.164	0.155	0.164	0.165	0.164	0.157	0.149	0.17	0.164	0.17	0.17	0.164	0.164	0.181	0.156	0.164	0.164	0.161	0.162	0.166	0.164	0.162	0.159	0.162	0.17	0.17	0.159	0.164	0.144	0.135	0.137	0.141	0.141	0.143	0.144	0.123	0.114	0.123	0.144	0.144	0.128	0.136	0.152	0.152	0.155	0.162
Tanytarsus_BIOUG02429_B09	0.164	0.163	0.155	0.175	0.163	0.166	0.166	0.166	0.161	0.163	0.177	0.166	0.177	0.163	0.166	0.166	0.201	0.174	0.166	0.166	0.159	0.164	0.168	0.166	0.164	0.163	0.164	0.163	0.163	0.132	0.135	0.186	0.156	0.158	0.16	0.162	0.162	0.184	0.142	0.161	0.159	0.172	0.172	0.153	0.155	0.176	0.178	0.18	0.197
Tanytarsus_bispinosus_BIOUG02429_C03	0.16	0.157	0.141	0.162	0.153	0.162	0.163	0.162	0.155	0.147	0.168	0.162	0.168	0.169	0.162	0.162	0.179	0.153	0.162	0.162	0.159	0.16	0.164	0.162	0.16	0.157	0.16	0.169	0.169	0.157	0.162	0.146	0.137	0.139	0.143	0.143	0.144	0.146	0.125	0.112	0.121	0.142	0.142	0.126	0.134	0.15	0.15	0.153	0.16
Tanytarsus_BIOUG02429_C07	0.164	0.163	0.155	0.175	0.163	0.166	0.166	0.166	0.161	0.163	0.177	0.166	0.177	0.163	0.166	0.166	0.201	0.174	0.166	0.166	0.159	0.164	0.168	0.166	0.164	0.163	0.164	0.163	0.163	0.132	0.135	0.186	0.156	0.158	0.16	0.162	0.162	0.184	0.142	0.161	0.159	0.172	0.172	0.153	0.155	0.176	0.178	0.18	0.197
Tanytarsus_BIOUG02429_D01	0.164	0.163	0.155	0.175	0.163	0.166	0.166	0.166	0.161	0.163	0.177	0.166	0.177	0.163	0.166	0.166	0.201	0.174	0.166	0.166	0.159	0.164	0.168	0.166	0.164	0.163	0.164	0.163	0.163	0.132	0.135	0.186	0.156	0.158	0.16	0.162	0.162	0.184	0.142	0.161	0.159	0.172	0.172	0.153	0.155	0.176	0.178	0.18	0.197
Tanytarsus_BIOUG02429_D04	0.172	0.165	0.155	0.175	0.165	0.172	0.171	0.172	0.163	0.163	0.177	0.172	0.177	0.162	0.172	0.17	0.204	0.174	0.172	0.172	0.162	0.167	0.172	0.172	0.172	0.165	0.167	0.162	0.162	0.13	0.13	0.183	0.155	0.157	0.159	0.161	0.161	0.177	0.141	0.167	0.164	0.177	0.177	0.149	0.151	0.18	0.182	0.176	0.202
Tanytarsus_barbitarsis_BIOUG02429_D12	0.2	0.204	0.192	0.201	0.204	0.198	0.196	0.198	0.202	0.199	0.192	0.198	0.192	0.179	0.198	0.198	0.211	0.195	0.198	0.198	0.199	0.196	0.2	0.198	0.2	0.204	0.2	0.179	0.179	0.172	0.172	0.203	0.189	0.191	0.197	0.199	0.199	0.201	0.172	0.174	0.161	0.193	0.193	0.168	0.169	0.172	0.174	0.186	0.16
Tanytarsus_barbitarsis_BIOUG02429_E01	0.196	0.2	0.187	0.197	0.2	0.194	0.191	0.194	0.198	0.195	0.192	0.194	0.192	0.175	0.194	0.194	0.207	0.19	0.194	0.194	0.194	0.192	0.196	0.194	0.196	0.2	0.196	0.175	0.175	0.168	0.169	0.199	0.185	0.187	0.193	0.195	0.195	0.197	0.169	0.17	0.157	0.189	0.189	0.168	0.169	0.168	0.17	0.182	0.156
Tanytarsus_bispinosus_BIOUG02429_E08	0.161	0.157	0.141	0.162	0.153	0.162	0.163	0.162	0.155	0.147	0.169	0.162	0.169	0.169	0.162	0.162	0.179	0.153	0.162	0.162	0.159	0.161	0.164	0.162	0.161	0.157	0.161	0.169	0.169	0.157	0.16	0.144	0.137	0.139	0.143	0.143	0.145	0.146	0.127	0.112	0.121	0.142	0.142	0.126	0.134	0.15	0.15	0.153	0.16
Tanytarsus_BIOUG02429_F10	0.164	0.163	0.155	0.175	0.163	0.166	0.166	0.166	0.161	0.163	0.177	0.166	0.177	0.163	0.166	0.166	0.201	0.174	0.166	0.166	0.159	0.164	0.168	0.166	0.164	0.163	0.164	0.163	0.163	0.132	0.135	0.186	0.156	0.158	0.16	0.162	0.162	0.184	0.142	0.161	0.159	0.172	0.172	0.153	0.155	0.176	0.178	0.18	0.197
Tanytarsus_bispinosus_BIOUG02429_G04	0.161	0.157	0.141	0.162	0.153	0.162	0.163	0.162	0.155	0.147	0.169	0.162	0.169	0.17	0.162	0.162	0.179	0.153	0.162	0.162	0.159	0.161	0.164	0.162	0.161	0.157	0.161	0.17	0.17	0.157	0.164	0.146	0.137	0.139	0.143	0.143	0.145	0.144	0.125	0.114	0.123	0.144	0.144	0.128	0.136	0.152	0.152	0.153	0.16
Tanytarsus_BIOUG02429_G08	0.164	0.163	0.155	0.175	0.163	0.166	0.166	0.166	0.161	0.163	0.177	0.166	0.177	0.163	0.166	0.166	0.201	0.174	0.166	0.166	0.159	0.164	0.168	0.166	0.164	0.163	0.164	0.163	0.163	0.132	0.135	0.186	0.156	0.158	0.16	0.162	0.162	0.184	0.142	0.161	0.159	0.172	0.172	0.153	0.155	0.176	0.178	0.18	0.197
Tanytarsus_bispinosus_BIOUG02429_H11	0.16	0.157	0.141	0.162	0.153	0.162	0.163	0.162	0.155	0.147	0.168	0.162	0.168	0.169	0.162	0.162	0.179	0.153	0.162	0.162	0.159	0.16	0.164	0.162	0.16	0.157	0.16	0.169	0.169	0.157	0.162	0.146	0.137	0.139	0.143	0.143	0.144	0.146	0.125	0.112	0.121	0.142	0.142	0.126	0.134	0.15	0.15	0.153	0.16
Tanytarsus_BIOUG02496_A11	0.162	0.161	0.148	0.168	0.161	0.162	0.17	0.162	0.159	0.159	0.161	0.162	0.161	0.17	0.162	0.162	0.181	0.167	0.162	0.162	0.159	0.164	0.164	0.162	0.162	0.161	0.161	0.17	0.17	0.157	0.157	0.18	0.144	0.146	0.148	0.15	0.15	0.159	0.138	0.134	0.134	0.149	0.149	0.158	0.159	0.158	0.16	0.162	0.167
Tanytarsus_BIOUG02496_B03	0.164	0.163	0.155	0.175	0.163	0.166	0.166	0.166	0.161	0.163	0.177	0.166	0.177	0.163	0.166	0.166	0.201	0.174	0.166	0.166	0.159	0.164	0.168	0.166	0.164	0.163	0.164	0.163	0.163	0.132	0.135	0.186	0.156	0.158	0.16	0.162	0.162	0.184	0.142	0.161	0.159	0.172	0.172	0.153	0.155	0.176	0.178	0.18	0.197
Tanytarsus_bispinosus_BIOUG02496_B09	0.16	0.157	0.141	0.162	0.153	0.162	0.163	0.162	0.155	0.147	0.168	0.162	0.168	0.169	0.162	0.162	0.179	0.153	0.162	0.162	0.159	0.16	0.164	0.162	0.16	0.157	0.16	0.169	0.169	0.157	0.162	0.146	0.137	0.139	0.143	0.143	0.144	0.146	0.125	0.112	0.121	0.142	0.142	0.126	0.134	0.15	0.15	0.153	0.16
Tanytarsus_BIOUG02496_B10	0.164	0.163	0.155	0.175	0.163	0.166	0.166	0.166	0.161	0.163	0.177	0.166	0.177	0.163	0.166	0.166	0.201	0.174	0.166	0.166	0.159	0.164	0.168	0.166	0.164	0.163	0.164	0.163	0.163	0.132	0.135	0.186	0.156	0.158	0.16	0.162	0.162	0.184	0.142	0.161	0.159	0.172	0.172	0.153	0.155	0.176	0.178	0.18	0.197
Tanytarsus_bispinosus_BIOUG02496_D12	0.16	0.157	0.141	0.162	0.153	0.162	0.161	0.162	0.155	0.147	0.172	0.162	0.172	0.172	0.162	0.162	0.179	0.153	0.162	0.162	0.157	0.16	0.164	0.162	0.16	0.157	0.16	0.172	0.172	0.161	0.166	0.146	0.137	0.139	0.143	0.143	0.144	0.149	0.127	0.114	0.123	0.146	0.146	0.13	0.138	0.15	0.15	0.157	0.163
Tanytarsus_BIOUG02496_E08	0.164	0.163	0.155	0.175	0.163	0.166	0.166	0.166	0.161	0.163	0.177	0.166	0.177	0.163	0.166	0.166	0.201	0.174	0.166	0.166	0.159	0.164	0.168	0.166	0.164	0.163	0.164	0.163	0.163	0.132	0.135	0.186	0.156	0.158	0.16	0.162	0.162	0.184	0.142	0.161	0.159	0.172	0.172	0.153	0.155	0.176	0.178	0.18	0.197
Tanytarsus_BIOUG02496_E09	0.164	0.163	0.155	0.175	0.163	0.166	0.166	0.166	0.161	0.163	0.177	0.166	0.177	0.163	0.166	0.166	0.201	0.174	0.166	0.166	0.159	0.164	0.168	0.166	0.164	0.163	0.164	0.163	0.163	0.132	0.135	0.186	0.156	0.158	0.16	0.162	0.162	0.184	0.142	0.161	0.159	0.172	0.172	0.153	0.155	0.176	0.178	0.18	0.197
Tanytarsus_bispinosus_BIOUG02496_F03	0.16	0.157	0.141	0.162	0.153	0.162	0.163	0.162	0.155	0.147	0.168	0.162	0.168	0.169	0.162	0.162	0.179	0.153	0.162	0.162	0.159	0.16	0.164	0.162	0.16	0.157	0.16	0.169	0.169	0.157	0.162	0.146	0.137	0.139	0.143	0.143	0.144	0.146	0.125	0.112	0.121	0.142	0.142	0.126	0.134	0.15	0.15	0.153	0.16
Tanytarsus_BIOUG02496_G04	0.164	0.163	0.155	0.175	0.163	0.166	0.166	0.166	0.161	0.163	0.177	0.166	0.177	0.163	0.166	0.166	0.201	0.174	0.166	0.166	0.159	0.164	0.168	0.166	0.164	0.163	0.164	0.163	0.163	0.132	0.135	0.186	0.156	0.158	0.16	0.162	0.162	0.184	0.142	0.161	0.159	0.172	0.172	0.153	0.155	0.176	0.178	0.18	0.197
Tanytarsus_BIOUG02496_H09	0.164	0.163	0.155	0.175	0.163	0.166	0.166	0.166	0.161	0.163	0.177	0.166	0.177	0.163	0.166	0.166	0.201	0.174	0.166	0.166	0.159	0.164	0.168	0.166	0.164	0.163	0.164	0.163	0.163	0.132	0.135	0.186	0.156	0.158	0.16	0.162	0.162	0.184	0.142	0.161	0.159	0.172	0.172	0.153	0.155	0.176	0.178	0.18	0.197
Tanytarsus_BIOUG02496_H11	0.164	0.163	0.155	0.175	0.163	0.166	0.166	0.166	0.161	0.163	0.177	0.166	0.177	0.163	0.166	0.166	0.201	0.174	0.166	0.166	0.159	0.164	0.168	0.166	0.164	0.163	0.164	0.163	0.163	0.132	0.135	0.186	0.156	0.158	0.16	0.162	0.162	0.184	0.142	0.161	0.159	0.172	0.172	0.153	0.155	0.176	0.178	0.18	0.197
Tanytarsus_barbitarsis_BIOUG02497_A09	0.196	0.2	0.187	0.199	0.2	0.194	0.193	0.194	0.198	0.197	0.186	0.194	0.186	0.175	0.194	0.194	0.207	0.193	0.194	0.194	0.194	0.192	0.196	0.194	0.196	0.2	0.196	0.175	0.175	0.17	0.172	0.203	0.187	0.189	0.191	0.193	0.193	0.197	0.172	0.172	0.159	0.193	0.193	0.166	0.167	0.172	0.174	0.178	0.153
Tanytarsus_barbitarsis_BIOUG02497_B02	0.198	0.202	0.192	0.202	0.202	0.196	0.193	0.196	0.2	0.2	0.192	0.196	0.192	0.183	0.196	0.196	0.216	0.195	0.196	0.196	0.196	0.194	0.198	0.196	0.198	0.202	0.198	0.183	0.183	0.178	0.18	0.208	0.189	0.191	0.199	0.201	0.201	0.202	0.179	0.178	0.164	0.192	0.192	0.172	0.173	0.173	0.175	0.188	0.164
Tanytarsus_BIOUG02497_F04	0.166	0.164	0.153	0.172	0.164	0.166	0.172	0.166	0.163	0.163	0.157	0.166	0.157	0.166	0.166	0.166	0.181	0.172	0.166	0.166	0.164	0.164	0.168	0.166	0.166	0.164	0.164	0.166	0.166	0.159	0.159	0.184	0.144	0.146	0.148	0.15	0.15	0.163	0.136	0.134	0.131	0.149	0.149	0.158	0.159	0.162	0.164	0.162	0.167
Tanytarsus_barbitarsis_BIOUG02497_F08	0.196	0.2	0.187	0.199	0.2	0.194	0.193	0.194	0.198	0.197	0.186	0.194	0.186	0.175	0.194	0.194	0.207	0.193	0.194	0.194	0.194	0.192	0.196	0.194	0.196	0.2	0.196	0.175	0.175	0.17	0.172	0.203	0.187	0.189	0.191	0.193	0.193	0.197	0.172	0.172	0.159	0.193	0.193	0.166	0.167	0.172	0.174	0.178	0.153
Tanytarsus_BIOUG02497_H03	0.166	0.165	0.158	0.177	0.161	0.168	0.168	0.168	0.163	0.165	0.177	0.168	0.177	0.163	0.168	0.168	0.201	0.176	0.168	0.168	0.162	0.166	0.17	0.168	0.166	0.165	0.166	0.163	0.163	0.134	0.137	0.188	0.158	0.16	0.162	0.163	0.163	0.186	0.142	0.163	0.161	0.172	0.172	0.153	0.155	0.174	0.176	0.18	0.199
Tanytarsus_BIOUG02498_B11	0.164	0.163	0.155	0.175	0.163	0.166	0.166	0.166	0.161	0.163	0.179	0.166	0.179	0.163	0.166	0.166	0.2	0.174	0.166	0.166	0.159	0.164	0.168	0.166	0.164	0.163	0.164	0.163	0.163	0.132	0.135	0.186	0.156	0.158	0.16	0.161	0.161	0.184	0.142	0.161	0.159	0.172	0.172	0.153	0.155	0.176	0.178	0.18	0.197
Tanytarsus_BIOUG02498_B12	0.164	0.163	0.155	0.175	0.163	0.166	0.166	0.166	0.161	0.163	0.177	0.166	0.177	0.163	0.166	0.166	0.201	0.174	0.166	0.166	0.159	0.164	0.168	0.166	0.164	0.163	0.164	0.163	0.163	0.132	0.135	0.186	0.156	0.158	0.16	0.162	0.162	0.184	0.142	0.161	0.159	0.172	0.172	0.153	0.155	0.176	0.178	0.18	0.197
Tanytarsus_BIOUG02508_A12	0.172	0.166	0.155	0.175	0.166	0.172	0.171	0.172	0.164	0.163	0.178	0.172	0.178	0.16	0.172	0.17	0.205	0.174	0.172	0.172	0.163	0.168	0.172	0.172	0.172	0.166	0.168	0.16	0.16	0.13	0.13	0.183	0.156	0.158	0.16	0.162	0.162	0.178	0.141	0.167	0.165	0.178	0.178	0.149	0.151	0.18	0.183	0.176	0.203
Tanytarsus_BIOUG02508_B05	0.172	0.166	0.155	0.175	0.166	0.172	0.171	0.172	0.164	0.163	0.178	0.172	0.178	0.16	0.172	0.17	0.205	0.174	0.172	0.172	0.163	0.168	0.172	0.172	0.172	0.166	0.168	0.16	0.16	0.13	0.13	0.183	0.156	0.158	0.16	0.162	0.162	0.178	0.141	0.167	0.165	0.178	0.178	0.149	0.151	0.18	0.183	0.176	0.203
Tanytarsus_bispinosus_BIOUG02508_B06	0.16	0.152	0.141	0.162	0.148	0.16	0.161	0.16	0.15	0.147	0.16	0.16	0.16	0.16	0.16	0.158	0.177	0.153	0.16	0.16	0.153	0.156	0.16	0.16	0.16	0.152	0.156	0.16	0.16	0.158	0.158	0.14	0.14	0.142	0.146	0.146	0.148	0.141	0.127	0.112	0.117	0.145	0.145	0.127	0.135	0.153	0.153	0.149	0.163
Tanytarsus_bispinosus_BIOUG02508_B07	0.16	0.152	0.141	0.162	0.148	0.16	0.161	0.16	0.15	0.147	0.16	0.16	0.16	0.16	0.16	0.158	0.177	0.153	0.16	0.16	0.153	0.156	0.16	0.16	0.16	0.152	0.156	0.16	0.16	0.158	0.158	0.14	0.14	0.142	0.146	0.146	0.148	0.141	0.127	0.112	0.117	0.145	0.145	0.127	0.135	0.153	0.153	0.149	0.163
Tanytarsus_bispinosus_BIOUG02508_B12	0.16	0.152	0.141	0.162	0.148	0.16	0.161	0.16	0.15	0.147	0.16	0.16	0.16	0.16	0.16	0.158	0.177	0.153	0.16	0.16	0.153	0.156	0.16	0.16	0.16	0.152	0.156	0.16	0.16	0.158	0.158	0.14	0.14	0.142	0.146	0.146	0.148	0.141	0.127	0.112	0.117	0.145	0.145	0.127	0.135	0.153	0.153	0.149	0.163
Tanytarsus_BIOUG02508_C08	0.17	0.164	0.153	0.173	0.164	0.17	0.169	0.17	0.162	0.161	0.178	0.17	0.178	0.16	0.17	0.168	0.205	0.172	0.17	0.17	0.161	0.166	0.17	0.17	0.17	0.164	0.166	0.16	0.16	0.132	0.132	0.183	0.156	0.158	0.16	0.162	0.162	0.176	0.139	0.167	0.165	0.176	0.176	0.147	0.149	0.183	0.185	0.176	0.205
Tanytarsus_BIOUG02508_C10	0.166	0.162	0.148	0.168	0.162	0.166	0.173	0.166	0.16	0.159	0.16	0.166	0.16	0.168	0.166	0.164	0.18	0.167	0.166	0.166	0.16	0.166	0.166	0.166	0.166	0.162	0.162	0.168	0.168	0.158	0.158	0.179	0.14	0.142	0.144	0.146	0.146	0.151	0.137	0.139	0.139	0.153	0.153	0.157	0.157	0.157	0.159	0.159	0.169
Tanytarsus_bispinosus_BIOUG02508_D10	0.16	0.152	0.141	0.162	0.148	0.16	0.161	0.16	0.15	0.147	0.16	0.16	0.16	0.16	0.16	0.158	0.177	0.153	0.16	0.16	0.153	0.156	0.16	0.16	0.16	0.152	0.156	0.16	0.16	0.158	0.158	0.14	0.14	0.142	0.146	0.146	0.148	0.141	0.127	0.112	0.117	0.145	0.145	0.127	0.135	0.153	0.153	0.149	0.163
Tanytarsus_bispinosus_BIOUG02508_F07	0.16	0.152	0.141	0.162	0.148	0.16	0.161	0.16	0.15	0.147	0.16	0.16	0.16	0.16	0.16	0.158	0.177	0.153	0.16	0.16	0.153	0.156	0.16	0.16	0.16	0.152	0.156	0.16	0.16	0.158	0.158	0.14	0.14	0.142	0.146	0.146	0.148	0.141	0.127	0.112	0.117	0.145	0.145	0.127	0.135	0.153	0.153	0.149	0.163
Tanytarsus_bispinosus_BIOUG02508_F08	0.162	0.154	0.144	0.164	0.15	0.162	0.161	0.162	0.152	0.149	0.162	0.162	0.162	0.162	0.162	0.16	0.18	0.156	0.162	0.162	0.153	0.158	0.162	0.162	0.162	0.154	0.158	0.162	0.162	0.156	0.156	0.138	0.138	0.14	0.144	0.144	0.146	0.143	0.129	0.11	0.115	0.147	0.147	0.125	0.133	0.151	0.151	0.151	0.165
Tanytarsus_bispinosus_BIOUG02508_F10	0.16	0.152	0.141	0.162	0.148	0.16	0.161	0.16	0.15	0.147	0.16	0.16	0.16	0.16	0.16	0.158	0.177	0.153	0.16	0.16	0.153	0.156	0.16	0.16	0.16	0.152	0.156	0.16	0.16	0.158	0.158	0.14	0.14	0.142	0.146	0.146	0.148	0.141	0.127	0.112	0.117	0.145	0.145	0.127	0.135	0.153	0.153	0.149	0.163
Tanytarsus_bispinosus_BIOUG02508_G05	0.16	0.152	0.141	0.162	0.148	0.16	0.161	0.16	0.15	0.147	0.16	0.16	0.16	0.16	0.16	0.158	0.177	0.153	0.16	0.16	0.153	0.156	0.16	0.16	0.16	0.152	0.156	0.16	0.16	0.158	0.158	0.14	0.14	0.142	0.146	0.146	0.148	0.141	0.127	0.112	0.117	0.145	0.145	0.127	0.135	0.153	0.153	0.149	0.163
Tanytarsus_BIOUG02508_H06	0.172	0.166	0.155	0.175	0.166	0.172	0.171	0.172	0.164	0.163	0.178	0.172	0.178	0.16	0.172	0.17	0.205	0.174	0.172	0.172	0.163	0.168	0.172	0.172	0.172	0.166	0.168	0.16	0.16	0.13	0.13	0.183	0.156	0.158	0.16	0.162	0.162	0.178	0.141	0.167	0.165	0.178	0.178	0.149	0.151	0.18	0.183	0.176	0.203
Tanytarsus_bispinosus_BIOUG02509_A03	0.159	0.151	0.141	0.162	0.147	0.159	0.161	0.159	0.149	0.147	0.159	0.159	0.159	0.162	0.159	0.157	0.177	0.153	0.159	0.159	0.152	0.155	0.159	0.159	0.159	0.151	0.155	0.162	0.162	0.157	0.157	0.139	0.139	0.141	0.145	0.145	0.147	0.14	0.126	0.111	0.117	0.144	0.144	0.127	0.134	0.152	0.152	0.149	0.162
Tanytarsus_bispinosus_BIOUG02509_B03	0.161	0.155	0.141	0.162	0.151	0.163	0.165	0.163	0.153	0.147	0.159	0.163	0.159	0.167	0.163	0.161	0.176	0.153	0.163	0.163	0.157	0.159	0.163	0.163	0.161	0.155	0.159	0.167	0.167	0.157	0.16	0.143	0.139	0.141	0.145	0.145	0.147	0.142	0.127	0.114	0.119	0.142	0.142	0.131	0.138	0.154	0.154	0.152	0.164
Tanytarsus_bispinosus_BIOUG02509_B07	0.159	0.151	0.141	0.162	0.147	0.159	0.161	0.159	0.149	0.147	0.16	0.159	0.16	0.162	0.159	0.157	0.177	0.153	0.159	0.159	0.153	0.155	0.159	0.159	0.159	0.151	0.155	0.162	0.162	0.157	0.157	0.14	0.139	0.141	0.145	0.145	0.148	0.141	0.127	0.111	0.117	0.145	0.145	0.127	0.135	0.152	0.152	0.149	0.163
Tanytarsus_bispinosus_BIOUG02509_C08	0.158	0.152	0.139	0.159	0.148	0.16	0.162	0.16	0.15	0.145	0.158	0.16	0.158	0.168	0.16	0.158	0.175	0.151	0.16	0.16	0.156	0.156	0.16	0.16	0.158	0.152	0.156	0.168	0.168	0.155	0.158	0.145	0.139	0.141	0.144	0.144	0.146	0.144	0.126	0.111	0.117	0.14	0.14	0.13	0.138	0.155	0.155	0.152	0.163
Tanytarsus_bispinosus_BIOUG02509_D03	0.159	0.151	0.141	0.162	0.147	0.159	0.161	0.159	0.149	0.147	0.159	0.159	0.159	0.162	0.159	0.157	0.177	0.153	0.159	0.159	0.152	0.155	0.159	0.159	0.159	0.151	0.155	0.162	0.162	0.157	0.157	0.139	0.139	0.141	0.145	0.145	0.147	0.14	0.126	0.111	0.117	0.144	0.144	0.127	0.134	0.152	0.152	0.149	0.162
Tanytarsus_sp_5_MEC_2006_BIOUG02509_E01	0.168	0.164	0.155	0.175	0.164	0.17	0.169	0.17	0.162	0.163	0.178	0.17	0.178	0.165	0.17	0.168	0.199	0.174	0.17	0.17	0.161	0.166	0.17	0.17	0.168	0.164	0.166	0.165	0.165	0.132	0.135	0.185	0.15	0.152	0.154	0.156	0.156	0.174	0.14	0.163	0.161	0.173	0.173	0.152	0.154	0.176	0.178	0.178	0.198
Tanytarsus_sp_5_MEC_2006_BIOUG02509_E03	0.168	0.164	0.155	0.175	0.164	0.17	0.169	0.17	0.162	0.163	0.177	0.17	0.177	0.165	0.17	0.168	0.199	0.174	0.17	0.17	0.161	0.166	0.17	0.17	0.168	0.164	0.166	0.165	0.165	0.132	0.135	0.185	0.15	0.152	0.154	0.156	0.156	0.173	0.14	0.163	0.161	0.173	0.173	0.152	0.153	0.176	0.178	0.178	0.197
Tanytarsus_sp_5_MEC_2006_BIOUG02509_E08	0.168	0.164	0.155	0.175	0.164	0.17	0.169	0.17	0.162	0.163	0.178	0.17	0.178	0.165	0.17	0.168	0.199	0.174	0.17	0.17	0.161	0.166	0.17	0.17	0.168	0.164	0.166	0.165	0.165	0.132	0.135	0.185	0.15	0.152	0.154	0.156	0.156	0.174	0.14	0.163	0.161	0.173	0.173	0.152	0.154	0.176	0.178	0.178	0.198
Tanytarsus_bispinosus_BIOUG02509_E09	0.16	0.154	0.141	0.162	0.15	0.162	0.164	0.162	0.152	0.147	0.16	0.162	0.16	0.166	0.162	0.16	0.177	0.153	0.162	0.162	0.156	0.158	0.162	0.162	0.16	0.154	0.158	0.166	0.166	0.157	0.16	0.143	0.139	0.141	0.144	0.144	0.146	0.142	0.126	0.113	0.119	0.142	0.142	0.132	0.14	0.153	0.153	0.154	0.163
Tanytarsus_bispinosus_BIOUG02509_E12	0.161	0.155	0.141	0.162	0.151	0.163	0.165	0.163	0.153	0.147	0.159	0.163	0.159	0.167	0.163	0.161	0.176	0.153	0.163	0.163	0.157	0.159	0.163	0.163	0.161	0.155	0.159	0.167	0.167	0.157	0.161	0.144	0.14	0.142	0.146	0.146	0.147	0.143	0.127	0.114	0.12	0.143	0.143	0.131	0.139	0.154	0.154	0.153	0.164
Tanytarsus_bispinosus_BIOUG02509_F09	0.16	0.152	0.141	0.162	0.148	0.16	0.162	0.16	0.15	0.147	0.16	0.16	0.16	0.162	0.16	0.158	0.176	0.153	0.16	0.16	0.153	0.156	0.16	0.16	0.16	0.152	0.156	0.162	0.162	0.158	0.158	0.14	0.138	0.14	0.144	0.144	0.146	0.139	0.126	0.11	0.116	0.143	0.143	0.128	0.135	0.153	0.153	0.15	0.161
Tanytarsus_sp_5_MEC_2006_BIOUG02509_F12	0.172	0.166	0.155	0.175	0.166	0.172	0.171	0.172	0.164	0.163	0.177	0.172	0.177	0.162	0.172	0.17	0.205	0.174	0.172	0.172	0.163	0.168	0.172	0.172	0.172	0.166	0.168	0.162	0.162	0.13	0.13	0.183	0.155	0.157	0.16	0.162	0.162	0.178	0.141	0.167	0.165	0.177	0.177	0.149	0.151	0.18	0.182	0.176	0.203
Tanytarsus_bispinosus_BIOUG02509_G03	0.16	0.154	0.141	0.162	0.15	0.162	0.164	0.162	0.152	0.147	0.16	0.162	0.16	0.166	0.162	0.16	0.177	0.153	0.162	0.162	0.156	0.158	0.162	0.162	0.16	0.154	0.158	0.166	0.166	0.157	0.16	0.142	0.138	0.14	0.144	0.144	0.146	0.141	0.126	0.113	0.119	0.142	0.142	0.132	0.139	0.153	0.153	0.154	0.163
Tanytarsus_sp_5_MEC_2006_BIOUG02509_G05	0.172	0.166	0.155	0.175	0.166	0.172	0.171	0.172	0.164	0.163	0.178	0.172	0.178	0.16	0.172	0.17	0.205	0.174	0.172	0.172	0.163	0.168	0.172	0.172	0.172	0.166	0.168	0.16	0.16	0.13	0.13	0.183	0.156	0.158	0.16	0.162	0.162	0.178	0.141	0.167	0.165	0.178	0.178	0.149	0.151	0.18	0.183	0.176	0.203
Tanytarsus_bispinosus_BIOUG02509_G06	0.16	0.154	0.141	0.162	0.15	0.162	0.164	0.162	0.152	0.147	0.158	0.162	0.158	0.166	0.162	0.16	0.177	0.153	0.162	0.162	0.156	0.158	0.162	0.162	0.16	0.154	0.158	0.166	0.166	0.157	0.16	0.14	0.137	0.138	0.142	0.142	0.144	0.141	0.124	0.113	0.119	0.14	0.14	0.13	0.137	0.153	0.153	0.152	0.165
Tanytarsus_bispinosus_BIOUG02509_H05	0.16	0.152	0.141	0.162	0.148	0.16	0.162	0.16	0.15	0.147	0.16	0.16	0.16	0.162	0.16	0.158	0.176	0.153	0.16	0.16	0.153	0.156	0.16	0.16	0.16	0.152	0.156	0.162	0.162	0.158	0.158	0.14	0.138	0.14	0.144	0.144	0.146	0.139	0.126	0.11	0.116	0.143	0.143	0.128	0.135	0.153	0.153	0.15	0.161
Tanytarsus_sp_5_MEC_2006_BIOUG02509_H07	0.168	0.164	0.155	0.175	0.164	0.17	0.169	0.17	0.162	0.163	0.178	0.17	0.178	0.165	0.17	0.168	0.199	0.174	0.17	0.17	0.161	0.166	0.17	0.17	0.168	0.164	0.166	0.165	0.165	0.132	0.135	0.185	0.15	0.152	0.154	0.156	0.156	0.174	0.14	0.163	0.161	0.173	0.173	0.152	0.154	0.176	0.178	0.178	0.198
Tanytarsus_sp_BOLDAAC4523_BIOUG02694_B12	0.188	0.186	0.172	0.193	0.184	0.186	0.189	0.186	0.184	0.184	0.184	0.186	0.184	0.159	0.186	0.188	0.188	0.186	0.188	0.186	0.187	0.186	0.188	0.186	0.186	0.186	0.186	0.159	0.159	0.184	0.183	0.2	0.161	0.163	0.169	0.169	0.171	0.166	0.159	0.132	0.136	0.162	0.162	0.152	0.153	0.169	0.169	0.174	0.177
Tanytarsus_sp_BOLDAAC4523_BIOUG02694_C02	0.188	0.186	0.172	0.193	0.184	0.186	0.189	0.186	0.184	0.184	0.184	0.186	0.184	0.159	0.186	0.188	0.188	0.186	0.188	0.186	0.187	0.186	0.188	0.186	0.186	0.186	0.186	0.159	0.159	0.184	0.183	0.2	0.161	0.163	0.169	0.169	0.171	0.166	0.159	0.132	0.136	0.162	0.162	0.152	0.153	0.169	0.169	0.174	0.177
Tanytarsus_barbitarsis_BIOUG02729_E03	0.196	0.2	0.189	0.199	0.2	0.194	0.191	0.194	0.198	0.197	0.188	0.194	0.188	0.175	0.194	0.194	0.207	0.193	0.194	0.194	0.194	0.192	0.196	0.194	0.196	0.2	0.196	0.175	0.175	0.17	0.172	0.203	0.185	0.187	0.193	0.195	0.195	0.197	0.17	0.17	0.157	0.189	0.189	0.168	0.169	0.168	0.17	0.182	0.156
Tanytarsus_BIOUG02729_E04	0.164	0.163	0.155	0.175	0.163	0.166	0.166	0.166	0.161	0.163	0.177	0.166	0.177	0.163	0.166	0.166	0.201	0.174	0.166	0.166	0.159	0.164	0.168	0.166	0.164	0.163	0.164	0.163	0.163	0.132	0.135	0.186	0.156	0.158	0.16	0.162	0.162	0.184	0.142	0.161	0.159	0.172	0.172	0.153	0.155	0.176	0.178	0.18	0.197
Tanytarsus_BIOUG02729_F10	0.173	0.163	0.154	0.174	0.163	0.173	0.172	0.173	0.161	0.159	0.184	0.173	0.184	0.164	0.173	0.17	0.216	0.173	0.173	0.173	0.164	0.168	0.173	0.173	0.173	0.163	0.168	0.164	0.164	0.14	0.14	0.178	0.154	0.156	0.161	0.163	0.163	0.187	0.141	0.168	0.163	0.171	0.171	0.147	0.15	0.188	0.188	0.183	0.215
Tanytarsus_BIOUG02729_F11	0.164	0.163	0.155	0.175	0.163	0.166	0.166	0.166	0.161	0.163	0.177	0.166	0.177	0.163	0.166	0.166	0.201	0.174	0.166	0.166	0.159	0.164	0.168	0.166	0.164	0.163	0.164	0.163	0.163	0.132	0.135	0.186	0.156	0.158	0.16	0.162	0.162	0.184	0.142	0.161	0.159	0.172	0.172	0.153	0.155	0.176	0.178	0.18	0.197
Tanytarsus_BIOUG02729_G09	0.17	0.166	0.155	0.175	0.166	0.172	0.171	0.172	0.164	0.163	0.178	0.172	0.178	0.165	0.172	0.17	0.2	0.174	0.172	0.172	0.163	0.168	0.172	0.172	0.17	0.166	0.168	0.165	0.165	0.132	0.135	0.185	0.152	0.154	0.156	0.158	0.158	0.176	0.14	0.165	0.163	0.176	0.176	0.152	0.154	0.178	0.18	0.178	0.2
Tanytarsus_BIOUG02729_H07	0.171	0.165	0.154	0.174	0.165	0.171	0.171	0.171	0.163	0.163	0.179	0.171	0.179	0.162	0.171	0.169	0.202	0.173	0.171	0.171	0.163	0.167	0.171	0.171	0.171	0.165	0.167	0.162	0.162	0.133	0.133	0.187	0.153	0.155	0.159	0.161	0.161	0.176	0.14	0.165	0.163	0.178	0.178	0.152	0.153	0.18	0.182	0.178	0.2
Tanytarsus_BIOUG03284_E04	0.17	0.174	0.165	0.173	0.176	0.172	0.18	0.172	0.176	0.169	0.173	0.172	0.173	0.175	0.172	0.176	0.181	0.172	0.172	0.172	0.175	0.178	0.178	0.172	0.17	0.174	0.174	0.175	0.175	0.169	0.172	0.174	0.161	0.163	0.167	0.167	0.165	0.144	0.134	0.131	0.134	0.165	0.165	0.175	0.176	0.15	0.152	0.168	0.185
Tanytarsus_sp_BIOUG03284_F08	0.199	0.197	0.186	0.203	0.2	0.199	0.194	0.199	0.197	0.197	0.163	0.199	0.163	0.179	0.199	0.201	0.182	0.197	0.199	0.199	0.194	0.201	0.204	0.199	0.199	0.197	0.199	0.179	0.179	0.166	0.168	0.188	0.158	0.16	0.164	0.166	0.164	0.177	0.17	0.132	0.14	0.174	0.174	0.164	0.163	0.16	0.162	0.156	0.171
Tanytarsus_BIOUG03285_F04	0.174	0.178	0.165	0.175	0.176	0.176	0.184	0.176	0.176	0.167	0.177	0.176	0.177	0.187	0.176	0.176	0.175	0.167	0.176	0.176	0.182	0.178	0.178	0.176	0.174	0.178	0.174	0.187	0.187	0.165	0.17	0.17	0.162	0.164	0.167	0.167	0.169	0.148	0.138	0.131	0.133	0.159	0.159	0.175	0.176	0.145	0.147	0.176	0.179
Tanytarsus_sp_BOLDAAC4525_BIOUG03303_B08	0.174	0.17	0.162	0.177	0.17	0.174	0.168	0.174	0.168	0.165	0.152	0.174	0.152	0.152	0.174	0.172	0.189	0.167	0.174	0.174	0.165	0.169	0.174	0.174	0.174	0.17	0.174	0.152	0.152	0.155	0.155	0.17	0.147	0.149	0.153	0.155	0.155	0.161	0.121	0.127	0.131	0.142	0.142	0.14	0.144	0.149	0.151	0.165	0.16
Tanytarsus_sp_BOLDAAC0299_BIOUG03303_C05	0.192	0.181	0.187	0.192	0.181	0.192	0.194	0.192	0.179	0.178	0.173	0.192	0.173	0.205	0.192	0.189	0.221	0.2	0.192	0.192	0.186	0.187	0.187	0.192	0.192	0.181	0.187	0.205	0.205	0.185	0.185	0.196	0.168	0.17	0.179	0.181	0.181	0.185	0.172	0.165	0.168	0.17	0.17	0.153	0.153	0.198	0.198	0.191	0.184
Tanytarsus_sp_BOLDAAC4525_BIOUG03303_D08	0.168	0.16	0.151	0.17	0.16	0.166	0.162	0.166	0.158	0.155	0.146	0.166	0.146	0.149	0.166	0.166	0.188	0.162	0.168	0.166	0.156	0.164	0.168	0.166	0.166	0.16	0.164	0.149	0.149	0.158	0.158	0.175	0.146	0.148	0.156	0.158	0.158	0.166	0.12	0.121	0.125	0.139	0.139	0.137	0.141	0.141	0.143	0.149	0.165
Tanytarsus_sp_BOLDAAG5467_BIOUG03303_D09	0.165	0.169	0.153	0.166	0.169	0.163	0.149	0.163	0.167	0.163	0.173	0.163	0.173	0.157	0.163	0.163	0.177	0.167	0.165	0.163	0.152	0.161	0.165	0.163	0.163	0.169	0.161	0.157	0.157	0.136	0.138	0.189	0.151	0.151	0.153	0.155	0.155	0.146	0.129	0.146	0.142	0.182	0.182	0.135	0.131	0.139	0.141	0.17	0.158
Tanytarsus_sp_BOLDAAC4525_BIOUG03303_D10	0.175	0.171	0.162	0.177	0.171	0.175	0.17	0.175	0.169	0.165	0.155	0.175	0.155	0.159	0.175	0.172	0.191	0.167	0.175	0.175	0.166	0.17	0.175	0.175	0.175	0.171	0.175	0.159	0.159	0.155	0.157	0.169	0.149	0.151	0.155	0.157	0.157	0.162	0.12	0.127	0.133	0.144	0.144	0.144	0.148	0.154	0.156	0.169	0.16
Tanytarsus_sp_BOLDACA2862_BIOUG03303_F06	0.178	0.174	0.169	0.177	0.178	0.176	0.173	0.176	0.176	0.174	0.166	0.176	0.166	0.191	0.176	0.181	0.213	0.179	0.178	0.176	0.17	0.178	0.183	0.176	0.176	0.174	0.178	0.191	0.191	0.172	0.172	0.183	0.166	0.164	0.164	0.162	0.162	0.174	0.171	0.167	0.177	0.209	0.209	0.165	0.163	0.163	0.163	0.171	0.205
Tanytarsus_sp_BOLDAAC4525_BIOUG03303_G10	0.169	0.16	0.151	0.17	0.16	0.167	0.162	0.167	0.158	0.155	0.146	0.167	0.146	0.149	0.167	0.167	0.188	0.162	0.169	0.167	0.156	0.164	0.169	0.167	0.167	0.16	0.164	0.149	0.149	0.158	0.158	0.175	0.146	0.148	0.156	0.158	0.158	0.166	0.12	0.122	0.126	0.139	0.139	0.137	0.141	0.142	0.144	0.15	0.166
Tanytarsus_sp_BOLDACA2862_BIOUG03303_H01	0.179	0.172	0.162	0.175	0.176	0.174	0.171	0.174	0.174	0.171	0.174	0.174	0.174	0.195	0.174	0.179	0.207	0.176	0.176	0.174	0.168	0.176	0.181	0.174	0.176	0.172	0.176	0.195	0.195	0.172	0.172	0.187	0.164	0.162	0.158	0.158	0.156	0.164	0.167	0.165	0.175	0.211	0.211	0.169	0.167	0.164	0.164	0.18	0.2
Tanytarsus_sp_BOLDAAG5529_BIOUG03303_H11	0.184	0.188	0.177	0.186	0.188	0.18	0.178	0.18	0.186	0.186	0.159	0.18	0.159	0.181	0.18	0.182	0.202	0.183	0.182	0.18	0.183	0.18	0.184	0.18	0.182	0.188	0.18	0.181	0.181	0.172	0.174	0.186	0.158	0.156	0.16	0.16	0.162	0.169	0.159	0.151	0.162	0.204	0.204	0.16	0.163	0.158	0.158	0.179	0.195
Tanytarsus_sp_BOLDAAD8855_BIOUG03304_E09	0.175	0.167	0.17	0.166	0.169	0.175	0.174	0.175	0.169	0.163	0.189	0.175	0.189	0.216	0.175	0.177	0.192	0.172	0.175	0.175	0.164	0.175	0.179	0.175	0.175	0.167	0.175	0.216	0.216	0.178	0.179	0.173	0.183	0.185	0.181	0.183	0.179	0.197	0.168	0.174	0.17	0.199	0.199	0.18	0.18	0.194	0.194	0.205	0.19
Tanytarsus_sp_BOLDAAC4523_BIOUG03304_E12	0.185	0.177	0.165	0.186	0.175	0.183	0.182	0.183	0.175	0.174	0.176	0.183	0.176	0.155	0.183	0.183	0.185	0.179	0.185	0.183	0.178	0.181	0.183	0.183	0.183	0.177	0.181	0.155	0.155	0.182	0.182	0.191	0.166	0.168	0.174	0.174	0.176	0.159	0.157	0.137	0.141	0.157	0.157	0.147	0.147	0.165	0.165	0.166	0.186
Tanytarsus_sp_BOLDAAD8855_BIOUG03304_G06	0.177	0.174	0.18	0.168	0.177	0.177	0.174	0.177	0.177	0.172	0.196	0.177	0.196	0.223	0.177	0.179	0.193	0.174	0.177	0.177	0.168	0.177	0.181	0.177	0.177	0.174	0.177	0.223	0.223	0.181	0.181	0.179	0.183	0.185	0.181	0.183	0.179	0.193	0.169	0.169	0.167	0.201	0.201	0.182	0.182	0.192	0.192	0.212	0.194
Tanytarsus_sp_BOLDAAC4523_BIOUG03305_G08	0.189	0.18	0.167	0.188	0.178	0.187	0.186	0.187	0.178	0.176	0.178	0.187	0.178	0.158	0.187	0.187	0.191	0.181	0.189	0.187	0.183	0.185	0.187	0.187	0.187	0.18	0.185	0.158	0.158	0.186	0.186	0.195	0.165	0.168	0.176	0.176	0.178	0.169	0.155	0.131	0.138	0.155	0.155	0.152	0.152	0.169	0.169	0.165	0.185
Tanytarsus_sp_BIOUG03352_A12	0.2	0.196	0.186	0.203	0.198	0.2	0.193	0.2	0.196	0.197	0.158	0.2	0.158	0.175	0.2	0.2	0.181	0.197	0.2	0.2	0.192	0.2	0.203	0.2	0.2	0.196	0.198	0.175	0.175	0.166	0.168	0.191	0.16	0.162	0.166	0.168	0.166	0.176	0.169	0.128	0.136	0.177	0.177	0.165	0.163	0.161	0.163	0.161	0.171
Tanytarsus_BIOUG03352_F01	0.182	0.184	0.162	0.181	0.184	0.182	0.182	0.182	0.184	0.182	0.179	0.182	0.179	0.15	0.182	0.184	0.198	0.181	0.182	0.182	0.182	0.182	0.186	0.182	0.182	0.184	0.182	0.15	0.15	0.134	0.137	0.189	0.171	0.173	0.169	0.171	0.169	0.174	0.138	0.153	0.157	0.176	0.176	0.141	0.144	0.171	0.173	0.156	0.179
Tanytarsus_sp_BIOUG03352_F05	0.2	0.196	0.186	0.203	0.198	0.2	0.193	0.2	0.196	0.197	0.158	0.2	0.158	0.175	0.2	0.2	0.181	0.197	0.2	0.2	0.192	0.2	0.203	0.2	0.2	0.196	0.198	0.175	0.175	0.166	0.168	0.191	0.16	0.162	0.166	0.168	0.166	0.176	0.169	0.128	0.136	0.177	0.177	0.165	0.163	0.161	0.163	0.161	0.171
Tanytarsus_BIOUG03354_B03	0.17	0.174	0.165	0.173	0.176	0.172	0.18	0.172	0.176	0.169	0.173	0.172	0.173	0.175	0.172	0.176	0.181	0.172	0.172	0.172	0.175	0.178	0.178	0.172	0.17	0.174	0.174	0.175	0.175	0.169	0.172	0.174	0.161	0.163	0.167	0.167	0.165	0.144	0.134	0.131	0.134	0.165	0.165	0.175	0.176	0.15	0.152	0.168	0.185
Tanytarsus_BIOUG03354_B10	0.202	0.204	0.187	0.204	0.204	0.202	0.211	0.202	0.202	0.197	0.194	0.202	0.194	0.199	0.202	0.202	0.196	0.195	0.202	0.202	0.202	0.2	0.204	0.202	0.202	0.204	0.2	0.199	0.199	0.182	0.184	0.188	0.177	0.179	0.183	0.185	0.185	0.227	0.178	0.159	0.161	0.203	0.203	0.183	0.185	0.166	0.166	0.17	0.199
Tanytarsus_BIOUG03355_A11	0.17	0.172	0.16	0.173	0.17	0.172	0.18	0.172	0.17	0.163	0.173	0.172	0.173	0.183	0.172	0.172	0.173	0.165	0.172	0.172	0.175	0.174	0.174	0.172	0.17	0.172	0.17	0.183	0.183	0.167	0.17	0.168	0.165	0.165	0.169	0.169	0.171	0.153	0.14	0.131	0.133	0.159	0.159	0.181	0.178	0.148	0.15	0.179	0.181
Tanytarsus_BIOUG03491_B09	0.17	0.172	0.165	0.173	0.174	0.172	0.18	0.172	0.174	0.169	0.166	0.172	0.166	0.176	0.172	0.174	0.181	0.172	0.172	0.172	0.172	0.176	0.176	0.172	0.17	0.172	0.172	0.176	0.176	0.169	0.171	0.174	0.16	0.162	0.166	0.166	0.164	0.135	0.135	0.135	0.135	0.165	0.165	0.177	0.177	0.153	0.155	0.163	0.189
Tanytarsus_sp_BIOUG03491_E08	0.2	0.196	0.186	0.203	0.198	0.2	0.193	0.2	0.196	0.197	0.158	0.2	0.158	0.175	0.2	0.2	0.181	0.197	0.2	0.2	0.192	0.2	0.203	0.2	0.2	0.196	0.198	0.175	0.175	0.166	0.168	0.191	0.16	0.162	0.166	0.168	0.166	0.176	0.169	0.128	0.136	0.177	0.177	0.165	0.163	0.161	0.163	0.161	0.171
Tanytarsus_sp_BIOUG03492_A10	0.199	0.197	0.186	0.203	0.2	0.199	0.194	0.199	0.197	0.197	0.163	0.199	0.163	0.179	0.199	0.201	0.182	0.197	0.199	0.199	0.194	0.201	0.204	0.199	0.199	0.197	0.199	0.179	0.179	0.166	0.168	0.188	0.158	0.16	0.164	0.166	0.164	0.177	0.17	0.132	0.14	0.174	0.174	0.164	0.163	0.16	0.162	0.156	0.171
Tanytarsus_sp_BIOUG03493_F10	0.202	0.198	0.186	0.203	0.2	0.202	0.195	0.202	0.198	0.197	0.157	0.202	0.157	0.175	0.202	0.202	0.18	0.197	0.202	0.202	0.195	0.202	0.205	0.202	0.202	0.198	0.2	0.175	0.175	0.166	0.165	0.19	0.162	0.164	0.168	0.17	0.168	0.177	0.169	0.129	0.137	0.179	0.179	0.165	0.163	0.162	0.165	0.16	0.173
Tanytarsus_BIOUG03557_B04	0.182	0.184	0.162	0.181	0.184	0.182	0.182	0.182	0.184	0.182	0.179	0.182	0.179	0.15	0.182	0.184	0.198	0.181	0.182	0.182	0.182	0.182	0.186	0.182	0.182	0.184	0.182	0.15	0.15	0.134	0.137	0.189	0.171	0.173	0.169	0.171	0.169	0.174	0.138	0.153	0.157	0.176	0.176	0.141	0.144	0.171	0.173	0.156	0.179
Tanytarsus_BIOUG03557_F02	0.178	0.182	0.174	0.188	0.182	0.178	0.182	0.178	0.18	0.186	0.186	0.178	0.186	0.198	0.178	0.178	0.209	0.188	0.178	0.178	0.182	0.176	0.18	0.178	0.178	0.182	0.176	0.198	0.198	0.172	0.174	0.182	0.171	0.173	0.177	0.177	0.179	0.183	0.17	0.155	0.147	0.168	0.168	0.189	0.196	0.193	0.195	0.186	0.177
Tanytarsus_BIOUG03557_F07	0.178	0.178	0.182	0.188	0.182	0.178	0.168	0.178	0.18	0.18	0.2	0.178	0.2	0.19	0.178	0.182	0.209	0.19	0.178	0.178	0.166	0.18	0.184	0.178	0.178	0.178	0.18	0.19	0.19	0.168	0.172	0.161	0.172	0.172	0.172	0.17	0.17	0.18	0.147	0.145	0.147	0.184	0.184	0.169	0.172	0.177	0.179	0.189	0.154
Tanytarsus_mendax_BIOUG03558_A04	0.168	0.164	0.156	0.169	0.166	0.168	0.162	0.168	0.166	0.166	0.172	0.168	0.172	0.179	0.168	0.17	0.197	0.168	0.168	0.168	0.156	0.168	0.172	0.168	0.168	0.164	0.168	0.179	0.179	0.152	0.154	0.192	0.158	0.156	0.158	0.156	0.156	0.14	0.13	0.173	0.175	0.177	0.177	0.024	0.028	0.155	0.155	0.163	0.183
Tanytarsus_sp_BIOUG03709_E07	0.2	0.196	0.186	0.203	0.198	0.2	0.193	0.2	0.196	0.197	0.158	0.2	0.158	0.175	0.2	0.2	0.181	0.197	0.2	0.2	0.192	0.2	0.203	0.2	0.2	0.196	0.198	0.175	0.175	0.166	0.168	0.191	0.16	0.162	0.166	0.168	0.166	0.176	0.169	0.128	0.136	0.177	0.177	0.165	0.163	0.161	0.163	0.161	0.171
Tanytarsus_inaequalis_BIOUG03794_E09	0.173	0.171	0.157	0.177	0.169	0.173	0.17	0.173	0.169	0.167	0.161	0.173	0.161	0.154	0.173	0.171	0.188	0.169	0.173	0.173	0.167	0.169	0.169	0.173	0.173	0.171	0.169	0.154	0.154	0.146	0.145	0.182	0.177	0.179	0.179	0.179	0.182	0.162	0.129	0.156	0.16	0.16	0.16	0.146	0.148	0.158	0.16	0.161	0.181
Tanytarsus_mendax_BIOUG03795_C05	0.154	0.152	0.141	0.156	0.154	0.154	0.148	0.154	0.154	0.155	0.164	0.154	0.164	0.171	0.154	0.156	0.187	0.154	0.154	0.154	0.14	0.158	0.158	0.154	0.154	0.152	0.154	0.171	0.171	0.152	0.154	0.194	0.158	0.16	0.162	0.16	0.16	0.132	0.13	0.175	0.171	0.192	0.192	0.04	0.041	0.136	0.136	0.166	0.171
Tanytarsus_BIOUG03913_A11	0.178	0.182	0.174	0.188	0.182	0.178	0.182	0.178	0.18	0.186	0.186	0.178	0.186	0.198	0.178	0.178	0.209	0.188	0.178	0.178	0.182	0.176	0.18	0.178	0.178	0.182	0.176	0.198	0.198	0.172	0.174	0.182	0.171	0.173	0.177	0.177	0.179	0.183	0.17	0.155	0.147	0.168	0.168	0.189	0.196	0.193	0.195	0.186	0.177
Tanytarsus_sp_BIOUG03918_G10	0.203	0.199	0.186	0.203	0.201	0.203	0.196	0.203	0.199	0.197	0.155	0.203	0.155	0.173	0.203	0.203	0.183	0.197	0.203	0.203	0.196	0.203	0.206	0.203	0.203	0.199	0.201	0.173	0.173	0.164	0.164	0.189	0.164	0.166	0.17	0.172	0.17	0.18	0.171	0.131	0.139	0.179	0.179	0.163	0.161	0.163	0.165	0.159	0.175
Tanytarsus_BIOUG03945_D01	0.168	0.166	0.165	0.172	0.166	0.168	0.161	0.168	0.164	0.165	0.173	0.168	0.173	0.184	0.168	0.168	0.196	0.174	0.168	0.168	0.154	0.168	0.17	0.168	0.168	0.166	0.166	0.184	0.184	0.023	0.026	0.174	0.152	0.154	0.156	0.156	0.158	0.184	0.151	0.142	0.14	0.192	0.192	0.149	0.147	0.169	0.171	0.173	0.175
Tanytarsus_BIOUG03970_C08	0.169	0.165	0.174	0.177	0.169	0.169	0.177	0.169	0.167	0.165	0.164	0.169	0.164	0.17	0.169	0.171	0.17	0.179	0.169	0.169	0.164	0.169	0.173	0.169	0.169	0.165	0.169	0.17	0.17	0.172	0.173	0.166	0.163	0.165	0.161	0.163	0.159	0.179	0.139	0.15	0.156	0.171	0.171	0.141	0.141	0.155	0.155	0.165	0.158
Tanytarsus_sp_BIOUG03970_D04	0.199	0.197	0.186	0.203	0.2	0.199	0.194	0.199	0.197	0.197	0.163	0.199	0.163	0.179	0.199	0.201	0.182	0.197	0.199	0.199	0.194	0.201	0.204	0.199	0.199	0.197	0.199	0.179	0.179	0.166	0.168	0.188	0.158	0.16	0.164	0.166	0.164	0.177	0.17	0.132	0.14	0.174	0.174	0.164	0.163	0.16	0.162	0.156	0.171
Tanytarsus_BIOUG04045_D09	0.184	0.186	0.165	0.184	0.186	0.184	0.184	0.184	0.186	0.184	0.181	0.184	0.181	0.148	0.184	0.186	0.2	0.183	0.184	0.184	0.182	0.184	0.188	0.184	0.184	0.186	0.184	0.148	0.148	0.136	0.138	0.187	0.171	0.173	0.169	0.171	0.169	0.172	0.138	0.155	0.159	0.178	0.178	0.143	0.146	0.169	0.171	0.158	0.179
Tanytarsus_sp_BIOUG04045_G03	0.199	0.197	0.186	0.203	0.2	0.199	0.194	0.199	0.197	0.197	0.163	0.199	0.163	0.179	0.199	0.201	0.182	0.197	0.199	0.199	0.194	0.201	0.204	0.199	0.199	0.197	0.199	0.179	0.179	0.166	0.168	0.188	0.158	0.16	0.164	0.166	0.164	0.177	0.17	0.132	0.14	0.174	0.174	0.164	0.163	0.16	0.162	0.156	0.171
Tanytarsus_sp_BIOUG04048_H08	0.199	0.197	0.186	0.203	0.2	0.199	0.194	0.199	0.197	0.197	0.163	0.199	0.163	0.179	0.199	0.201	0.182	0.197	0.199	0.199	0.194	0.201	0.204	0.199	0.199	0.197	0.199	0.179	0.179	0.166	0.168	0.188	0.158	0.16	0.164	0.166	0.164	0.177	0.17	0.132	0.14	0.174	0.174	0.164	0.163	0.16	0.162	0.156	0.171
Tanytarsus_BIOUG04053_D02	0.19	0.19	0.162	0.181	0.19	0.19	0.189	0.19	0.19	0.182	0.176	0.19	0.176	0.15	0.19	0.19	0.198	0.181	0.19	0.19	0.189	0.188	0.192	0.19	0.19	0.19	0.188	0.15	0.15	0.134	0.136	0.187	0.173	0.175	0.171	0.173	0.171	0.168	0.139	0.154	0.158	0.172	0.172	0.141	0.143	0.17	0.172	0.155	0.182
Tanytarsus_sp_BIOUG04053_G06	0.203	0.199	0.186	0.203	0.201	0.203	0.194	0.203	0.199	0.197	0.159	0.203	0.159	0.175	0.203	0.203	0.181	0.197	0.203	0.203	0.195	0.203	0.205	0.203	0.203	0.199	0.201	0.175	0.175	0.166	0.169	0.191	0.161	0.163	0.167	0.169	0.167	0.174	0.172	0.131	0.137	0.178	0.178	0.168	0.166	0.162	0.164	0.162	0.174
Tanytarsus_sp_BIOUG04060_C03	0.2	0.196	0.186	0.203	0.198	0.2	0.192	0.2	0.196	0.197	0.158	0.2	0.158	0.175	0.2	0.2	0.18	0.197	0.2	0.2	0.192	0.2	0.202	0.2	0.2	0.196	0.198	0.175	0.175	0.166	0.168	0.19	0.16	0.162	0.166	0.168	0.166	0.175	0.169	0.128	0.136	0.177	0.177	0.165	0.163	0.161	0.163	0.161	0.171
Tanytarsus_BIOUG04060_G06	0.188	0.188	0.162	0.181	0.188	0.188	0.187	0.188	0.188	0.182	0.178	0.188	0.178	0.15	0.188	0.188	0.2	0.181	0.188	0.188	0.186	0.186	0.19	0.188	0.188	0.188	0.186	0.15	0.15	0.134	0.137	0.187	0.173	0.175	0.171	0.173	0.171	0.169	0.137	0.153	0.159	0.173	0.173	0.141	0.143	0.171	0.173	0.157	0.18
Tanytarsus_sp_BIOUG04140_B07	0.2	0.196	0.186	0.203	0.198	0.2	0.193	0.2	0.196	0.197	0.158	0.2	0.158	0.175	0.2	0.2	0.181	0.197	0.2	0.2	0.192	0.2	0.203	0.2	0.2	0.196	0.198	0.175	0.175	0.166	0.168	0.191	0.16	0.162	0.166	0.168	0.166	0.176	0.169	0.128	0.136	0.177	0.177	0.165	0.163	0.161	0.163	0.161	0.171
Tanytarsus_sp_BIOUG04140_E06	0.203	0.199	0.186	0.203	0.201	0.203	0.196	0.203	0.199	0.197	0.155	0.203	0.155	0.173	0.203	0.203	0.183	0.197	0.203	0.203	0.196	0.203	0.206	0.203	0.203	0.199	0.201	0.173	0.173	0.164	0.164	0.189	0.164	0.166	0.17	0.172	0.17	0.18	0.171	0.131	0.139	0.179	0.179	0.163	0.161	0.163	0.165	0.159	0.175
Tanytarsus_sp_BIOUG04140_F08	0.202	0.198	0.186	0.203	0.2	0.202	0.195	0.202	0.198	0.197	0.157	0.202	0.157	0.175	0.202	0.202	0.18	0.197	0.202	0.202	0.195	0.202	0.205	0.202	0.202	0.198	0.2	0.175	0.175	0.166	0.165	0.19	0.162	0.164	0.168	0.17	0.168	0.177	0.169	0.129	0.137	0.179	0.179	0.165	0.163	0.162	0.165	0.16	0.173
Tanytarsus_sp_BIOUG04140_H01	0.203	0.199	0.186	0.203	0.201	0.203	0.194	0.203	0.199	0.197	0.159	0.203	0.159	0.175	0.203	0.203	0.181	0.197	0.203	0.203	0.195	0.203	0.205	0.203	0.203	0.199	0.201	0.175	0.175	0.166	0.169	0.191	0.161	0.163	0.167	0.169	0.167	0.174	0.172	0.131	0.137	0.178	0.178	0.168	0.166	0.162	0.164	0.162	0.174
Tanytarsus_sp_BIOUG04187_A09	0.2	0.196	0.186	0.203	0.198	0.2	0.193	0.2	0.196	0.197	0.158	0.2	0.158	0.175	0.2	0.2	0.181	0.197	0.2	0.2	0.192	0.2	0.203	0.2	0.2	0.196	0.198	0.175	0.175	0.166	0.168	0.191	0.16	0.162	0.166	0.168	0.166	0.176	0.169	0.128	0.136	0.177	0.177	0.165	0.163	0.161	0.163	0.161	0.171
Tanytarsus_sp_BIOUG04187_E11	0.203	0.198	0.186	0.203	0.2	0.203	0.195	0.203	0.198	0.197	0.155	0.203	0.155	0.172	0.203	0.203	0.182	0.197	0.203	0.203	0.195	0.203	0.205	0.203	0.203	0.198	0.2	0.172	0.172	0.163	0.163	0.188	0.163	0.165	0.169	0.172	0.169	0.179	0.17	0.13	0.138	0.179	0.179	0.162	0.16	0.162	0.164	0.158	0.175
Tanytarsus_sp_BIOUG04187_E12	0.2	0.196	0.186	0.203	0.198	0.2	0.193	0.2	0.196	0.197	0.158	0.2	0.158	0.175	0.2	0.2	0.181	0.197	0.2	0.2	0.192	0.2	0.203	0.2	0.2	0.196	0.198	0.175	0.175	0.166	0.168	0.191	0.16	0.162	0.166	0.168	0.166	0.176	0.169	0.128	0.136	0.177	0.177	0.165	0.163	0.161	0.163	0.161	0.171
Tanytarsus_sp_BIOUG04187_F09	0.2	0.196	0.186	0.203	0.198	0.2	0.193	0.2	0.196	0.197	0.158	0.2	0.158	0.175	0.2	0.2	0.181	0.197	0.2	0.2	0.192	0.2	0.203	0.2	0.2	0.196	0.198	0.175	0.175	0.166	0.168	0.191	0.162	0.164	0.168	0.17	0.168	0.176	0.171	0.13	0.138	0.177	0.177	0.167	0.165	0.161	0.163	0.163	0.171
Tanytarsus_sp_BIOUG04187_G10	0.204	0.199	0.186	0.203	0.202	0.204	0.196	0.204	0.199	0.197	0.156	0.204	0.156	0.173	0.204	0.204	0.181	0.197	0.204	0.204	0.196	0.204	0.206	0.204	0.204	0.199	0.201	0.173	0.173	0.164	0.164	0.189	0.162	0.164	0.169	0.171	0.169	0.178	0.17	0.129	0.137	0.178	0.178	0.163	0.161	0.163	0.165	0.159	0.174
Tanytarsus_sp_BIOUG04190_C04	0.202	0.197	0.186	0.203	0.2	0.202	0.194	0.202	0.197	0.197	0.157	0.202	0.157	0.176	0.202	0.202	0.18	0.197	0.202	0.202	0.194	0.202	0.204	0.202	0.202	0.197	0.199	0.176	0.176	0.166	0.169	0.192	0.161	0.163	0.167	0.169	0.167	0.177	0.17	0.129	0.137	0.178	0.178	0.164	0.162	0.162	0.164	0.16	0.172
Tanytarsus_sp_BIOUG04190_E08	0.203	0.199	0.186	0.203	0.201	0.203	0.195	0.203	0.199	0.197	0.155	0.203	0.155	0.173	0.203	0.203	0.182	0.197	0.203	0.203	0.195	0.203	0.205	0.203	0.203	0.199	0.201	0.173	0.173	0.163	0.163	0.188	0.164	0.166	0.17	0.172	0.17	0.179	0.171	0.13	0.138	0.179	0.179	0.163	0.161	0.162	0.165	0.158	0.175
Tanytarsus_sp_BIOUG04190_H02	0.204	0.199	0.186	0.203	0.202	0.204	0.196	0.204	0.199	0.197	0.156	0.204	0.156	0.171	0.204	0.204	0.183	0.197	0.204	0.204	0.196	0.204	0.206	0.204	0.204	0.199	0.202	0.171	0.171	0.164	0.164	0.189	0.164	0.166	0.17	0.173	0.17	0.18	0.171	0.131	0.139	0.18	0.18	0.163	0.161	0.163	0.165	0.159	0.175
Tanytarsus_sp_BIOUG04233_A06	0.208	0.203	0.191	0.208	0.206	0.208	0.201	0.208	0.203	0.2	0.156	0.208	0.156	0.17	0.208	0.208	0.189	0.202	0.208	0.208	0.201	0.208	0.21	0.208	0.208	0.203	0.206	0.17	0.17	0.162	0.162	0.188	0.163	0.165	0.169	0.171	0.169	0.177	0.172	0.133	0.141	0.179	0.179	0.162	0.16	0.162	0.164	0.153	0.174
Tanytarsus_sp_BIOUG04233_A09	0.204	0.2	0.186	0.203	0.202	0.204	0.197	0.204	0.2	0.197	0.156	0.204	0.156	0.171	0.204	0.204	0.183	0.197	0.204	0.204	0.196	0.204	0.206	0.204	0.204	0.2	0.202	0.171	0.171	0.164	0.164	0.189	0.165	0.167	0.171	0.173	0.171	0.181	0.172	0.131	0.139	0.18	0.18	0.163	0.161	0.163	0.165	0.159	0.176
Tanytarsus_sp_BIOUG04233_B02	0.203	0.199	0.186	0.203	0.201	0.203	0.195	0.203	0.199	0.197	0.155	0.203	0.155	0.173	0.203	0.203	0.182	0.197	0.203	0.203	0.195	0.203	0.205	0.203	0.203	0.199	0.201	0.173	0.173	0.163	0.163	0.188	0.164	0.166	0.17	0.172	0.17	0.179	0.171	0.13	0.138	0.179	0.179	0.163	0.161	0.162	0.165	0.158	0.175
Tanytarsus_sp_BIOUG04233_B06	0.204	0.2	0.186	0.203	0.202	0.204	0.196	0.204	0.2	0.197	0.155	0.204	0.155	0.173	0.204	0.204	0.181	0.197	0.204	0.204	0.197	0.204	0.207	0.204	0.204	0.2	0.202	0.173	0.173	0.162	0.162	0.187	0.164	0.166	0.17	0.173	0.17	0.178	0.171	0.13	0.138	0.18	0.18	0.161	0.159	0.161	0.163	0.157	0.175
Tanytarsus_sp_BIOUG04233_B07	0.204	0.2	0.186	0.203	0.202	0.204	0.197	0.204	0.2	0.197	0.156	0.204	0.156	0.171	0.204	0.204	0.183	0.197	0.204	0.204	0.196	0.204	0.206	0.204	0.204	0.2	0.202	0.171	0.171	0.164	0.164	0.189	0.165	0.167	0.171	0.173	0.171	0.181	0.172	0.131	0.139	0.18	0.18	0.163	0.161	0.163	0.165	0.159	0.176
Tanytarsus_sp_BIOUG04233_B08	0.206	0.201	0.191	0.208	0.203	0.206	0.199	0.206	0.201	0.199	0.156	0.206	0.156	0.169	0.206	0.206	0.189	0.202	0.206	0.206	0.198	0.206	0.208	0.206	0.206	0.201	0.203	0.169	0.169	0.164	0.164	0.189	0.162	0.164	0.168	0.17	0.168	0.18	0.171	0.133	0.14	0.18	0.18	0.163	0.161	0.163	0.165	0.155	0.173
Tanytarsus_sp_BIOUG04233_C05	0.204	0.2	0.186	0.203	0.202	0.204	0.196	0.204	0.2	0.197	0.155	0.204	0.155	0.173	0.204	0.204	0.181	0.197	0.204	0.204	0.197	0.204	0.207	0.204	0.204	0.2	0.202	0.173	0.173	0.162	0.162	0.187	0.164	0.166	0.17	0.173	0.17	0.178	0.171	0.13	0.138	0.18	0.18	0.161	0.159	0.161	0.163	0.157	0.175
Tanytarsus_sp_BIOUG04233_C09	0.204	0.2	0.186	0.203	0.202	0.204	0.197	0.204	0.2	0.197	0.156	0.204	0.156	0.171	0.204	0.204	0.183	0.197	0.204	0.204	0.196	0.204	0.206	0.204	0.204	0.2	0.202	0.171	0.171	0.164	0.164	0.189	0.165	0.167	0.171	0.173	0.171	0.181	0.172	0.131	0.139	0.18	0.18	0.163	0.161	0.163	0.165	0.159	0.176
Tanytarsus_sp_BIOUG04233_D04	0.198	0.196	0.178	0.197	0.198	0.198	0.196	0.198	0.196	0.193	0.153	0.198	0.153	0.172	0.198	0.198	0.185	0.19	0.198	0.198	0.196	0.198	0.201	0.198	0.198	0.196	0.196	0.172	0.172	0.164	0.164	0.182	0.167	0.169	0.174	0.176	0.174	0.185	0.175	0.129	0.138	0.178	0.178	0.169	0.166	0.169	0.169	0.16	0.178
Tanytarsus_sp_BIOUG04233_D12	0.204	0.2	0.186	0.203	0.202	0.204	0.196	0.204	0.2	0.197	0.155	0.204	0.155	0.173	0.204	0.204	0.181	0.197	0.204	0.204	0.197	0.204	0.207	0.204	0.204	0.2	0.202	0.173	0.173	0.162	0.162	0.187	0.164	0.166	0.17	0.173	0.17	0.178	0.171	0.13	0.138	0.18	0.18	0.161	0.159	0.161	0.163	0.157	0.175
Tanytarsus_sp_BIOUG04233_G01	0.203	0.199	0.186	0.203	0.201	0.203	0.195	0.203	0.199	0.197	0.155	0.203	0.155	0.173	0.203	0.203	0.182	0.197	0.203	0.203	0.195	0.203	0.205	0.203	0.203	0.199	0.201	0.173	0.173	0.163	0.163	0.188	0.164	0.166	0.17	0.172	0.17	0.179	0.171	0.13	0.138	0.179	0.179	0.163	0.161	0.162	0.165	0.158	0.175
Tanytarsus_sp_BIOUG04233_G07	0.204	0.2	0.186	0.203	0.202	0.204	0.196	0.204	0.2	0.197	0.155	0.204	0.155	0.173	0.204	0.204	0.181	0.197	0.204	0.204	0.197	0.204	0.207	0.204	0.204	0.2	0.202	0.173	0.173	0.162	0.162	0.187	0.164	0.166	0.17	0.173	0.17	0.178	0.171	0.13	0.138	0.18	0.18	0.161	0.159	0.161	0.163	0.157	0.175
Tanytarsus_sp_BIOUG04233_G12	0.203	0.199	0.186	0.203	0.201	0.203	0.195	0.203	0.199	0.197	0.155	0.203	0.155	0.173	0.203	0.203	0.182	0.197	0.203	0.203	0.195	0.203	0.205	0.203	0.203	0.199	0.201	0.173	0.173	0.163	0.163	0.188	0.164	0.166	0.17	0.172	0.17	0.179	0.171	0.13	0.138	0.179	0.179	0.163	0.161	0.162	0.165	0.158	0.175
Tanytarsus_sp_BIOUG04233_H07	0.206	0.201	0.186	0.203	0.204	0.206	0.198	0.206	0.201	0.198	0.157	0.206	0.157	0.172	0.206	0.206	0.183	0.197	0.206	0.206	0.198	0.206	0.208	0.206	0.206	0.201	0.204	0.172	0.172	0.163	0.163	0.186	0.166	0.168	0.172	0.174	0.172	0.18	0.173	0.132	0.14	0.181	0.181	0.162	0.16	0.162	0.164	0.158	0.177
Tanytarsus_sp_BIOUG04233_H09	0.201	0.197	0.184	0.201	0.199	0.201	0.193	0.201	0.197	0.194	0.157	0.201	0.157	0.17	0.201	0.201	0.182	0.195	0.201	0.201	0.192	0.201	0.203	0.201	0.201	0.197	0.199	0.17	0.17	0.165	0.165	0.188	0.164	0.166	0.17	0.172	0.17	0.177	0.173	0.13	0.138	0.179	0.179	0.163	0.163	0.165	0.167	0.156	0.173
Tanytarsus_sp_BIOUG04235_A02	0.201	0.197	0.186	0.203	0.199	0.201	0.194	0.201	0.197	0.197	0.157	0.201	0.157	0.174	0.201	0.201	0.179	0.197	0.201	0.201	0.193	0.201	0.203	0.201	0.201	0.197	0.199	0.174	0.174	0.166	0.167	0.189	0.159	0.161	0.165	0.167	0.165	0.174	0.17	0.129	0.135	0.176	0.176	0.166	0.164	0.16	0.162	0.16	0.172
Tanytarsus_sp_BIOUG04235_A08	0.204	0.195	0.184	0.206	0.197	0.204	0.196	0.204	0.195	0.192	0.156	0.204	0.156	0.173	0.204	0.204	0.183	0.199	0.204	0.204	0.191	0.204	0.206	0.204	0.204	0.195	0.202	0.173	0.173	0.168	0.168	0.191	0.16	0.162	0.166	0.169	0.166	0.184	0.17	0.131	0.139	0.178	0.178	0.161	0.159	0.169	0.172	0.159	0.178
Tanytarsus_sp_BIOUG04235_B07	0.201	0.197	0.186	0.203	0.199	0.201	0.194	0.201	0.197	0.197	0.157	0.201	0.157	0.176	0.201	0.201	0.179	0.197	0.201	0.201	0.193	0.201	0.203	0.201	0.201	0.197	0.199	0.176	0.176	0.166	0.169	0.191	0.161	0.163	0.167	0.169	0.167	0.176	0.17	0.129	0.136	0.178	0.178	0.164	0.162	0.162	0.164	0.16	0.172
Tanytarsus_BIOUG04612_E03	0.198	0.19	0.194	0.197	0.19	0.198	0.202	0.198	0.188	0.184	0.176	0.198	0.176	0.21	0.198	0.196	0.229	0.205	0.198	0.198	0.194	0.194	0.194	0.198	0.198	0.19	0.194	0.21	0.21	0.184	0.182	0.196	0.174	0.176	0.182	0.184	0.184	0.188	0.175	0.171	0.173	0.173	0.173	0.159	0.163	0.198	0.198	0.198	0.191
Tanytarsus_wirthi_BIOUG04613_B10	0.18	0.178	0.169	0.177	0.176	0.18	0.174	0.18	0.176	0.169	0.173	0.18	0.173	0.188	0.18	0.178	0.187	0.174	0.18	0.18	0.168	0.176	0.176	0.18	0.18	0.178	0.176	0.188	0.188	0.132	0.135	0.174	0.16	0.158	0.16	0.16	0.162	0.158	0.127	0.179	0.175	0.184	0.184	0.097	0.099	0.165	0.165	0.15	0.196
Tanytarsus_BIOUG04613_C06	0.18	0.18	0.177	0.182	0.184	0.176	0.173	0.176	0.182	0.184	0.163	0.176	0.163	0.173	0.176	0.182	0.21	0.183	0.178	0.176	0.178	0.18	0.184	0.176	0.178	0.18	0.18	0.173	0.173	0.176	0.176	0.176	0.164	0.162	0.165	0.165	0.163	0.167	0.163	0.163	0.17	0.206	0.206	0.164	0.163	0.162	0.162	0.173	0.201
Tanytarsus_mendax_BIOUG04615_B07	0.152	0.15	0.141	0.153	0.152	0.152	0.144	0.152	0.152	0.15	0.173	0.152	0.173	0.167	0.152	0.154	0.192	0.154	0.152	0.152	0.136	0.156	0.156	0.152	0.152	0.15	0.152	0.167	0.167	0.154	0.154	0.197	0.153	0.155	0.157	0.155	0.155	0.132	0.129	0.177	0.171	0.188	0.188	0.036	0.038	0.138	0.138	0.169	0.171
Tanytarsus_wirthi_BIOUG04689_A11	0.18	0.178	0.172	0.177	0.176	0.18	0.174	0.18	0.176	0.169	0.175	0.18	0.175	0.19	0.18	0.178	0.187	0.174	0.18	0.18	0.168	0.176	0.176	0.18	0.18	0.178	0.176	0.19	0.19	0.132	0.135	0.174	0.164	0.162	0.164	0.164	0.166	0.158	0.127	0.181	0.177	0.181	0.181	0.097	0.099	0.167	0.167	0.152	0.198
Tanytarsus_mendax_BIOUG04689_B07	0.155	0.155	0.148	0.158	0.157	0.155	0.149	0.155	0.157	0.159	0.175	0.155	0.175	0.176	0.155	0.157	0.192	0.158	0.155	0.155	0.143	0.159	0.159	0.155	0.155	0.155	0.155	0.176	0.176	0.154	0.155	0.199	0.157	0.159	0.161	0.159	0.159	0.131	0.135	0.178	0.172	0.19	0.19	0.035	0.04	0.138	0.138	0.168	0.176
Tanytarsus_mendax_BIOUG04689_D04	0.153	0.153	0.146	0.156	0.155	0.153	0.146	0.153	0.155	0.157	0.175	0.153	0.175	0.176	0.153	0.155	0.192	0.156	0.153	0.153	0.14	0.157	0.157	0.153	0.153	0.153	0.153	0.176	0.176	0.154	0.155	0.199	0.157	0.159	0.161	0.159	0.159	0.131	0.135	0.178	0.172	0.19	0.19	0.033	0.038	0.138	0.138	0.168	0.176
Tanytarsus_mendax_BIOUG07272_H11	0.16	0.159	0.148	0.157	0.162	0.157	0.151	0.157	0.162	0.16	0.178	0.157	0.178	0.164	0.157	0.162	0.193	0.158	0.16	0.157	0.148	0.164	0.164	0.157	0.157	0.159	0.16	0.164	0.164	0.157	0.157	0.202	0.157	0.159	0.164	0.161	0.161	0.138	0.136	0.179	0.174	0.188	0.188	0.036	0.038	0.138	0.138	0.18	0.177
Tanytarsus_wirthi_BIOUG07332_A03	0.173	0.171	0.17	0.173	0.169	0.173	0.164	0.173	0.169	0.167	0.177	0.173	0.177	0.184	0.173	0.171	0.19	0.172	0.173	0.173	0.158	0.169	0.169	0.173	0.173	0.171	0.169	0.184	0.184	0.131	0.131	0.174	0.16	0.158	0.163	0.163	0.165	0.155	0.121	0.179	0.172	0.174	0.174	0.089	0.091	0.17	0.17	0.157	0.204
Tanytarsus_mendax_BIOUG07425_C03	0.165	0.165	0.151	0.163	0.168	0.163	0.154	0.163	0.168	0.165	0.184	0.163	0.184	0.164	0.163	0.168	0.195	0.161	0.165	0.163	0.15	0.17	0.17	0.163	0.163	0.165	0.165	0.164	0.164	0.165	0.165	0.209	0.163	0.165	0.167	0.165	0.165	0.144	0.135	0.182	0.177	0.189	0.189	0.039	0.037	0.137	0.137	0.183	0.177
Tanytarsus_BIOUG07898_D04	0.179	0.174	0.179	0.17	0.176	0.179	0.178	0.179	0.176	0.171	0.191	0.179	0.191	0.219	0.179	0.181	0.199	0.176	0.179	0.179	0.17	0.179	0.183	0.179	0.179	0.174	0.179	0.219	0.219	0.182	0.185	0.181	0.191	0.193	0.189	0.191	0.187	0.197	0.178	0.176	0.17	0.207	0.207	0.184	0.184	0.19	0.19	0.216	0.194
Tanytarsus_guerlus_BIOUG07899_C04	0.192	0.187	0.17	0.192	0.185	0.189	0.193	0.189	0.185	0.181	0.182	0.189	0.182	0.149	0.189	0.189	0.189	0.184	0.192	0.189	0.191	0.187	0.189	0.189	0.189	0.187	0.187	0.149	0.149	0.186	0.186	0.195	0.161	0.163	0.169	0.169	0.171	0.159	0.16	0.132	0.137	0.151	0.151	0.153	0.153	0.168	0.168	0.175	0.183
Tanytarsus_BIOUG07900_A02	0.184	0.18	0.172	0.173	0.178	0.184	0.178	0.184	0.178	0.169	0.194	0.184	0.194	0.215	0.184	0.182	0.2	0.174	0.184	0.184	0.172	0.18	0.184	0.184	0.184	0.18	0.18	0.215	0.215	0.176	0.178	0.16	0.176	0.178	0.178	0.18	0.18	0.194	0.165	0.167	0.165	0.193	0.193	0.181	0.181	0.193	0.193	0.206	0.191
Tanytarsus_BIOUG07900_E07	0.18	0.176	0.172	0.173	0.174	0.18	0.173	0.18	0.174	0.169	0.193	0.18	0.193	0.213	0.18	0.178	0.199	0.174	0.18	0.18	0.167	0.176	0.18	0.18	0.18	0.176	0.176	0.213	0.213	0.178	0.178	0.168	0.176	0.178	0.178	0.18	0.18	0.194	0.167	0.165	0.162	0.196	0.196	0.179	0.179	0.196	0.196	0.209	0.192
Tanytarsus_BIOUG07902_C10	0.179	0.174	0.179	0.17	0.176	0.179	0.178	0.179	0.176	0.171	0.191	0.179	0.191	0.219	0.179	0.181	0.199	0.176	0.179	0.179	0.17	0.179	0.183	0.179	0.179	0.174	0.179	0.219	0.219	0.182	0.185	0.181	0.191	0.193	0.189	0.191	0.187	0.197	0.178	0.176	0.17	0.207	0.207	0.184	0.184	0.19	0.19	0.216	0.194
Tanytarsus_BIOUG07902_H05	0.182	0.177	0.179	0.17	0.179	0.182	0.182	0.182	0.179	0.171	0.193	0.182	0.193	0.221	0.182	0.184	0.2	0.176	0.182	0.182	0.174	0.182	0.186	0.182	0.182	0.177	0.182	0.221	0.221	0.182	0.184	0.182	0.194	0.196	0.192	0.194	0.19	0.2	0.179	0.179	0.172	0.211	0.211	0.185	0.185	0.193	0.193	0.217	0.197
Tanytarsus_BIOUG07903_C10	0.183	0.176	0.174	0.183	0.176	0.183	0.18	0.183	0.176	0.173	0.203	0.183	0.203	0.206	0.183	0.183	0.217	0.181	0.183	0.183	0.169	0.183	0.185	0.183	0.183	0.176	0.181	0.206	0.206	0.19	0.19	0.192	0.2	0.202	0.205	0.207	0.205	0.188	0.158	0.185	0.19	0.201	0.201	0.181	0.183	0.179	0.179	0.212	0.181
Tanytarsus_BIOUG07903_C12	0.18	0.178	0.179	0.17	0.18	0.18	0.182	0.18	0.18	0.171	0.193	0.18	0.193	0.217	0.18	0.184	0.193	0.176	0.18	0.18	0.175	0.182	0.186	0.18	0.18	0.178	0.182	0.217	0.217	0.182	0.188	0.177	0.185	0.187	0.183	0.185	0.181	0.198	0.172	0.174	0.168	0.203	0.203	0.181	0.182	0.183	0.183	0.21	0.187
Tanytarsus_BIOUG07903_E11	0.182	0.18	0.172	0.173	0.178	0.182	0.177	0.182	0.178	0.169	0.194	0.182	0.194	0.212	0.182	0.182	0.197	0.174	0.182	0.182	0.173	0.18	0.184	0.182	0.182	0.18	0.18	0.212	0.212	0.176	0.178	0.161	0.173	0.175	0.175	0.177	0.177	0.197	0.163	0.164	0.163	0.192	0.192	0.177	0.178	0.189	0.189	0.204	0.187
Tanytarsus_BIOUG07904_B08	0.182	0.178	0.172	0.173	0.176	0.182	0.176	0.182	0.176	0.169	0.195	0.182	0.195	0.215	0.182	0.18	0.2	0.174	0.182	0.182	0.17	0.178	0.182	0.182	0.182	0.178	0.178	0.215	0.215	0.176	0.176	0.162	0.174	0.176	0.176	0.178	0.178	0.192	0.165	0.169	0.167	0.194	0.194	0.179	0.179	0.195	0.195	0.204	0.193
Tanytarsus_guerlus_BIOUG07916_F11	0.189	0.185	0.168	0.19	0.182	0.187	0.192	0.187	0.182	0.179	0.182	0.187	0.182	0.15	0.187	0.187	0.189	0.183	0.189	0.187	0.189	0.185	0.187	0.187	0.187	0.185	0.185	0.15	0.15	0.186	0.186	0.191	0.16	0.162	0.169	0.169	0.171	0.158	0.16	0.133	0.137	0.15	0.15	0.154	0.154	0.169	0.169	0.174	0.184
Tanytarsus_guerlus_BIOUG07935_D09	0.182	0.173	0.165	0.182	0.175	0.179	0.182	0.179	0.175	0.171	0.179	0.179	0.179	0.152	0.179	0.184	0.193	0.179	0.182	0.179	0.178	0.182	0.184	0.179	0.179	0.173	0.182	0.152	0.152	0.194	0.194	0.194	0.168	0.17	0.172	0.172	0.17	0.162	0.162	0.141	0.145	0.16	0.16	0.162	0.157	0.168	0.168	0.168	0.183
Tanytarsus_BIOUG07938_A06	0.176	0.171	0.18	0.173	0.174	0.176	0.174	0.176	0.174	0.168	0.181	0.176	0.181	0.21	0.176	0.178	0.189	0.177	0.176	0.176	0.166	0.176	0.18	0.176	0.176	0.171	0.176	0.21	0.21	0.176	0.176	0.174	0.178	0.18	0.178	0.18	0.176	0.192	0.164	0.164	0.159	0.206	0.206	0.177	0.177	0.183	0.183	0.206	0.188
Tanytarsus_BIOUG07938_B03	0.196	0.189	0.177	0.191	0.189	0.196	0.193	0.196	0.189	0.183	0.21	0.196	0.21	0.208	0.196	0.196	0.226	0.183	0.196	0.196	0.182	0.196	0.198	0.196	0.196	0.189	0.193	0.208	0.208	0.202	0.202	0.2	0.21	0.212	0.212	0.214	0.212	0.197	0.164	0.188	0.19	0.2	0.2	0.19	0.192	0.179	0.179	0.218	0.184
Tanytarsus_BIOUG07938_B08	0.171	0.167	0.175	0.169	0.169	0.171	0.174	0.171	0.169	0.163	0.183	0.171	0.183	0.213	0.171	0.173	0.193	0.172	0.171	0.171	0.166	0.171	0.176	0.171	0.171	0.167	0.171	0.213	0.213	0.178	0.178	0.167	0.18	0.182	0.18	0.182	0.178	0.194	0.166	0.166	0.162	0.208	0.208	0.178	0.178	0.182	0.182	0.208	0.186
Tanytarsus_guerlus_BIOUG08036_C11	0.193	0.189	0.172	0.193	0.187	0.191	0.193	0.191	0.187	0.183	0.182	0.191	0.182	0.151	0.191	0.191	0.189	0.186	0.193	0.191	0.191	0.189	0.191	0.191	0.191	0.189	0.189	0.151	0.151	0.186	0.186	0.195	0.161	0.163	0.169	0.169	0.171	0.158	0.158	0.131	0.135	0.151	0.151	0.151	0.151	0.166	0.166	0.173	0.181
Tanytarsus_guerlus_BIOUG08037_E10	0.192	0.187	0.17	0.192	0.185	0.189	0.193	0.189	0.185	0.181	0.182	0.189	0.182	0.149	0.189	0.189	0.189	0.184	0.192	0.189	0.191	0.187	0.189	0.189	0.189	0.187	0.187	0.149	0.149	0.186	0.186	0.195	0.161	0.163	0.169	0.169	0.171	0.159	0.16	0.132	0.137	0.151	0.151	0.153	0.153	0.168	0.168	0.175	0.183
Tanytarsus_BIOUG08375_B05	0.181	0.176	0.185	0.181	0.178	0.181	0.178	0.181	0.178	0.176	0.187	0.181	0.187	0.208	0.181	0.183	0.19	0.183	0.181	0.181	0.169	0.181	0.186	0.181	0.181	0.176	0.181	0.208	0.208	0.179	0.179	0.174	0.183	0.186	0.186	0.188	0.183	0.191	0.163	0.161	0.159	0.204	0.204	0.168	0.168	0.179	0.179	0.209	0.186
Tanytarsus_BIOUG08379_F12	0.178	0.169	0.16	0.178	0.169	0.176	0.172	0.176	0.167	0.164	0.146	0.176	0.146	0.146	0.176	0.176	0.192	0.17	0.178	0.176	0.166	0.174	0.178	0.176	0.176	0.169	0.174	0.146	0.146	0.154	0.154	0.167	0.15	0.152	0.159	0.157	0.161	0.173	0.12	0.126	0.126	0.143	0.143	0.133	0.133	0.145	0.147	0.154	0.166
Tanytarsus_BIOUG08379_H04	0.167	0.159	0.149	0.167	0.159	0.165	0.162	0.165	0.156	0.153	0.144	0.165	0.144	0.142	0.165	0.165	0.185	0.158	0.167	0.165	0.156	0.163	0.167	0.165	0.165	0.159	0.163	0.142	0.142	0.152	0.152	0.165	0.146	0.148	0.154	0.157	0.157	0.164	0.118	0.12	0.124	0.137	0.137	0.132	0.137	0.141	0.143	0.149	0.164
Tanytarsus_BIOUG08380_B11	0.168	0.158	0.149	0.171	0.158	0.168	0.166	0.168	0.156	0.152	0.139	0.168	0.139	0.142	0.168	0.166	0.182	0.161	0.168	0.168	0.155	0.164	0.168	0.168	0.168	0.158	0.164	0.142	0.142	0.149	0.149	0.162	0.147	0.149	0.156	0.158	0.158	0.166	0.114	0.122	0.126	0.136	0.136	0.132	0.132	0.14	0.142	0.151	0.163
Tanytarsus_BIOUG08380_D06	0.167	0.159	0.149	0.167	0.159	0.165	0.162	0.165	0.156	0.153	0.144	0.165	0.144	0.142	0.165	0.165	0.185	0.158	0.167	0.165	0.156	0.163	0.167	0.165	0.165	0.159	0.163	0.142	0.142	0.152	0.152	0.165	0.146	0.148	0.154	0.157	0.157	0.164	0.118	0.12	0.124	0.137	0.137	0.132	0.137	0.141	0.143	0.149	0.164
Tanytarsus_BIOUG08380_E07	0.163	0.151	0.151	0.163	0.151	0.163	0.156	0.163	0.149	0.146	0.136	0.163	0.136	0.149	0.163	0.16	0.175	0.16	0.163	0.163	0.143	0.158	0.163	0.163	0.163	0.151	0.158	0.149	0.149	0.144	0.144	0.161	0.142	0.144	0.149	0.151	0.151	0.162	0.116	0.123	0.127	0.132	0.132	0.123	0.125	0.132	0.134	0.148	0.159
Tanytarsus_BIOUG08482_B08	0.182	0.173	0.165	0.182	0.17	0.179	0.177	0.179	0.17	0.167	0.177	0.179	0.177	0.147	0.179	0.179	0.179	0.179	0.182	0.179	0.173	0.177	0.179	0.179	0.179	0.173	0.177	0.147	0.147	0.183	0.183	0.197	0.157	0.159	0.166	0.166	0.168	0.156	0.152	0.135	0.139	0.156	0.156	0.15	0.15	0.167	0.167	0.167	0.178
Tanytarsus_BIOUG08495_A02	0.166	0.158	0.149	0.166	0.158	0.164	0.161	0.164	0.156	0.152	0.141	0.164	0.141	0.141	0.164	0.164	0.186	0.158	0.166	0.164	0.155	0.162	0.166	0.164	0.164	0.158	0.162	0.141	0.141	0.151	0.151	0.162	0.147	0.149	0.152	0.154	0.154	0.163	0.118	0.122	0.126	0.138	0.138	0.134	0.136	0.14	0.142	0.153	0.163
Tanytarsus_BIOUG08495_G05	0.173	0.162	0.153	0.174	0.162	0.173	0.168	0.173	0.16	0.158	0.145	0.173	0.145	0.145	0.173	0.171	0.181	0.165	0.173	0.173	0.157	0.168	0.173	0.173	0.173	0.162	0.168	0.145	0.145	0.151	0.151	0.167	0.149	0.151	0.157	0.16	0.16	0.168	0.12	0.122	0.126	0.139	0.139	0.132	0.132	0.137	0.139	0.157	0.16
Tanytarsus_BIOUG08495_G11	0.171	0.162	0.153	0.169	0.162	0.168	0.166	0.168	0.16	0.158	0.147	0.168	0.147	0.145	0.168	0.168	0.185	0.163	0.171	0.168	0.16	0.168	0.171	0.168	0.168	0.162	0.166	0.145	0.145	0.14	0.14	0.164	0.144	0.147	0.149	0.151	0.151	0.163	0.122	0.124	0.128	0.145	0.145	0.139	0.141	0.139	0.141	0.163	0.158
Tanytarsus_BIOUG08496_F09	0.178	0.173	0.182	0.176	0.176	0.178	0.182	0.178	0.176	0.17	0.185	0.178	0.185	0.211	0.178	0.18	0.198	0.179	0.178	0.178	0.174	0.178	0.183	0.178	0.178	0.173	0.178	0.211	0.211	0.18	0.18	0.176	0.18	0.182	0.18	0.182	0.178	0.196	0.164	0.166	0.164	0.21	0.21	0.178	0.178	0.186	0.186	0.205	0.196
Tanytarsus_BIOUG08498_G09	0.161	0.149	0.14	0.162	0.154	0.161	0.162	0.161	0.151	0.148	0.142	0.161	0.142	0.14	0.161	0.163	0.181	0.155	0.161	0.161	0.152	0.161	0.166	0.161	0.161	0.149	0.161	0.14	0.14	0.151	0.151	0.147	0.142	0.144	0.151	0.154	0.149	0.164	0.107	0.118	0.121	0.13	0.13	0.123	0.121	0.14	0.14	0.149	0.151
Tanytarsus_BIOUG08498_H11	0.172	0.161	0.15	0.172	0.161	0.172	0.168	0.172	0.159	0.156	0.144	0.172	0.144	0.144	0.172	0.17	0.184	0.162	0.172	0.172	0.158	0.167	0.172	0.172	0.172	0.161	0.167	0.144	0.144	0.15	0.15	0.161	0.148	0.15	0.157	0.159	0.159	0.162	0.115	0.124	0.128	0.134	0.134	0.13	0.13	0.142	0.144	0.155	0.163
Tanytarsus_BIOUG08523_A08	0.17	0.166	0.175	0.166	0.168	0.17	0.173	0.17	0.168	0.162	0.184	0.17	0.184	0.214	0.17	0.172	0.194	0.172	0.17	0.17	0.165	0.17	0.175	0.17	0.17	0.166	0.17	0.214	0.214	0.177	0.177	0.168	0.181	0.183	0.181	0.183	0.179	0.195	0.168	0.168	0.161	0.209	0.209	0.179	0.179	0.185	0.185	0.209	0.188
Tanytarsus_BIOUG08524_A08	0.171	0.167	0.175	0.169	0.169	0.171	0.174	0.171	0.169	0.163	0.183	0.171	0.183	0.213	0.171	0.173	0.193	0.172	0.171	0.171	0.166	0.171	0.176	0.171	0.171	0.167	0.171	0.213	0.213	0.178	0.178	0.167	0.18	0.182	0.18	0.182	0.178	0.194	0.166	0.166	0.162	0.208	0.208	0.178	0.178	0.182	0.182	0.208	0.186
Tanytarsus_mendax_BIOUG08526_A01	0.156	0.156	0.151	0.156	0.158	0.156	0.146	0.156	0.158	0.157	0.18	0.156	0.18	0.169	0.156	0.158	0.197	0.156	0.156	0.156	0.143	0.156	0.16	0.156	0.156	0.156	0.156	0.169	0.169	0.156	0.156	0.201	0.158	0.16	0.164	0.162	0.162	0.132	0.134	0.189	0.182	0.178	0.178	0.033	0.039	0.15	0.15	0.176	0.182
Tanytarsus_BIOUG08526_A05	0.17	0.166	0.175	0.166	0.168	0.17	0.173	0.17	0.168	0.162	0.184	0.17	0.184	0.214	0.17	0.172	0.194	0.172	0.17	0.17	0.165	0.17	0.175	0.17	0.17	0.166	0.17	0.214	0.214	0.177	0.177	0.168	0.181	0.183	0.181	0.183	0.179	0.195	0.168	0.168	0.161	0.209	0.209	0.179	0.179	0.185	0.185	0.209	0.188
Tanytarsus_BIOUG08564_G12	0.2	0.193	0.192	0.2	0.193	0.2	0.201	0.2	0.191	0.188	0.194	0.2	0.194	0.173	0.2	0.198	0.206	0.198	0.2	0.2	0.189	0.196	0.2	0.2	0.2	0.193	0.196	0.173	0.173	0.151	0.151	0.172	0.174	0.172	0.177	0.177	0.179	0.169	0.153	0.175	0.173	0.178	0.178	0.13	0.128	0.178	0.178	0.181	0.192
Tanytarsus_BIOUG08567_B06	0.169	0.174	0.153	0.167	0.174	0.167	0.151	0.167	0.172	0.169	0.172	0.167	0.172	0.151	0.167	0.167	0.183	0.167	0.169	0.167	0.155	0.165	0.169	0.167	0.167	0.174	0.165	0.151	0.151	0.136	0.136	0.185	0.153	0.153	0.158	0.16	0.16	0.15	0.132	0.15	0.146	0.182	0.182	0.132	0.128	0.13	0.132	0.175	0.152
Tanytarsus_BIOUG08569_C11	0.171	0.171	0.172	0.173	0.169	0.171	0.164	0.171	0.169	0.167	0.182	0.171	0.182	0.188	0.171	0.169	0.2	0.174	0.171	0.171	0.161	0.169	0.171	0.171	0.171	0.171	0.166	0.188	0.188	0.162	0.162	0.182	0.154	0.156	0.162	0.162	0.164	0.153	0.132	0.19	0.192	0.181	0.181	0.086	0.092	0.168	0.168	0.164	0.194
Tanytarsus_wirthi_BIOUG08569_D12	0.178	0.176	0.171	0.178	0.174	0.178	0.171	0.178	0.174	0.172	0.179	0.178	0.179	0.185	0.178	0.176	0.189	0.173	0.178	0.178	0.165	0.174	0.174	0.178	0.178	0.176	0.174	0.185	0.185	0.135	0.135	0.181	0.167	0.165	0.167	0.167	0.169	0.151	0.121	0.18	0.173	0.176	0.176	0.089	0.091	0.169	0.169	0.16	0.204
Tanytarsus_BIOUG08602_C12	0.192	0.187	0.17	0.191	0.185	0.189	0.193	0.189	0.185	0.181	0.18	0.189	0.18	0.149	0.189	0.189	0.187	0.184	0.192	0.189	0.191	0.187	0.189	0.189	0.189	0.187	0.187	0.149	0.149	0.184	0.184	0.193	0.159	0.161	0.167	0.167	0.169	0.158	0.158	0.131	0.135	0.151	0.151	0.151	0.151	0.166	0.166	0.173	0.181
Tanytarsus_mendax_BIOUG08605_E03	0.16	0.158	0.144	0.16	0.156	0.16	0.154	0.16	0.156	0.155	0.169	0.16	0.169	0.174	0.16	0.158	0.189	0.156	0.16	0.16	0.146	0.16	0.16	0.16	0.16	0.158	0.156	0.174	0.174	0.152	0.152	0.196	0.156	0.158	0.164	0.162	0.166	0.14	0.132	0.18	0.174	0.185	0.185	0.035	0.039	0.142	0.142	0.179	0.178
Tanytarsus_wirthi_BIOUG08642_B05	0.174	0.172	0.168	0.174	0.17	0.174	0.167	0.174	0.17	0.166	0.181	0.174	0.181	0.184	0.174	0.172	0.186	0.17	0.174	0.174	0.162	0.169	0.169	0.174	0.174	0.172	0.169	0.184	0.184	0.142	0.142	0.178	0.167	0.165	0.167	0.167	0.169	0.16	0.123	0.185	0.181	0.177	0.177	0.095	0.099	0.168	0.168	0.158	0.208
Tanytarsus_BIOUG08645_E04	0.169	0.163	0.154	0.171	0.163	0.169	0.166	0.169	0.161	0.157	0.148	0.169	0.148	0.142	0.169	0.167	0.19	0.161	0.169	0.169	0.16	0.165	0.169	0.169	0.169	0.163	0.169	0.142	0.142	0.156	0.156	0.161	0.15	0.152	0.154	0.156	0.156	0.163	0.117	0.129	0.133	0.142	0.142	0.14	0.14	0.152	0.155	0.161	0.163
Tanytarsus_BIOUG08645_F03	0.172	0.161	0.156	0.172	0.165	0.172	0.167	0.172	0.163	0.161	0.146	0.172	0.146	0.146	0.172	0.174	0.177	0.167	0.172	0.172	0.156	0.172	0.176	0.172	0.172	0.161	0.172	0.146	0.146	0.152	0.152	0.175	0.152	0.154	0.158	0.161	0.156	0.164	0.12	0.127	0.131	0.14	0.14	0.133	0.129	0.129	0.131	0.16	0.161
Tanytarsus_BIOUG08646_H05	0.168	0.157	0.149	0.169	0.157	0.168	0.166	0.168	0.155	0.153	0.14	0.168	0.14	0.145	0.168	0.166	0.176	0.161	0.168	0.168	0.154	0.164	0.168	0.168	0.168	0.157	0.164	0.145	0.145	0.146	0.146	0.167	0.144	0.146	0.153	0.155	0.155	0.163	0.118	0.12	0.124	0.137	0.137	0.128	0.128	0.133	0.135	0.157	0.158
Tanytarsus_BIOUG08646_H10	0.19	0.186	0.17	0.191	0.184	0.188	0.192	0.188	0.184	0.18	0.181	0.188	0.181	0.148	0.188	0.188	0.188	0.184	0.19	0.188	0.189	0.186	0.188	0.188	0.188	0.186	0.186	0.148	0.148	0.185	0.185	0.194	0.16	0.162	0.168	0.168	0.17	0.159	0.159	0.132	0.136	0.15	0.15	0.152	0.152	0.167	0.167	0.174	0.182
Tanytarsus_BIOUG08649_A03	0.18	0.176	0.182	0.178	0.178	0.18	0.177	0.18	0.178	0.174	0.188	0.18	0.188	0.208	0.18	0.183	0.189	0.184	0.18	0.18	0.168	0.18	0.185	0.18	0.18	0.176	0.18	0.208	0.208	0.178	0.178	0.178	0.176	0.178	0.171	0.173	0.169	0.179	0.165	0.161	0.161	0.209	0.209	0.17	0.17	0.179	0.179	0.209	0.188
Tanytarsus_BIOUG08649_B11	0.159	0.15	0.149	0.157	0.15	0.157	0.152	0.157	0.148	0.145	0.139	0.157	0.139	0.16	0.157	0.157	0.179	0.157	0.159	0.157	0.142	0.155	0.159	0.157	0.157	0.15	0.155	0.16	0.16	0.143	0.143	0.169	0.139	0.141	0.146	0.143	0.148	0.163	0.12	0.124	0.128	0.135	0.135	0.117	0.122	0.133	0.136	0.151	0.167
Tanytarsus_mendax_BIOUG08656_A11	0.158	0.158	0.149	0.156	0.161	0.156	0.148	0.156	0.161	0.158	0.172	0.156	0.172	0.168	0.156	0.161	0.193	0.159	0.158	0.156	0.144	0.163	0.163	0.156	0.156	0.158	0.158	0.168	0.168	0.158	0.158	0.204	0.151	0.153	0.16	0.158	0.158	0.143	0.128	0.177	0.172	0.182	0.182	0.035	0.037	0.128	0.128	0.171	0.175
Tanytarsus_glabrescens_BIOUG08656_B05	0.206	0.208	0.192	0.206	0.208	0.206	0.208	0.206	0.211	0.213	0.18	0.206	0.18	0.201	0.206	0.208	0.221	0.205	0.206	0.206	0.208	0.206	0.211	0.206	0.206	0.208	0.206	0.201	0.201	0.18	0.18	0.194	0.184	0.187	0.191	0.191	0.189	0.182	0.167	0.149	0.145	0.176	0.176	0.188	0.183	0.183	0.186	0.195	0.202
Tanytarsus_mendax_BIOUG08656_C12	0.16	0.158	0.146	0.162	0.156	0.16	0.151	0.16	0.156	0.155	0.169	0.16	0.169	0.167	0.16	0.158	0.197	0.159	0.16	0.16	0.145	0.156	0.16	0.16	0.16	0.158	0.156	0.167	0.167	0.158	0.158	0.203	0.153	0.156	0.16	0.158	0.162	0.142	0.132	0.184	0.178	0.185	0.185	0.033	0.037	0.15	0.15	0.176	0.176
Tanytarsus_mendax_BIOUG08689_B05	0.165	0.163	0.148	0.165	0.16	0.165	0.156	0.165	0.16	0.158	0.167	0.165	0.167	0.17	0.165	0.162	0.19	0.161	0.165	0.165	0.15	0.16	0.165	0.165	0.165	0.163	0.16	0.17	0.17	0.16	0.16	0.201	0.155	0.158	0.162	0.16	0.164	0.15	0.131	0.179	0.175	0.182	0.182	0.032	0.036	0.141	0.141	0.175	0.172
Tanytarsus_mendax_BIOUG08689_C05	0.163	0.161	0.151	0.163	0.159	0.163	0.155	0.163	0.159	0.158	0.17	0.163	0.17	0.166	0.163	0.161	0.192	0.159	0.163	0.163	0.149	0.159	0.163	0.163	0.163	0.161	0.159	0.166	0.166	0.153	0.153	0.195	0.15	0.152	0.156	0.159	0.159	0.139	0.137	0.183	0.176	0.181	0.181	0.033	0.039	0.151	0.151	0.173	0.181
Tanytarsus_mendax_BIOUG08690_G06	0.163	0.163	0.154	0.163	0.166	0.163	0.156	0.163	0.166	0.164	0.175	0.163	0.175	0.164	0.163	0.166	0.198	0.162	0.163	0.163	0.153	0.163	0.168	0.163	0.163	0.163	0.163	0.164	0.164	0.152	0.152	0.192	0.154	0.156	0.161	0.159	0.159	0.135	0.135	0.181	0.176	0.172	0.172	0.027	0.033	0.146	0.146	0.168	0.183
Tanytarsus_BIOUG08821_B07	0.174	0.178	0.156	0.169	0.178	0.171	0.157	0.171	0.176	0.172	0.174	0.171	0.174	0.155	0.171	0.171	0.185	0.17	0.174	0.171	0.161	0.169	0.174	0.171	0.171	0.178	0.169	0.155	0.155	0.136	0.136	0.184	0.158	0.158	0.163	0.165	0.165	0.151	0.134	0.155	0.153	0.187	0.187	0.134	0.13	0.143	0.145	0.175	0.164
Tanytarsus_BIOUG08821_D01	0.165	0.159	0.162	0.163	0.161	0.165	0.168	0.165	0.161	0.155	0.184	0.165	0.184	0.205	0.165	0.168	0.19	0.165	0.165	0.165	0.159	0.165	0.17	0.165	0.165	0.159	0.165	0.205	0.205	0.177	0.177	0.159	0.168	0.17	0.168	0.17	0.165	0.188	0.154	0.159	0.159	0.192	0.192	0.17	0.17	0.183	0.183	0.204	0.181
Tanytarsus_BIOUG08821_G03	0.181	0.177	0.18	0.179	0.179	0.181	0.178	0.181	0.179	0.173	0.189	0.181	0.189	0.207	0.181	0.184	0.195	0.181	0.181	0.181	0.17	0.181	0.186	0.181	0.181	0.177	0.181	0.207	0.207	0.179	0.179	0.175	0.177	0.179	0.177	0.179	0.175	0.184	0.164	0.16	0.158	0.205	0.205	0.171	0.171	0.178	0.178	0.208	0.189
Tanytarsus_BIOUG08875_C11	0.169	0.164	0.173	0.164	0.166	0.169	0.161	0.169	0.166	0.161	0.191	0.169	0.191	0.207	0.169	0.171	0.197	0.17	0.169	0.169	0.152	0.169	0.173	0.169	0.169	0.164	0.169	0.207	0.207	0.177	0.177	0.167	0.175	0.177	0.175	0.173	0.173	0.191	0.156	0.163	0.156	0.203	0.203	0.174	0.169	0.189	0.189	0.2	0.182
Tanytarsus_BIOUG08875_D04	0.179	0.177	0.18	0.18	0.179	0.179	0.172	0.179	0.179	0.178	0.168	0.179	0.168	0.174	0.179	0.181	0.181	0.184	0.179	0.179	0.167	0.179	0.181	0.179	0.179	0.177	0.179	0.174	0.174	0.16	0.16	0.181	0.149	0.151	0.155	0.155	0.153	0.162	0.137	0.187	0.185	0.188	0.188	0.089	0.087	0.173	0.173	0.165	0.183
Tanytarsus_BIOUG08877_B12	0.17	0.17	0.175	0.173	0.168	0.17	0.166	0.17	0.168	0.167	0.175	0.17	0.175	0.182	0.17	0.168	0.202	0.172	0.17	0.17	0.163	0.166	0.17	0.17	0.17	0.17	0.166	0.182	0.182	0.166	0.166	0.181	0.154	0.156	0.16	0.16	0.162	0.159	0.13	0.189	0.189	0.18	0.18	0.089	0.091	0.167	0.167	0.168	0.191
Tanytarsus_mendax_BIOUG09217_C11	0.16	0.158	0.147	0.16	0.161	0.16	0.153	0.16	0.161	0.159	0.172	0.16	0.172	0.168	0.16	0.163	0.19	0.159	0.16	0.16	0.147	0.16	0.165	0.16	0.16	0.158	0.16	0.168	0.168	0.161	0.161	0.198	0.156	0.158	0.167	0.165	0.165	0.145	0.137	0.182	0.178	0.185	0.185	0.033	0.034	0.145	0.145	0.172	0.175
Tanytarsus_BIOUG09360_B06	0.181	0.175	0.167	0.179	0.175	0.179	0.171	0.179	0.172	0.171	0.19	0.179	0.19	0.202	0.179	0.179	0.182	0.181	0.181	0.179	0.165	0.181	0.181	0.179	0.179	0.175	0.177	0.202	0.202	0.153	0.153	0.173	0.175	0.173	0.177	0.177	0.179	0.165	0.143	0.139	0.135	0.175	0.175	0.179	0.181	0.171	0.173	0.178	0.158
Tanytarsus_BIOUG09360_E11	0.168	0.172	0.151	0.164	0.172	0.166	0.15	0.166	0.17	0.166	0.17	0.166	0.17	0.155	0.166	0.166	0.179	0.165	0.168	0.166	0.155	0.163	0.168	0.166	0.166	0.172	0.163	0.155	0.155	0.13	0.13	0.183	0.159	0.159	0.161	0.163	0.163	0.15	0.133	0.154	0.15	0.184	0.184	0.133	0.129	0.14	0.142	0.173	0.158
Tanytarsus_BIOUG09365_G09	0.17	0.175	0.153	0.166	0.175	0.168	0.153	0.168	0.173	0.169	0.17	0.168	0.17	0.152	0.168	0.168	0.181	0.167	0.17	0.168	0.158	0.166	0.17	0.168	0.168	0.175	0.166	0.152	0.152	0.133	0.133	0.185	0.156	0.156	0.16	0.162	0.162	0.148	0.132	0.152	0.15	0.184	0.184	0.132	0.128	0.14	0.142	0.171	0.161
Tanytarsus_BIOUG09365_G10	0.171	0.176	0.154	0.167	0.176	0.169	0.156	0.169	0.173	0.17	0.169	0.169	0.169	0.152	0.169	0.169	0.18	0.168	0.171	0.169	0.16	0.167	0.171	0.169	0.169	0.176	0.167	0.152	0.152	0.135	0.135	0.184	0.154	0.154	0.158	0.16	0.16	0.15	0.131	0.156	0.154	0.186	0.186	0.135	0.131	0.144	0.146	0.169	0.165
Tanytarsus_mendax_BIOUG09483_H11	0.161	0.161	0.148	0.162	0.159	0.161	0.156	0.161	0.159	0.159	0.165	0.161	0.165	0.18	0.161	0.159	0.186	0.158	0.161	0.161	0.15	0.161	0.161	0.161	0.161	0.161	0.157	0.18	0.18	0.148	0.149	0.197	0.151	0.153	0.159	0.161	0.161	0.137	0.133	0.176	0.168	0.186	0.186	0.038	0.044	0.135	0.135	0.17	0.18
Tanytarsus_BIOUG09541_A09	0.195	0.188	0.179	0.193	0.191	0.195	0.193	0.195	0.191	0.187	0.223	0.195	0.223	0.222	0.195	0.197	0.226	0.188	0.195	0.195	0.185	0.197	0.2	0.195	0.195	0.188	0.195	0.222	0.222	0.195	0.195	0.209	0.209	0.207	0.209	0.211	0.207	0.206	0.17	0.179	0.181	0.207	0.207	0.186	0.186	0.19	0.19	0.209	0.179
Tanytarsus_allicis_BIOUG09541_D08	0.198	0.191	0.182	0.196	0.196	0.198	0.201	0.198	0.194	0.192	0.194	0.198	0.194	0.2	0.198	0.2	0.201	0.2	0.198	0.198	0.185	0.198	0.202	0.198	0.198	0.191	0.198	0.2	0.2	0.18	0.18	0.191	0.195	0.193	0.186	0.189	0.184	0.198	0.184	0.162	0.16	0.202	0.202	0.177	0.177	0.191	0.191	0.2	0.188
Tanytarsus_BIOUG09541_F08	0.17	0.174	0.152	0.165	0.174	0.168	0.153	0.168	0.172	0.169	0.172	0.168	0.172	0.155	0.168	0.168	0.183	0.167	0.17	0.168	0.158	0.165	0.17	0.168	0.168	0.174	0.165	0.155	0.155	0.134	0.134	0.183	0.157	0.157	0.161	0.163	0.163	0.148	0.134	0.155	0.152	0.185	0.185	0.134	0.13	0.142	0.144	0.172	0.163
Tanytarsus_BIOUG09541_G08	0.192	0.181	0.177	0.19	0.179	0.192	0.192	0.192	0.179	0.177	0.202	0.192	0.202	0.22	0.192	0.19	0.219	0.186	0.192	0.192	0.183	0.188	0.192	0.192	0.192	0.181	0.188	0.22	0.22	0.194	0.194	0.204	0.207	0.209	0.214	0.217	0.217	0.212	0.172	0.185	0.19	0.207	0.207	0.186	0.19	0.195	0.195	0.207	0.179
Tanytarsus_BIOUG09542_B06	0.168	0.173	0.151	0.164	0.173	0.166	0.153	0.166	0.171	0.167	0.171	0.166	0.171	0.154	0.166	0.166	0.184	0.165	0.168	0.166	0.158	0.164	0.168	0.166	0.166	0.173	0.164	0.154	0.154	0.133	0.133	0.181	0.155	0.155	0.16	0.162	0.162	0.149	0.133	0.153	0.151	0.183	0.183	0.133	0.129	0.141	0.143	0.171	0.162
Tanytarsus_BIOUG09542_B07	0.188	0.181	0.171	0.185	0.183	0.188	0.189	0.188	0.183	0.18	0.213	0.188	0.213	0.214	0.188	0.19	0.223	0.181	0.188	0.188	0.181	0.19	0.192	0.188	0.188	0.181	0.188	0.214	0.214	0.192	0.192	0.201	0.204	0.206	0.211	0.213	0.208	0.206	0.164	0.179	0.183	0.205	0.205	0.186	0.186	0.188	0.188	0.208	0.177
Tanytarsus_BIOUG09542_F02	0.192	0.185	0.174	0.19	0.187	0.192	0.194	0.192	0.187	0.184	0.225	0.192	0.225	0.223	0.192	0.194	0.23	0.183	0.192	0.192	0.186	0.194	0.196	0.192	0.192	0.185	0.192	0.223	0.223	0.199	0.199	0.206	0.208	0.206	0.211	0.213	0.208	0.213	0.174	0.181	0.181	0.204	0.204	0.19	0.19	0.192	0.192	0.211	0.181
Tanytarsus_BIOUG09544_B11	0.17	0.174	0.153	0.166	0.174	0.168	0.153	0.168	0.172	0.169	0.172	0.168	0.172	0.153	0.168	0.168	0.181	0.167	0.17	0.168	0.157	0.166	0.17	0.168	0.168	0.174	0.166	0.153	0.153	0.132	0.132	0.185	0.157	0.157	0.159	0.161	0.161	0.148	0.131	0.152	0.15	0.184	0.184	0.131	0.127	0.14	0.142	0.171	0.16
Tanytarsus_BIOUG09544_G06	0.168	0.173	0.151	0.164	0.173	0.166	0.153	0.166	0.17	0.167	0.173	0.166	0.173	0.155	0.166	0.166	0.184	0.165	0.168	0.166	0.157	0.164	0.168	0.166	0.166	0.173	0.164	0.155	0.155	0.132	0.132	0.184	0.155	0.155	0.159	0.162	0.162	0.151	0.134	0.155	0.151	0.186	0.186	0.134	0.13	0.143	0.145	0.173	0.162
Tanytarsus_BIOUG09545_A06	0.17	0.174	0.153	0.166	0.174	0.168	0.153	0.168	0.172	0.169	0.172	0.168	0.172	0.153	0.168	0.168	0.181	0.167	0.17	0.168	0.158	0.166	0.17	0.168	0.168	0.174	0.166	0.153	0.153	0.133	0.133	0.185	0.157	0.157	0.159	0.161	0.161	0.148	0.132	0.152	0.15	0.184	0.184	0.132	0.128	0.14	0.142	0.171	0.161
Tanytarsus_BIOUG09545_G02	0.198	0.191	0.182	0.197	0.194	0.198	0.196	0.198	0.194	0.19	0.223	0.198	0.223	0.222	0.198	0.2	0.229	0.19	0.198	0.198	0.188	0.2	0.203	0.198	0.198	0.191	0.198	0.222	0.222	0.198	0.198	0.209	0.212	0.21	0.212	0.214	0.21	0.207	0.172	0.18	0.184	0.21	0.21	0.187	0.187	0.191	0.191	0.209	0.183
Tanytarsus_BIOUG09546_C09	0.17	0.174	0.153	0.166	0.174	0.168	0.153	0.168	0.172	0.169	0.172	0.168	0.172	0.153	0.168	0.168	0.181	0.167	0.17	0.168	0.158	0.166	0.17	0.168	0.168	0.174	0.166	0.153	0.153	0.133	0.133	0.185	0.157	0.157	0.159	0.161	0.161	0.148	0.132	0.152	0.15	0.184	0.184	0.132	0.128	0.14	0.142	0.171	0.161
Tanytarsus_BIOUG09547_H04	0.171	0.175	0.153	0.167	0.175	0.169	0.154	0.169	0.173	0.17	0.175	0.169	0.175	0.154	0.169	0.169	0.182	0.167	0.171	0.169	0.159	0.167	0.171	0.169	0.169	0.175	0.167	0.154	0.154	0.133	0.133	0.186	0.158	0.158	0.16	0.162	0.162	0.149	0.132	0.153	0.151	0.185	0.185	0.132	0.128	0.141	0.143	0.172	0.162
Tanytarsus_allicis_BIOUG09549_E10	0.203	0.191	0.184	0.201	0.196	0.203	0.201	0.203	0.193	0.194	0.189	0.203	0.189	0.208	0.203	0.205	0.205	0.202	0.203	0.203	0.185	0.203	0.208	0.203	0.203	0.191	0.203	0.208	0.208	0.191	0.191	0.196	0.196	0.193	0.188	0.186	0.186	0.199	0.191	0.163	0.166	0.204	0.204	0.179	0.179	0.187	0.187	0.196	0.184
Tanytarsus_allicis_BIOUG09550_F01	0.189	0.182	0.183	0.189	0.187	0.189	0.192	0.189	0.184	0.187	0.175	0.189	0.175	0.197	0.189	0.192	0.188	0.192	0.189	0.189	0.174	0.189	0.194	0.189	0.189	0.182	0.189	0.197	0.197	0.187	0.187	0.189	0.176	0.174	0.172	0.174	0.169	0.191	0.182	0.157	0.16	0.187	0.187	0.162	0.162	0.174	0.174	0.185	0.179
Tanytarsus_BIOUG09550_G04	0.156	0.158	0.14	0.154	0.158	0.153	0.15	0.153	0.156	0.152	0.165	0.153	0.165	0.149	0.153	0.153	0.187	0.154	0.156	0.153	0.154	0.151	0.156	0.153	0.153	0.158	0.151	0.149	0.149	0.13	0.13	0.18	0.163	0.163	0.167	0.17	0.17	0.158	0.125	0.148	0.148	0.182	0.182	0.139	0.137	0.139	0.139	0.168	0.158
Tanytarsus_BIOUG09550_H08	0.154	0.159	0.152	0.152	0.159	0.152	0.132	0.152	0.156	0.154	0.171	0.152	0.171	0.149	0.152	0.152	0.176	0.152	0.154	0.152	0.136	0.149	0.154	0.152	0.152	0.159	0.149	0.149	0.149	0.124	0.124	0.178	0.142	0.142	0.144	0.147	0.147	0.137	0.127	0.143	0.139	0.182	0.182	0.109	0.105	0.123	0.125	0.163	0.146
Tanytarsus_BIOUG09583_A01	0.168	0.172	0.151	0.164	0.172	0.166	0.153	0.166	0.17	0.167	0.17	0.166	0.17	0.153	0.166	0.166	0.184	0.165	0.168	0.166	0.157	0.164	0.168	0.166	0.166	0.172	0.164	0.153	0.153	0.132	0.132	0.181	0.155	0.155	0.159	0.162	0.162	0.149	0.132	0.153	0.151	0.183	0.183	0.132	0.128	0.141	0.143	0.17	0.162
Tanytarsus_BIOUG09583_B12	0.17	0.174	0.153	0.165	0.174	0.167	0.153	0.167	0.172	0.168	0.174	0.167	0.174	0.155	0.167	0.167	0.181	0.167	0.17	0.167	0.157	0.165	0.17	0.167	0.167	0.174	0.165	0.155	0.155	0.132	0.132	0.187	0.157	0.157	0.159	0.161	0.161	0.15	0.133	0.154	0.15	0.186	0.186	0.133	0.129	0.141	0.143	0.173	0.16
Tanytarsus_BIOUG09583_D11	0.194	0.187	0.176	0.192	0.189	0.194	0.196	0.194	0.189	0.186	0.222	0.194	0.222	0.22	0.194	0.196	0.232	0.185	0.194	0.194	0.188	0.196	0.198	0.194	0.194	0.187	0.194	0.22	0.22	0.198	0.198	0.205	0.21	0.208	0.212	0.215	0.21	0.21	0.172	0.18	0.185	0.206	0.206	0.187	0.187	0.192	0.192	0.208	0.183
Tanytarsus_BIOUG09583_E08	0.17	0.174	0.153	0.166	0.174	0.168	0.153	0.168	0.172	0.169	0.172	0.168	0.172	0.153	0.168	0.168	0.181	0.167	0.17	0.168	0.157	0.166	0.17	0.168	0.168	0.174	0.166	0.153	0.153	0.132	0.132	0.185	0.157	0.157	0.159	0.161	0.161	0.148	0.131	0.152	0.15	0.184	0.184	0.131	0.127	0.14	0.142	0.171	0.16
Tanytarsus_BIOUG09584_C02	0.17	0.174	0.153	0.166	0.174	0.168	0.153	0.168	0.172	0.169	0.172	0.168	0.172	0.153	0.168	0.168	0.181	0.167	0.17	0.168	0.158	0.166	0.17	0.168	0.168	0.174	0.166	0.153	0.153	0.133	0.133	0.185	0.157	0.157	0.159	0.161	0.161	0.148	0.132	0.152	0.15	0.184	0.184	0.132	0.128	0.14	0.142	0.171	0.161
Tanytarsus_BIOUG09584_G01	0.168	0.172	0.151	0.164	0.172	0.166	0.153	0.166	0.17	0.166	0.17	0.166	0.17	0.153	0.166	0.166	0.179	0.165	0.168	0.166	0.157	0.163	0.168	0.166	0.166	0.172	0.163	0.153	0.153	0.13	0.13	0.183	0.155	0.155	0.157	0.159	0.159	0.148	0.131	0.15	0.148	0.184	0.184	0.131	0.127	0.142	0.144	0.169	0.158
Tanytarsus_BIOUG09586_C08	0.173	0.177	0.153	0.169	0.177	0.171	0.155	0.171	0.175	0.171	0.175	0.171	0.175	0.153	0.171	0.171	0.182	0.167	0.173	0.171	0.16	0.168	0.173	0.171	0.171	0.177	0.168	0.153	0.153	0.136	0.136	0.187	0.155	0.155	0.159	0.162	0.162	0.152	0.134	0.152	0.147	0.183	0.183	0.134	0.13	0.134	0.137	0.176	0.158
Tanytarsus_BIOUG09586_F07	0.17	0.174	0.151	0.165	0.174	0.168	0.154	0.168	0.172	0.169	0.174	0.168	0.174	0.157	0.168	0.168	0.181	0.166	0.17	0.168	0.158	0.165	0.17	0.168	0.168	0.174	0.165	0.157	0.157	0.133	0.133	0.185	0.154	0.154	0.159	0.161	0.161	0.15	0.136	0.157	0.152	0.187	0.187	0.135	0.131	0.142	0.144	0.174	0.161
Tanytarsus_BIOUG09586_H11	0.169	0.173	0.151	0.164	0.173	0.167	0.153	0.167	0.171	0.168	0.176	0.167	0.176	0.156	0.167	0.167	0.182	0.166	0.169	0.167	0.157	0.164	0.169	0.167	0.167	0.173	0.164	0.156	0.156	0.133	0.133	0.184	0.156	0.156	0.16	0.162	0.162	0.15	0.135	0.156	0.152	0.186	0.186	0.135	0.131	0.143	0.145	0.173	0.162
Tanytarsus_BIOUG09587_C04	0.168	0.172	0.15	0.164	0.172	0.166	0.153	0.166	0.17	0.167	0.17	0.166	0.17	0.153	0.166	0.166	0.184	0.165	0.168	0.166	0.158	0.164	0.168	0.166	0.166	0.172	0.164	0.153	0.153	0.132	0.132	0.181	0.155	0.155	0.159	0.162	0.162	0.149	0.132	0.153	0.151	0.183	0.183	0.132	0.128	0.141	0.143	0.17	0.162
Tanytarsus_BIOUG09587_E04	0.173	0.177	0.153	0.169	0.177	0.171	0.155	0.171	0.175	0.171	0.175	0.171	0.175	0.153	0.171	0.171	0.182	0.167	0.173	0.171	0.16	0.168	0.173	0.171	0.171	0.177	0.168	0.153	0.153	0.136	0.136	0.187	0.155	0.155	0.159	0.162	0.162	0.152	0.134	0.152	0.147	0.183	0.183	0.134	0.13	0.134	0.137	0.176	0.158
Tanytarsus_bathophilus_BIOUG09588_C03	0.188	0.19	0.172	0.184	0.192	0.185	0.184	0.185	0.192	0.189	0.173	0.185	0.173	0.16	0.185	0.19	0.188	0.188	0.188	0.185	0.186	0.188	0.192	0.185	0.185	0.19	0.188	0.16	0.16	0.134	0.134	0.185	0.157	0.159	0.157	0.157	0.155	0.164	0.12	0.134	0.134	0.159	0.159	0.132	0.128	0.149	0.151	0.166	0.187
Tanytarsus_BIOUG09588_C11	0.171	0.176	0.153	0.167	0.176	0.169	0.154	0.169	0.174	0.17	0.171	0.169	0.171	0.152	0.169	0.169	0.182	0.167	0.171	0.169	0.159	0.167	0.171	0.169	0.169	0.176	0.167	0.152	0.152	0.134	0.134	0.187	0.156	0.156	0.161	0.163	0.163	0.149	0.132	0.153	0.151	0.185	0.185	0.132	0.128	0.141	0.143	0.172	0.162
Tanytarsus_BIOUG09588_E10	0.17	0.174	0.151	0.165	0.174	0.168	0.154	0.168	0.172	0.169	0.174	0.168	0.174	0.157	0.168	0.168	0.181	0.166	0.17	0.168	0.158	0.165	0.17	0.168	0.168	0.174	0.165	0.157	0.157	0.133	0.133	0.185	0.154	0.154	0.159	0.161	0.161	0.15	0.136	0.157	0.152	0.187	0.187	0.135	0.131	0.142	0.144	0.174	0.161
Tanytarsus_BIOUG09588_E12	0.17	0.175	0.153	0.166	0.175	0.168	0.153	0.168	0.173	0.169	0.17	0.168	0.17	0.152	0.168	0.168	0.181	0.167	0.17	0.168	0.158	0.166	0.17	0.168	0.168	0.175	0.166	0.152	0.152	0.133	0.133	0.185	0.156	0.156	0.16	0.162	0.162	0.148	0.132	0.152	0.15	0.184	0.184	0.132	0.128	0.14	0.142	0.171	0.161
Tanytarsus_BIOUG09589_A10	0.169	0.173	0.151	0.164	0.173	0.167	0.153	0.167	0.171	0.168	0.173	0.167	0.173	0.156	0.167	0.167	0.182	0.166	0.169	0.167	0.157	0.164	0.169	0.167	0.167	0.173	0.164	0.156	0.156	0.133	0.133	0.184	0.156	0.156	0.16	0.162	0.162	0.15	0.135	0.156	0.152	0.186	0.186	0.135	0.131	0.143	0.145	0.173	0.162
Tanytarsus_BIOUG09590_C01	0.196	0.189	0.177	0.193	0.191	0.196	0.198	0.196	0.191	0.188	0.219	0.196	0.219	0.22	0.196	0.198	0.232	0.186	0.196	0.196	0.19	0.198	0.2	0.196	0.196	0.189	0.196	0.22	0.22	0.202	0.202	0.21	0.21	0.207	0.212	0.214	0.21	0.212	0.171	0.184	0.189	0.211	0.211	0.189	0.189	0.196	0.196	0.205	0.183
Tanytarsus_BIOUG09590_E10	0.174	0.178	0.156	0.169	0.178	0.171	0.154	0.171	0.176	0.172	0.174	0.171	0.174	0.155	0.171	0.171	0.185	0.17	0.174	0.171	0.159	0.169	0.174	0.171	0.171	0.178	0.169	0.155	0.155	0.136	0.136	0.184	0.154	0.154	0.158	0.161	0.161	0.151	0.132	0.153	0.151	0.187	0.187	0.134	0.13	0.143	0.145	0.175	0.164
Tanytarsus_BIOUG09590_F07	0.172	0.176	0.151	0.167	0.176	0.17	0.156	0.17	0.174	0.17	0.176	0.17	0.176	0.154	0.17	0.17	0.183	0.166	0.172	0.17	0.16	0.167	0.172	0.17	0.17	0.176	0.167	0.154	0.154	0.135	0.135	0.183	0.156	0.156	0.161	0.163	0.163	0.15	0.135	0.15	0.146	0.181	0.181	0.135	0.131	0.137	0.139	0.174	0.163
Tanytarsus_BIOUG09590_G02	0.193	0.182	0.18	0.191	0.18	0.193	0.19	0.193	0.18	0.178	0.198	0.193	0.198	0.216	0.193	0.191	0.217	0.188	0.193	0.193	0.182	0.189	0.193	0.193	0.193	0.182	0.189	0.216	0.216	0.191	0.191	0.205	0.203	0.205	0.21	0.212	0.212	0.209	0.168	0.181	0.185	0.205	0.205	0.182	0.186	0.19	0.19	0.204	0.175
Tanytarsus_BIOUG09590_H02	0.17	0.175	0.151	0.166	0.175	0.168	0.154	0.168	0.173	0.169	0.175	0.168	0.175	0.155	0.168	0.168	0.187	0.166	0.17	0.168	0.159	0.166	0.17	0.168	0.168	0.175	0.166	0.155	0.155	0.137	0.137	0.182	0.164	0.164	0.168	0.17	0.17	0.153	0.133	0.157	0.155	0.184	0.184	0.135	0.131	0.146	0.146	0.175	0.166
Tanytarsus_BIOUG09590_H10	0.189	0.182	0.18	0.187	0.184	0.189	0.185	0.189	0.184	0.183	0.214	0.189	0.214	0.215	0.189	0.191	0.217	0.188	0.189	0.189	0.177	0.191	0.193	0.189	0.189	0.182	0.189	0.215	0.215	0.193	0.193	0.212	0.2	0.198	0.203	0.205	0.2	0.204	0.166	0.177	0.181	0.212	0.212	0.186	0.186	0.193	0.193	0.204	0.173
Tanytarsus_BIOUG09591_A08	0.196	0.189	0.176	0.193	0.191	0.196	0.198	0.196	0.191	0.188	0.225	0.196	0.225	0.221	0.196	0.198	0.238	0.186	0.196	0.196	0.19	0.198	0.2	0.196	0.196	0.189	0.196	0.221	0.221	0.203	0.203	0.205	0.213	0.21	0.215	0.217	0.213	0.212	0.173	0.182	0.187	0.209	0.209	0.192	0.191	0.194	0.194	0.208	0.185
Tanytarsus_allicis_BIOUG09591_B09	0.203	0.196	0.185	0.202	0.201	0.203	0.207	0.203	0.199	0.199	0.188	0.203	0.188	0.197	0.203	0.206	0.198	0.203	0.203	0.203	0.19	0.203	0.208	0.203	0.203	0.196	0.203	0.197	0.197	0.187	0.187	0.201	0.189	0.187	0.182	0.184	0.18	0.203	0.184	0.161	0.163	0.196	0.196	0.179	0.179	0.186	0.186	0.196	0.183
Tanytarsus_BIOUG09591_C11	0.171	0.176	0.153	0.167	0.176	0.169	0.154	0.169	0.174	0.17	0.171	0.169	0.171	0.152	0.169	0.169	0.182	0.167	0.171	0.169	0.159	0.167	0.171	0.169	0.169	0.176	0.167	0.152	0.152	0.134	0.134	0.187	0.156	0.156	0.161	0.163	0.163	0.149	0.132	0.153	0.151	0.185	0.185	0.132	0.128	0.141	0.143	0.172	0.162
Tanytarsus_BIOUG09591_D07	0.171	0.176	0.153	0.167	0.176	0.169	0.154	0.169	0.174	0.17	0.174	0.169	0.174	0.152	0.169	0.169	0.182	0.167	0.171	0.169	0.159	0.167	0.171	0.169	0.169	0.176	0.167	0.152	0.152	0.134	0.134	0.187	0.156	0.156	0.161	0.163	0.163	0.149	0.132	0.153	0.151	0.185	0.185	0.132	0.128	0.141	0.143	0.172	0.162
Tanytarsus_BIOUG09591_D08	0.172	0.176	0.154	0.167	0.176	0.17	0.156	0.17	0.174	0.171	0.177	0.17	0.177	0.159	0.17	0.17	0.183	0.168	0.172	0.17	0.161	0.168	0.172	0.17	0.17	0.176	0.168	0.159	0.159	0.135	0.135	0.183	0.157	0.157	0.161	0.163	0.163	0.153	0.138	0.159	0.155	0.19	0.19	0.138	0.133	0.144	0.146	0.177	0.163
Tanytarsus_BIOUG09675_F09	0.169	0.173	0.151	0.165	0.173	0.167	0.154	0.167	0.171	0.168	0.171	0.167	0.171	0.154	0.167	0.167	0.185	0.165	0.169	0.167	0.158	0.165	0.169	0.167	0.167	0.173	0.165	0.154	0.154	0.133	0.133	0.182	0.156	0.156	0.16	0.162	0.162	0.15	0.133	0.154	0.152	0.184	0.184	0.133	0.129	0.142	0.144	0.171	0.162
Tanytarsus_BIOUG09676_G05	0.193	0.187	0.177	0.191	0.189	0.193	0.196	0.193	0.189	0.185	0.224	0.193	0.224	0.223	0.193	0.196	0.227	0.186	0.193	0.193	0.187	0.196	0.198	0.193	0.193	0.187	0.193	0.223	0.223	0.2	0.2	0.208	0.21	0.208	0.212	0.215	0.21	0.212	0.173	0.182	0.184	0.209	0.209	0.189	0.189	0.194	0.194	0.213	0.183
Tanytarsus_BIOUG09677_F10	0.169	0.173	0.151	0.164	0.173	0.167	0.154	0.167	0.171	0.168	0.173	0.167	0.173	0.156	0.167	0.167	0.182	0.165	0.169	0.167	0.158	0.164	0.169	0.167	0.167	0.173	0.164	0.156	0.156	0.133	0.133	0.184	0.154	0.154	0.158	0.16	0.16	0.152	0.135	0.156	0.152	0.186	0.186	0.135	0.131	0.141	0.143	0.173	0.16
Tanytarsus_BIOUG09680_B03	0.175	0.18	0.153	0.17	0.18	0.173	0.157	0.173	0.177	0.173	0.182	0.173	0.182	0.157	0.173	0.173	0.189	0.168	0.175	0.173	0.162	0.17	0.175	0.173	0.173	0.18	0.17	0.157	0.157	0.139	0.139	0.184	0.163	0.163	0.168	0.17	0.17	0.154	0.137	0.152	0.148	0.182	0.182	0.139	0.134	0.141	0.143	0.177	0.166
Tanytarsus_BIOUG09711_G12	0.171	0.16	0.151	0.171	0.16	0.171	0.167	0.171	0.158	0.156	0.139	0.171	0.139	0.148	0.171	0.169	0.177	0.162	0.171	0.171	0.156	0.167	0.171	0.171	0.171	0.16	0.167	0.148	0.148	0.149	0.149	0.17	0.145	0.147	0.154	0.156	0.156	0.164	0.118	0.12	0.125	0.137	0.137	0.129	0.129	0.131	0.133	0.157	0.159
Tanytarsus_BIOUG09769_F01	0.189	0.18	0.167	0.189	0.178	0.187	0.188	0.187	0.178	0.175	0.18	0.187	0.18	0.153	0.187	0.187	0.189	0.181	0.189	0.187	0.185	0.185	0.187	0.187	0.187	0.18	0.185	0.153	0.153	0.191	0.191	0.2	0.165	0.167	0.173	0.173	0.176	0.162	0.157	0.136	0.141	0.153	0.153	0.155	0.155	0.168	0.168	0.17	0.185
Tanytarsus_BIOUG09769_F05	0.188	0.179	0.167	0.186	0.176	0.186	0.186	0.186	0.176	0.174	0.181	0.186	0.181	0.155	0.186	0.186	0.181	0.181	0.188	0.186	0.183	0.183	0.186	0.186	0.186	0.179	0.183	0.155	0.155	0.19	0.19	0.204	0.16	0.163	0.167	0.167	0.169	0.164	0.157	0.137	0.142	0.159	0.159	0.157	0.157	0.166	0.166	0.171	0.179
Tanytarsus_BIOUG09774_H04	0.171	0.167	0.16	0.173	0.165	0.171	0.162	0.171	0.165	0.164	0.195	0.171	0.195	0.177	0.171	0.169	0.183	0.172	0.171	0.171	0.154	0.171	0.171	0.171	0.171	0.167	0.167	0.177	0.177	0.159	0.159	0.176	0.176	0.179	0.179	0.177	0.181	0.178	0.154	0.171	0.164	0.196	0.196	0.154	0.156	0.182	0.185	0.167	0.192
Tanytarsus_BIOUG09830_F06	0.173	0.177	0.155	0.168	0.177	0.171	0.156	0.171	0.175	0.172	0.173	0.171	0.173	0.154	0.171	0.171	0.177	0.169	0.173	0.171	0.16	0.168	0.173	0.171	0.171	0.177	0.168	0.154	0.154	0.135	0.135	0.19	0.153	0.153	0.155	0.158	0.158	0.153	0.132	0.157	0.152	0.189	0.189	0.136	0.132	0.142	0.144	0.172	0.161
Tanytarsus_BIOUG09835_E06	0.182	0.175	0.174	0.182	0.177	0.182	0.182	0.182	0.177	0.175	0.211	0.182	0.211	0.217	0.182	0.184	0.222	0.183	0.182	0.182	0.174	0.184	0.187	0.182	0.182	0.175	0.182	0.217	0.217	0.186	0.186	0.199	0.196	0.194	0.196	0.199	0.194	0.204	0.164	0.177	0.182	0.204	0.204	0.18	0.18	0.187	0.187	0.201	0.173
Tanytarsus_BIOUG09836_A01	0.189	0.184	0.184	0.189	0.189	0.189	0.201	0.189	0.187	0.181	0.167	0.189	0.167	0.181	0.189	0.191	0.169	0.19	0.189	0.189	0.188	0.189	0.193	0.189	0.189	0.184	0.189	0.181	0.181	0.189	0.189	0.174	0.173	0.175	0.169	0.171	0.166	0.189	0.145	0.162	0.164	0.18	0.18	0.158	0.158	0.164	0.164	0.18	0.175
Tanytarsus_allicis_BIOUG09837_G05	0.199	0.192	0.183	0.196	0.197	0.199	0.203	0.199	0.194	0.193	0.188	0.199	0.188	0.201	0.199	0.201	0.2	0.201	0.199	0.199	0.188	0.199	0.203	0.199	0.199	0.192	0.199	0.201	0.201	0.183	0.183	0.192	0.189	0.187	0.183	0.185	0.18	0.205	0.185	0.166	0.163	0.197	0.197	0.181	0.181	0.192	0.192	0.194	0.189
Tanytarsus_BIOUG09855_D01	0.183	0.173	0.173	0.18	0.176	0.183	0.187	0.183	0.176	0.174	0.212	0.183	0.212	0.223	0.183	0.186	0.23	0.183	0.183	0.183	0.176	0.186	0.188	0.183	0.183	0.173	0.183	0.223	0.223	0.198	0.198	0.196	0.212	0.209	0.214	0.217	0.212	0.204	0.174	0.198	0.201	0.207	0.207	0.194	0.193	0.176	0.176	0.222	0.171
Tanytarsus_allicis_BIOUG09856_F04	0.2	0.193	0.178	0.2	0.198	0.2	0.203	0.2	0.196	0.198	0.189	0.2	0.189	0.196	0.2	0.203	0.207	0.203	0.2	0.2	0.186	0.2	0.205	0.2	0.2	0.193	0.2	0.196	0.196	0.186	0.186	0.19	0.197	0.195	0.193	0.195	0.19	0.199	0.186	0.156	0.158	0.191	0.191	0.174	0.174	0.183	0.183	0.201	0.178
Tanytarsus_BIOUG09857_H07	0.182	0.175	0.174	0.182	0.178	0.182	0.183	0.182	0.178	0.175	0.21	0.182	0.21	0.216	0.182	0.185	0.213	0.185	0.182	0.182	0.174	0.185	0.187	0.182	0.182	0.175	0.182	0.216	0.216	0.189	0.189	0.192	0.195	0.192	0.195	0.197	0.192	0.2	0.159	0.18	0.18	0.193	0.193	0.178	0.178	0.183	0.183	0.202	0.171
Tanytarsus_BIOUG09858_G01	0.178	0.171	0.17	0.178	0.174	0.178	0.169	0.178	0.174	0.171	0.169	0.178	0.169	0.172	0.178	0.181	0.193	0.181	0.178	0.178	0.16	0.178	0.183	0.178	0.178	0.171	0.178	0.172	0.172	0.167	0.167	0.183	0.16	0.162	0.164	0.164	0.162	0.155	0.126	0.181	0.183	0.174	0.174	0.077	0.075	0.153	0.153	0.17	0.181
Tanytarsus_BIOUG09859_D08	0.17	0.174	0.153	0.166	0.174	0.168	0.153	0.168	0.172	0.169	0.172	0.168	0.172	0.153	0.168	0.168	0.181	0.167	0.17	0.168	0.158	0.166	0.17	0.168	0.168	0.174	0.166	0.153	0.153	0.133	0.133	0.185	0.157	0.157	0.159	0.161	0.161	0.148	0.132	0.152	0.15	0.184	0.184	0.132	0.128	0.14	0.142	0.171	0.161
Tanytarsus_BIOUG09872_C05	0.183	0.183	0.162	0.18	0.183	0.18	0.183	0.18	0.18	0.175	0.176	0.18	0.176	0.185	0.18	0.18	0.212	0.177	0.183	0.18	0.177	0.178	0.183	0.18	0.18	0.183	0.178	0.185	0.185	0.169	0.169	0.165	0.158	0.156	0.15	0.15	0.152	0.18	0.171	0.169	0.178	0.214	0.214	0.167	0.169	0.163	0.163	0.18	0.212
Tanytarsus_BIOUG09872_D05	0.167	0.161	0.138	0.17	0.161	0.167	0.183	0.167	0.158	0.155	0.186	0.167	0.186	0.173	0.167	0.165	0.203	0.161	0.167	0.167	0.169	0.167	0.165	0.167	0.167	0.161	0.163	0.173	0.173	0.199	0.199	0.188	0.171	0.174	0.171	0.174	0.174	0.159	0.161	0.188	0.187	0.195	0.195	0.159	0.156	0.174	0.174	0.212	0.185
Tanytarsus_BIOUG09873_B07	0.19	0.195	0.178	0.188	0.195	0.188	0.191	0.188	0.192	0.186	0.161	0.188	0.161	0.181	0.188	0.188	0.208	0.184	0.19	0.188	0.194	0.185	0.19	0.188	0.188	0.195	0.185	0.181	0.181	0.169	0.169	0.177	0.161	0.158	0.161	0.161	0.163	0.172	0.169	0.167	0.178	0.212	0.212	0.165	0.167	0.165	0.165	0.181	0.21
Tanytarsus_mendax_BIOUG09903_H03	0.162	0.162	0.151	0.16	0.164	0.16	0.154	0.16	0.164	0.163	0.176	0.16	0.176	0.169	0.16	0.165	0.198	0.161	0.162	0.16	0.15	0.167	0.167	0.16	0.16	0.162	0.162	0.169	0.169	0.16	0.16	0.202	0.16	0.162	0.164	0.162	0.162	0.14	0.134	0.181	0.176	0.185	0.185	0.034	0.036	0.138	0.138	0.177	0.183
Tanytarsus_BIOUG09957_F09	0.162	0.159	0.157	0.164	0.157	0.162	0.156	0.162	0.157	0.156	0.166	0.162	0.166	0.177	0.162	0.159	0.19	0.162	0.162	0.162	0.15	0.157	0.162	0.162	0.162	0.159	0.157	0.177	0.177	0.157	0.157	0.183	0.145	0.147	0.153	0.153	0.155	0.157	0.126	0.182	0.184	0.173	0.173	0.087	0.089	0.163	0.163	0.161	0.178
Tanytarsus_BIOUG09958_E06	0.19	0.183	0.174	0.188	0.185	0.19	0.192	0.19	0.185	0.182	0.221	0.19	0.221	0.219	0.19	0.192	0.228	0.183	0.19	0.19	0.184	0.192	0.195	0.19	0.19	0.183	0.19	0.219	0.219	0.194	0.194	0.204	0.206	0.204	0.209	0.211	0.206	0.209	0.17	0.179	0.181	0.205	0.205	0.186	0.186	0.19	0.19	0.206	0.179
Tanytarsus_bathophilus_BIOUG09960_G06	0.187	0.189	0.169	0.183	0.192	0.185	0.184	0.185	0.192	0.188	0.172	0.185	0.172	0.16	0.185	0.19	0.181	0.188	0.187	0.185	0.186	0.187	0.192	0.185	0.185	0.189	0.187	0.16	0.16	0.134	0.134	0.187	0.152	0.155	0.152	0.152	0.15	0.163	0.124	0.134	0.138	0.163	0.163	0.13	0.128	0.155	0.157	0.157	0.187
Tanytarsus_BIOUG09961_D10	0.187	0.178	0.172	0.187	0.183	0.187	0.193	0.187	0.18	0.175	0.157	0.187	0.157	0.17	0.187	0.189	0.179	0.188	0.187	0.187	0.183	0.187	0.192	0.187	0.187	0.178	0.187	0.17	0.17	0.171	0.171	0.168	0.171	0.173	0.171	0.173	0.169	0.185	0.143	0.151	0.151	0.16	0.16	0.152	0.152	0.158	0.158	0.18	0.157
Tanytarsus_allicis_BIOUG09963_A08	0.205	0.198	0.189	0.203	0.203	0.205	0.206	0.205	0.2	0.199	0.194	0.205	0.194	0.205	0.205	0.207	0.206	0.207	0.205	0.205	0.19	0.205	0.209	0.205	0.205	0.198	0.205	0.205	0.205	0.185	0.185	0.187	0.193	0.191	0.184	0.186	0.182	0.201	0.186	0.165	0.162	0.204	0.204	0.179	0.179	0.195	0.195	0.202	0.188
Tanytarsus_BIOUG09963_H03	0.184	0.18	0.182	0.184	0.185	0.184	0.196	0.184	0.182	0.177	0.17	0.184	0.17	0.176	0.184	0.187	0.165	0.186	0.184	0.184	0.182	0.184	0.189	0.184	0.184	0.18	0.184	0.176	0.176	0.184	0.184	0.176	0.169	0.171	0.163	0.165	0.16	0.186	0.143	0.159	0.166	0.177	0.177	0.156	0.156	0.16	0.16	0.171	0.173
Tanytarsus_BIOUG09971_B11	0.191	0.187	0.179	0.194	0.187	0.191	0.183	0.191	0.185	0.181	0.198	0.191	0.198	0.178	0.191	0.189	0.218	0.191	0.191	0.191	0.177	0.187	0.191	0.191	0.191	0.187	0.187	0.178	0.178	0.18	0.18	0.167	0.176	0.176	0.174	0.172	0.176	0.169	0.147	0.158	0.158	0.187	0.187	0.173	0.175	0.187	0.189	0.2	0.165
Tanytarsus_BIOUG09971_H06	0.181	0.177	0.166	0.184	0.177	0.184	0.177	0.184	0.174	0.173	0.188	0.184	0.188	0.2	0.184	0.179	0.183	0.18	0.181	0.184	0.169	0.181	0.181	0.184	0.184	0.177	0.177	0.2	0.2	0.152	0.152	0.175	0.175	0.172	0.177	0.177	0.179	0.169	0.142	0.142	0.138	0.18	0.18	0.179	0.181	0.175	0.177	0.171	0.161
Tanytarsus_BIOUG09972_D09	0.174	0.178	0.154	0.169	0.178	0.171	0.158	0.171	0.176	0.172	0.174	0.171	0.174	0.156	0.171	0.171	0.183	0.171	0.174	0.171	0.162	0.169	0.174	0.171	0.171	0.178	0.169	0.156	0.156	0.135	0.135	0.189	0.156	0.156	0.16	0.162	0.162	0.154	0.139	0.158	0.158	0.191	0.191	0.137	0.133	0.148	0.15	0.171	0.167
Tanytarsus_BIOUG09972_F12	0.176	0.18	0.154	0.171	0.18	0.173	0.16	0.173	0.178	0.174	0.176	0.173	0.176	0.156	0.173	0.173	0.183	0.171	0.176	0.173	0.165	0.171	0.176	0.173	0.173	0.18	0.171	0.156	0.156	0.137	0.137	0.189	0.156	0.156	0.16	0.162	0.162	0.154	0.141	0.154	0.154	0.187	0.187	0.136	0.132	0.143	0.145	0.173	0.167
Tanytarsus_BIOUG09972_G09	0.183	0.179	0.167	0.186	0.179	0.186	0.179	0.186	0.177	0.175	0.197	0.186	0.197	0.209	0.186	0.181	0.184	0.181	0.183	0.186	0.17	0.183	0.183	0.186	0.186	0.179	0.179	0.209	0.209	0.157	0.157	0.175	0.179	0.177	0.179	0.179	0.181	0.172	0.148	0.142	0.135	0.176	0.176	0.185	0.187	0.177	0.179	0.177	0.163
Tanytarsus_BIOUG09973_A02	0.172	0.177	0.154	0.168	0.177	0.17	0.156	0.17	0.174	0.171	0.168	0.17	0.168	0.153	0.17	0.17	0.183	0.169	0.172	0.17	0.16	0.168	0.172	0.17	0.17	0.177	0.168	0.153	0.153	0.134	0.134	0.183	0.157	0.157	0.161	0.163	0.163	0.151	0.134	0.153	0.151	0.183	0.183	0.136	0.132	0.147	0.149	0.168	0.166
Tanytarsus_BIOUG09973_F01	0.173	0.177	0.155	0.168	0.177	0.17	0.156	0.17	0.175	0.171	0.175	0.17	0.175	0.156	0.17	0.17	0.184	0.169	0.173	0.17	0.16	0.168	0.173	0.17	0.17	0.177	0.168	0.156	0.156	0.135	0.135	0.183	0.16	0.16	0.162	0.164	0.164	0.151	0.134	0.155	0.153	0.187	0.187	0.134	0.13	0.142	0.144	0.174	0.163
Tanytarsus_BIOUG09975_C04	0.184	0.177	0.164	0.182	0.177	0.182	0.177	0.182	0.175	0.174	0.189	0.182	0.189	0.199	0.182	0.182	0.183	0.181	0.184	0.182	0.171	0.184	0.184	0.182	0.182	0.177	0.18	0.199	0.199	0.154	0.154	0.173	0.17	0.168	0.173	0.173	0.175	0.166	0.143	0.135	0.128	0.173	0.173	0.179	0.182	0.166	0.169	0.174	0.159
Tanytarsus_BIOUG09975_D03	0.174	0.174	0.15	0.17	0.174	0.172	0.16	0.172	0.172	0.169	0.17	0.172	0.17	0.157	0.172	0.172	0.179	0.169	0.174	0.172	0.162	0.17	0.174	0.172	0.172	0.174	0.17	0.157	0.157	0.129	0.129	0.181	0.157	0.157	0.161	0.163	0.163	0.155	0.137	0.148	0.148	0.181	0.181	0.133	0.127	0.142	0.144	0.179	0.161
Tanytarsus_BIOUG09975_D05	0.175	0.179	0.155	0.17	0.179	0.173	0.159	0.173	0.177	0.174	0.173	0.173	0.173	0.154	0.173	0.173	0.181	0.172	0.175	0.173	0.163	0.17	0.175	0.173	0.173	0.179	0.17	0.154	0.154	0.135	0.135	0.19	0.158	0.158	0.16	0.162	0.162	0.153	0.136	0.155	0.157	0.189	0.189	0.134	0.13	0.144	0.146	0.17	0.165
Tanytarsus_BIOUG09975_E02	0.173	0.173	0.151	0.168	0.173	0.17	0.159	0.17	0.17	0.167	0.166	0.17	0.166	0.154	0.17	0.17	0.177	0.169	0.173	0.17	0.16	0.168	0.173	0.17	0.17	0.173	0.168	0.154	0.154	0.127	0.127	0.181	0.158	0.158	0.16	0.162	0.162	0.153	0.132	0.148	0.15	0.182	0.182	0.13	0.124	0.142	0.144	0.174	0.159
Tanytarsus_BIOUG09977_F08	0.173	0.177	0.153	0.168	0.177	0.17	0.155	0.17	0.175	0.172	0.177	0.17	0.177	0.153	0.17	0.17	0.186	0.167	0.173	0.17	0.16	0.168	0.173	0.17	0.17	0.177	0.168	0.153	0.153	0.136	0.136	0.182	0.157	0.157	0.162	0.164	0.164	0.153	0.136	0.151	0.147	0.181	0.181	0.136	0.132	0.14	0.142	0.173	0.162
Tanytarsus_mendax_BIOUG10054_F02	0.16	0.16	0.146	0.158	0.162	0.158	0.151	0.158	0.162	0.161	0.176	0.158	0.176	0.156	0.158	0.162	0.192	0.156	0.16	0.158	0.15	0.16	0.165	0.158	0.158	0.16	0.16	0.156	0.156	0.165	0.165	0.205	0.153	0.155	0.16	0.162	0.158	0.138	0.132	0.177	0.173	0.178	0.178	0.036	0.04	0.143	0.143	0.167	0.175
Tanytarsus_BIOUG10162_H01	0.188	0.181	0.174	0.185	0.183	0.188	0.189	0.188	0.183	0.18	0.218	0.188	0.218	0.219	0.188	0.19	0.226	0.183	0.188	0.188	0.181	0.19	0.192	0.188	0.188	0.181	0.188	0.219	0.219	0.192	0.192	0.202	0.204	0.202	0.206	0.209	0.204	0.209	0.168	0.179	0.181	0.205	0.205	0.186	0.186	0.19	0.19	0.204	0.177
Tanytarsus_BIOUG10166_G06	0.183	0.175	0.174	0.183	0.178	0.183	0.183	0.183	0.178	0.175	0.212	0.183	0.212	0.213	0.183	0.185	0.215	0.185	0.183	0.183	0.174	0.185	0.187	0.183	0.183	0.175	0.183	0.213	0.213	0.189	0.189	0.202	0.197	0.195	0.197	0.2	0.195	0.202	0.159	0.178	0.18	0.205	0.205	0.18	0.18	0.19	0.19	0.2	0.173
Tanytarsus_BIOUG10168_D08	0.196	0.189	0.179	0.194	0.191	0.196	0.194	0.196	0.191	0.188	0.222	0.196	0.222	0.223	0.196	0.198	0.225	0.188	0.196	0.196	0.186	0.198	0.2	0.196	0.196	0.189	0.196	0.223	0.223	0.198	0.198	0.209	0.207	0.205	0.207	0.209	0.205	0.204	0.168	0.176	0.18	0.207	0.207	0.185	0.184	0.189	0.189	0.208	0.181
Tanytarsus_BIOUG10169_C06	0.198	0.191	0.18	0.196	0.193	0.198	0.196	0.198	0.193	0.19	0.221	0.198	0.221	0.217	0.198	0.2	0.226	0.188	0.198	0.198	0.188	0.2	0.202	0.198	0.198	0.191	0.198	0.217	0.217	0.202	0.202	0.214	0.209	0.207	0.212	0.214	0.209	0.208	0.171	0.179	0.183	0.211	0.211	0.19	0.19	0.195	0.195	0.208	0.182
Tanytarsus_BIOUG10176_A05	0.172	0.177	0.155	0.168	0.177	0.17	0.156	0.17	0.174	0.171	0.17	0.17	0.17	0.153	0.17	0.17	0.183	0.169	0.172	0.17	0.16	0.168	0.172	0.17	0.17	0.177	0.168	0.153	0.153	0.135	0.135	0.183	0.159	0.159	0.161	0.164	0.164	0.148	0.134	0.152	0.15	0.184	0.184	0.134	0.13	0.142	0.144	0.169	0.161
Tanytarsus_BIOUG10176_C11	0.173	0.177	0.155	0.168	0.177	0.17	0.156	0.17	0.175	0.171	0.175	0.17	0.175	0.156	0.17	0.17	0.184	0.169	0.173	0.17	0.16	0.168	0.173	0.17	0.17	0.177	0.168	0.156	0.156	0.135	0.135	0.183	0.16	0.16	0.162	0.164	0.164	0.151	0.134	0.155	0.153	0.187	0.187	0.134	0.13	0.142	0.144	0.174	0.163
Tanytarsus_BIOUG10226_H01	0.172	0.177	0.155	0.168	0.177	0.17	0.156	0.17	0.174	0.171	0.174	0.17	0.174	0.155	0.17	0.17	0.183	0.169	0.172	0.17	0.16	0.168	0.172	0.17	0.17	0.177	0.168	0.155	0.155	0.135	0.135	0.183	0.159	0.159	0.161	0.164	0.164	0.15	0.134	0.154	0.152	0.186	0.186	0.134	0.13	0.142	0.144	0.174	0.163
Tanytarsus_BIOUG10331_D12	0.168	0.175	0.153	0.168	0.175	0.17	0.156	0.17	0.173	0.169	0.17	0.17	0.17	0.152	0.17	0.166	0.181	0.165	0.168	0.17	0.158	0.164	0.168	0.17	0.17	0.175	0.164	0.152	0.152	0.133	0.133	0.185	0.158	0.158	0.162	0.164	0.164	0.148	0.132	0.154	0.152	0.184	0.184	0.132	0.128	0.142	0.144	0.169	0.161
Tanytarsus_BIOUG10383_A10	0.197	0.19	0.179	0.194	0.192	0.197	0.195	0.197	0.192	0.189	0.219	0.197	0.219	0.222	0.197	0.199	0.222	0.188	0.197	0.197	0.187	0.199	0.201	0.197	0.197	0.19	0.197	0.222	0.222	0.194	0.194	0.208	0.208	0.206	0.208	0.21	0.206	0.203	0.168	0.176	0.181	0.206	0.206	0.183	0.183	0.188	0.188	0.205	0.179
Tanytarsus_BIOUG10383_D11	0.156	0.161	0.153	0.154	0.161	0.154	0.134	0.154	0.159	0.156	0.176	0.154	0.176	0.152	0.154	0.154	0.183	0.154	0.156	0.154	0.139	0.152	0.156	0.154	0.154	0.161	0.152	0.152	0.152	0.129	0.129	0.171	0.14	0.14	0.144	0.147	0.147	0.142	0.131	0.142	0.138	0.182	0.182	0.117	0.113	0.129	0.131	0.163	0.149
Tanytarsus_BIOUG10384_C06	0.185	0.179	0.179	0.187	0.181	0.185	0.181	0.185	0.181	0.179	0.216	0.185	0.216	0.222	0.185	0.188	0.221	0.188	0.185	0.185	0.173	0.188	0.19	0.185	0.185	0.179	0.185	0.222	0.222	0.19	0.19	0.204	0.199	0.197	0.2	0.202	0.197	0.204	0.167	0.178	0.18	0.204	0.204	0.183	0.183	0.19	0.19	0.206	0.171
Tanytarsus_BIOUG10387_C06	0.207	0.197	0.194	0.207	0.197	0.207	0.212	0.207	0.195	0.192	0.179	0.207	0.179	0.207	0.207	0.204	0.234	0.205	0.207	0.207	0.204	0.202	0.202	0.207	0.207	0.197	0.202	0.207	0.207	0.199	0.199	0.199	0.172	0.174	0.181	0.183	0.183	0.185	0.169	0.16	0.164	0.16	0.16	0.16	0.164	0.192	0.192	0.199	0.187
Tanytarsus_BIOUG10388_A03	0.189	0.182	0.18	0.187	0.184	0.189	0.185	0.189	0.184	0.183	0.217	0.189	0.217	0.217	0.189	0.191	0.217	0.188	0.189	0.189	0.177	0.191	0.193	0.189	0.189	0.182	0.189	0.217	0.217	0.193	0.193	0.212	0.203	0.2	0.203	0.205	0.2	0.205	0.166	0.177	0.182	0.212	0.212	0.186	0.186	0.193	0.193	0.204	0.173
Tanytarsus_BIOUG10406_E01	0.172	0.177	0.155	0.168	0.177	0.17	0.156	0.17	0.174	0.171	0.174	0.17	0.174	0.155	0.17	0.17	0.183	0.169	0.172	0.17	0.16	0.168	0.172	0.17	0.17	0.177	0.168	0.155	0.155	0.135	0.135	0.183	0.159	0.159	0.161	0.164	0.164	0.15	0.134	0.154	0.152	0.186	0.186	0.134	0.13	0.142	0.144	0.174	0.163
Tanytarsus_BIOUG10529_E02	0.165	0.169	0.153	0.166	0.169	0.163	0.148	0.163	0.167	0.164	0.173	0.163	0.173	0.153	0.163	0.163	0.184	0.167	0.165	0.163	0.152	0.161	0.165	0.163	0.163	0.169	0.161	0.153	0.153	0.135	0.135	0.188	0.155	0.155	0.157	0.159	0.159	0.152	0.13	0.15	0.148	0.185	0.185	0.134	0.13	0.14	0.142	0.173	0.16
Tanytarsus_mendax_BIOUG10562_D12	0.167	0.165	0.149	0.167	0.163	0.167	0.162	0.167	0.163	0.161	0.174	0.167	0.174	0.17	0.167	0.165	0.194	0.161	0.167	0.167	0.153	0.167	0.167	0.167	0.167	0.165	0.163	0.17	0.17	0.154	0.154	0.198	0.156	0.158	0.164	0.162	0.167	0.142	0.13	0.177	0.172	0.181	0.181	0.031	0.034	0.138	0.138	0.175	0.183
Tanytarsus_BIOUG10608_D07	0.154	0.158	0.152	0.151	0.158	0.151	0.131	0.151	0.156	0.154	0.17	0.151	0.17	0.149	0.151	0.151	0.175	0.151	0.154	0.151	0.135	0.149	0.154	0.151	0.151	0.158	0.149	0.149	0.149	0.126	0.126	0.177	0.14	0.14	0.142	0.144	0.144	0.136	0.127	0.143	0.139	0.181	0.181	0.107	0.107	0.123	0.125	0.162	0.148
Tanytarsus_bathophilus_BIOUG10609_F08	0.184	0.186	0.167	0.181	0.188	0.182	0.18	0.182	0.188	0.185	0.178	0.182	0.178	0.166	0.182	0.186	0.185	0.185	0.184	0.182	0.182	0.184	0.189	0.182	0.182	0.186	0.184	0.166	0.166	0.137	0.137	0.184	0.157	0.159	0.155	0.155	0.153	0.164	0.124	0.134	0.138	0.166	0.166	0.132	0.13	0.154	0.156	0.159	0.188
Tanytarsus_BIOUG10612_A12	0.165	0.17	0.153	0.164	0.17	0.163	0.148	0.163	0.168	0.164	0.172	0.163	0.172	0.153	0.163	0.163	0.183	0.165	0.165	0.163	0.152	0.161	0.165	0.163	0.163	0.17	0.161	0.153	0.153	0.133	0.133	0.185	0.155	0.155	0.157	0.159	0.159	0.15	0.13	0.152	0.15	0.183	0.183	0.132	0.128	0.14	0.142	0.171	0.16
Tanytarsus_BIOUG10645_B05	0.172	0.177	0.153	0.168	0.177	0.17	0.155	0.17	0.174	0.171	0.177	0.17	0.177	0.155	0.17	0.17	0.181	0.167	0.172	0.17	0.16	0.168	0.172	0.17	0.17	0.177	0.168	0.155	0.155	0.134	0.134	0.188	0.157	0.157	0.159	0.161	0.161	0.15	0.135	0.15	0.145	0.182	0.182	0.133	0.129	0.137	0.139	0.176	0.16
Tanytarsus_BIOUG10645_G05	0.175	0.175	0.153	0.17	0.175	0.173	0.159	0.173	0.173	0.169	0.168	0.173	0.168	0.154	0.173	0.173	0.179	0.172	0.175	0.173	0.16	0.17	0.175	0.173	0.173	0.175	0.17	0.154	0.154	0.129	0.129	0.183	0.16	0.16	0.162	0.164	0.164	0.153	0.132	0.15	0.153	0.182	0.182	0.13	0.124	0.14	0.142	0.176	0.161
Tanytarsus_mendax_BIOUG10707_A10	0.158	0.158	0.148	0.158	0.16	0.158	0.151	0.158	0.16	0.159	0.173	0.158	0.173	0.167	0.158	0.16	0.195	0.158	0.158	0.158	0.145	0.162	0.162	0.158	0.158	0.158	0.158	0.167	0.167	0.154	0.154	0.203	0.16	0.162	0.164	0.162	0.162	0.134	0.13	0.184	0.174	0.185	0.185	0.032	0.035	0.142	0.142	0.177	0.18
Tanytarsus_mendax_BIOUG10708_B03	0.161	0.161	0.15	0.158	0.163	0.159	0.15	0.159	0.163	0.161	0.181	0.159	0.181	0.166	0.159	0.163	0.2	0.158	0.161	0.159	0.149	0.161	0.165	0.159	0.159	0.161	0.161	0.166	0.166	0.161	0.161	0.199	0.158	0.161	0.165	0.163	0.163	0.139	0.135	0.183	0.178	0.178	0.178	0.033	0.037	0.145	0.145	0.172	0.183
Tanytarsus_BIOUG10824_A11	0.173	0.177	0.155	0.168	0.177	0.171	0.154	0.171	0.175	0.172	0.177	0.171	0.177	0.158	0.171	0.171	0.182	0.169	0.173	0.171	0.158	0.168	0.173	0.171	0.171	0.177	0.168	0.158	0.158	0.135	0.135	0.186	0.153	0.153	0.155	0.158	0.158	0.153	0.134	0.155	0.15	0.189	0.189	0.136	0.132	0.142	0.144	0.176	0.161
Tanytarsus_BIOUG10825_D10	0.168	0.172	0.151	0.164	0.172	0.166	0.153	0.166	0.17	0.167	0.17	0.166	0.17	0.153	0.166	0.166	0.184	0.165	0.168	0.166	0.157	0.164	0.168	0.166	0.166	0.172	0.164	0.153	0.153	0.132	0.132	0.181	0.155	0.155	0.159	0.162	0.162	0.149	0.132	0.153	0.151	0.183	0.183	0.132	0.128	0.141	0.143	0.17	0.162
Tanytarsus_BIOUG10826_B04	0.169	0.173	0.151	0.164	0.173	0.167	0.154	0.167	0.171	0.168	0.173	0.167	0.173	0.156	0.167	0.167	0.182	0.165	0.169	0.167	0.158	0.164	0.169	0.167	0.167	0.173	0.164	0.156	0.156	0.133	0.133	0.184	0.154	0.154	0.158	0.16	0.16	0.152	0.135	0.156	0.152	0.186	0.186	0.135	0.131	0.141	0.143	0.173	0.16
Tanytarsus_BIOUG10826_D05	0.169	0.173	0.151	0.164	0.173	0.167	0.154	0.167	0.171	0.168	0.171	0.167	0.171	0.154	0.167	0.167	0.184	0.165	0.169	0.167	0.158	0.164	0.169	0.167	0.167	0.173	0.164	0.154	0.154	0.133	0.133	0.182	0.156	0.156	0.16	0.162	0.162	0.15	0.133	0.154	0.152	0.184	0.184	0.133	0.129	0.141	0.143	0.171	0.162
Tanytarsus_BIOUG10826_G07	0.182	0.175	0.174	0.182	0.177	0.182	0.183	0.182	0.177	0.175	0.213	0.182	0.213	0.213	0.182	0.185	0.221	0.185	0.182	0.182	0.174	0.185	0.187	0.182	0.182	0.175	0.182	0.213	0.213	0.187	0.187	0.195	0.197	0.195	0.197	0.2	0.195	0.2	0.159	0.177	0.18	0.198	0.198	0.178	0.178	0.185	0.185	0.197	0.173
Tanytarsus_BIOUG10827_B04	0.172	0.177	0.154	0.168	0.177	0.17	0.154	0.17	0.174	0.171	0.175	0.17	0.175	0.155	0.17	0.17	0.186	0.169	0.172	0.17	0.158	0.168	0.172	0.17	0.17	0.177	0.168	0.155	0.155	0.135	0.135	0.181	0.161	0.161	0.165	0.168	0.168	0.15	0.133	0.154	0.152	0.185	0.185	0.135	0.131	0.144	0.146	0.172	0.163
Tanytarsus_BIOUG10827_D06	0.172	0.176	0.155	0.168	0.176	0.17	0.153	0.17	0.174	0.171	0.174	0.17	0.174	0.155	0.17	0.17	0.183	0.169	0.172	0.17	0.157	0.168	0.172	0.17	0.17	0.176	0.168	0.155	0.155	0.135	0.135	0.183	0.155	0.155	0.157	0.159	0.159	0.15	0.131	0.152	0.15	0.186	0.186	0.133	0.129	0.142	0.144	0.173	0.162
Tanytarsus_BIOUG10827_F10	0.174	0.178	0.155	0.171	0.178	0.171	0.154	0.171	0.176	0.174	0.181	0.171	0.181	0.156	0.171	0.171	0.183	0.169	0.174	0.171	0.158	0.169	0.174	0.171	0.171	0.178	0.169	0.156	0.156	0.136	0.136	0.183	0.153	0.153	0.156	0.158	0.158	0.153	0.133	0.15	0.146	0.184	0.184	0.135	0.131	0.135	0.137	0.177	0.159
Tanytarsus_BIOUG10828_A03	0.17	0.175	0.151	0.166	0.175	0.168	0.155	0.168	0.173	0.169	0.175	0.168	0.175	0.155	0.168	0.168	0.184	0.165	0.17	0.168	0.16	0.166	0.17	0.168	0.168	0.175	0.166	0.155	0.155	0.134	0.134	0.184	0.155	0.155	0.159	0.162	0.162	0.151	0.136	0.151	0.147	0.181	0.181	0.134	0.13	0.138	0.14	0.175	0.162
Tanytarsus_BIOUG10828_C10	0.171	0.176	0.153	0.169	0.176	0.169	0.154	0.169	0.174	0.171	0.178	0.169	0.178	0.154	0.169	0.169	0.181	0.167	0.171	0.169	0.158	0.167	0.171	0.169	0.169	0.176	0.167	0.154	0.154	0.134	0.134	0.185	0.156	0.156	0.158	0.16	0.16	0.151	0.133	0.15	0.146	0.182	0.182	0.133	0.129	0.133	0.135	0.175	0.157
Tanytarsus_BIOUG10828_D01	0.168	0.173	0.151	0.164	0.173	0.166	0.151	0.166	0.17	0.167	0.175	0.166	0.175	0.156	0.166	0.166	0.184	0.165	0.168	0.166	0.155	0.164	0.168	0.166	0.166	0.173	0.164	0.156	0.156	0.133	0.133	0.183	0.16	0.16	0.162	0.16	0.164	0.149	0.134	0.153	0.15	0.187	0.187	0.13	0.126	0.142	0.144	0.172	0.161
Tanytarsus_BIOUG10828_F10	0.169	0.174	0.151	0.165	0.174	0.167	0.154	0.167	0.171	0.168	0.174	0.167	0.174	0.156	0.167	0.167	0.183	0.165	0.169	0.167	0.158	0.165	0.169	0.167	0.167	0.174	0.165	0.156	0.156	0.133	0.133	0.185	0.154	0.154	0.158	0.16	0.16	0.152	0.135	0.156	0.152	0.187	0.187	0.135	0.131	0.141	0.143	0.174	0.16
Tanytarsus_BIOUG10829_E11	0.17	0.174	0.153	0.166	0.174	0.168	0.153	0.168	0.172	0.169	0.172	0.168	0.172	0.153	0.168	0.168	0.181	0.167	0.17	0.168	0.158	0.166	0.17	0.168	0.168	0.174	0.166	0.153	0.153	0.133	0.133	0.185	0.157	0.157	0.159	0.161	0.161	0.148	0.132	0.152	0.15	0.184	0.184	0.132	0.128	0.14	0.142	0.171	0.161
Tanytarsus_BIOUG10829_G05	0.17	0.175	0.153	0.166	0.175	0.168	0.154	0.168	0.173	0.169	0.173	0.168	0.173	0.154	0.168	0.168	0.181	0.167	0.17	0.168	0.158	0.166	0.17	0.168	0.168	0.175	0.166	0.154	0.154	0.133	0.133	0.185	0.158	0.158	0.16	0.162	0.162	0.149	0.132	0.153	0.15	0.184	0.184	0.132	0.128	0.14	0.142	0.172	0.161
Tanytarsus_BIOUG10829_H03	0.173	0.177	0.153	0.168	0.177	0.17	0.156	0.17	0.175	0.171	0.175	0.17	0.175	0.156	0.17	0.17	0.184	0.169	0.173	0.17	0.16	0.168	0.173	0.17	0.17	0.177	0.168	0.156	0.156	0.133	0.133	0.188	0.16	0.16	0.162	0.164	0.164	0.151	0.138	0.153	0.155	0.187	0.187	0.132	0.128	0.142	0.144	0.172	0.163
Tanytarsus_BIOUG10830_G11	0.172	0.176	0.153	0.167	0.176	0.17	0.155	0.17	0.174	0.17	0.177	0.17	0.177	0.155	0.17	0.17	0.181	0.167	0.172	0.17	0.159	0.168	0.172	0.17	0.17	0.176	0.168	0.155	0.155	0.133	0.133	0.185	0.157	0.157	0.159	0.161	0.161	0.149	0.134	0.149	0.145	0.182	0.182	0.132	0.128	0.134	0.137	0.176	0.16
Tanytarsus_BIOUG10914_F08	0.205	0.195	0.194	0.203	0.195	0.205	0.209	0.205	0.193	0.189	0.177	0.205	0.177	0.21	0.205	0.202	0.231	0.205	0.205	0.205	0.201	0.2	0.2	0.205	0.205	0.195	0.2	0.21	0.21	0.195	0.195	0.2	0.171	0.173	0.18	0.182	0.182	0.184	0.172	0.161	0.165	0.163	0.163	0.159	0.164	0.193	0.193	0.202	0.192
Tanytarsus_BIOUG10916_A11	0.175	0.18	0.158	0.171	0.18	0.173	0.153	0.173	0.178	0.174	0.178	0.173	0.178	0.158	0.173	0.173	0.189	0.172	0.175	0.173	0.158	0.171	0.175	0.173	0.173	0.18	0.171	0.158	0.158	0.138	0.138	0.182	0.158	0.158	0.162	0.164	0.164	0.153	0.134	0.155	0.153	0.188	0.188	0.138	0.134	0.147	0.149	0.175	0.166
Tanytarsus_BIOUG10916_D12	0.17	0.175	0.153	0.166	0.175	0.168	0.153	0.168	0.173	0.169	0.17	0.168	0.17	0.152	0.168	0.168	0.181	0.167	0.17	0.168	0.158	0.166	0.17	0.168	0.168	0.175	0.166	0.152	0.152	0.133	0.133	0.185	0.156	0.156	0.16	0.162	0.162	0.148	0.132	0.152	0.15	0.184	0.184	0.132	0.128	0.14	0.142	0.171	0.161
Tanytarsus_BIOUG10916_F12	0.193	0.187	0.175	0.191	0.189	0.193	0.194	0.193	0.189	0.185	0.224	0.193	0.224	0.223	0.193	0.196	0.232	0.185	0.193	0.193	0.186	0.196	0.198	0.193	0.193	0.187	0.193	0.223	0.223	0.198	0.198	0.207	0.21	0.207	0.212	0.215	0.21	0.212	0.173	0.182	0.184	0.208	0.208	0.189	0.189	0.194	0.194	0.21	0.183
Tanytarsus_BIOUG10916_H07	0.172	0.176	0.153	0.169	0.176	0.169	0.154	0.169	0.174	0.172	0.176	0.169	0.176	0.152	0.169	0.169	0.181	0.167	0.172	0.169	0.158	0.167	0.172	0.169	0.169	0.176	0.167	0.152	0.152	0.134	0.134	0.185	0.154	0.154	0.158	0.16	0.16	0.151	0.133	0.15	0.146	0.182	0.182	0.133	0.129	0.133	0.135	0.175	0.157
Tanytarsus_BIOUG10916_H09	0.172	0.177	0.155	0.17	0.177	0.17	0.152	0.17	0.175	0.172	0.175	0.17	0.175	0.156	0.17	0.17	0.187	0.17	0.172	0.17	0.156	0.168	0.172	0.17	0.17	0.177	0.168	0.156	0.156	0.138	0.138	0.182	0.154	0.154	0.158	0.16	0.16	0.154	0.136	0.151	0.147	0.184	0.184	0.136	0.131	0.134	0.136	0.179	0.158
Tanytarsus_BIOUG10918_D07	0.182	0.175	0.174	0.182	0.177	0.182	0.183	0.182	0.177	0.175	0.2	0.182	0.2	0.208	0.182	0.185	0.208	0.185	0.182	0.182	0.174	0.185	0.187	0.182	0.182	0.175	0.182	0.208	0.208	0.182	0.182	0.192	0.192	0.19	0.192	0.195	0.19	0.197	0.154	0.175	0.177	0.193	0.193	0.173	0.173	0.178	0.178	0.2	0.166
Tanytarsus_BIOUG10919_F10	0.154	0.158	0.152	0.151	0.158	0.151	0.131	0.151	0.156	0.154	0.17	0.151	0.17	0.149	0.151	0.151	0.175	0.151	0.154	0.151	0.135	0.149	0.154	0.151	0.151	0.158	0.149	0.149	0.149	0.124	0.124	0.177	0.142	0.142	0.144	0.147	0.147	0.136	0.127	0.143	0.139	0.181	0.181	0.109	0.105	0.123	0.125	0.162	0.145
Tanytarsus_BIOUG11017_D06	0.172	0.172	0.151	0.168	0.172	0.17	0.158	0.17	0.17	0.166	0.166	0.17	0.166	0.153	0.17	0.17	0.176	0.169	0.172	0.17	0.16	0.168	0.172	0.17	0.17	0.172	0.168	0.153	0.153	0.126	0.126	0.18	0.157	0.157	0.159	0.161	0.161	0.152	0.131	0.148	0.15	0.182	0.182	0.129	0.123	0.142	0.144	0.173	0.158
Tanytarsus_mendax_BIOUG11019_C02	0.155	0.155	0.14	0.155	0.153	0.155	0.149	0.155	0.153	0.152	0.173	0.155	0.173	0.171	0.155	0.153	0.198	0.151	0.155	0.155	0.143	0.155	0.155	0.155	0.155	0.155	0.151	0.171	0.171	0.151	0.151	0.197	0.153	0.155	0.159	0.157	0.161	0.13	0.136	0.183	0.176	0.183	0.183	0.03	0.038	0.142	0.142	0.175	0.185
Tanytarsus_BIOUG11022_D02	0.182	0.177	0.168	0.184	0.177	0.184	0.176	0.184	0.175	0.174	0.193	0.184	0.193	0.202	0.184	0.179	0.183	0.182	0.182	0.184	0.168	0.182	0.182	0.184	0.184	0.177	0.177	0.202	0.202	0.155	0.155	0.175	0.177	0.175	0.179	0.179	0.182	0.171	0.145	0.141	0.134	0.178	0.178	0.184	0.186	0.18	0.182	0.176	0.16
Tanytarsus_BIOUG11028_C04	0.201	0.196	0.198	0.199	0.196	0.201	0.203	0.201	0.194	0.191	0.165	0.201	0.165	0.208	0.201	0.199	0.225	0.204	0.201	0.201	0.204	0.196	0.196	0.201	0.201	0.196	0.196	0.208	0.208	0.18	0.18	0.203	0.169	0.172	0.176	0.178	0.178	0.181	0.167	0.165	0.169	0.169	0.169	0.156	0.159	0.19	0.19	0.199	0.189
Tanytarsus_BIOUG11030_C03	0.191	0.179	0.179	0.191	0.177	0.191	0.187	0.191	0.177	0.174	0.196	0.191	0.196	0.218	0.191	0.188	0.217	0.188	0.191	0.191	0.178	0.186	0.191	0.191	0.191	0.179	0.186	0.218	0.218	0.19	0.19	0.202	0.203	0.205	0.205	0.208	0.208	0.209	0.167	0.183	0.187	0.205	0.205	0.181	0.185	0.19	0.19	0.204	0.174
Tanytarsus_BIOUG11057_F11	0.194	0.188	0.179	0.192	0.19	0.194	0.192	0.194	0.19	0.187	0.222	0.194	0.222	0.221	0.194	0.197	0.225	0.188	0.194	0.194	0.184	0.197	0.199	0.194	0.194	0.188	0.194	0.221	0.221	0.194	0.194	0.208	0.208	0.206	0.208	0.211	0.206	0.205	0.17	0.178	0.18	0.206	0.206	0.185	0.185	0.19	0.19	0.208	0.179
Tanytarsus_BIOUG11063_H08	0.192	0.185	0.174	0.19	0.188	0.192	0.194	0.192	0.188	0.184	0.22	0.192	0.22	0.219	0.192	0.195	0.23	0.183	0.192	0.192	0.186	0.195	0.197	0.192	0.192	0.185	0.192	0.219	0.219	0.197	0.197	0.204	0.208	0.206	0.211	0.213	0.208	0.208	0.17	0.179	0.183	0.205	0.205	0.186	0.186	0.19	0.19	0.206	0.182
Tanytarsus_BIOUG11075_D05	0.173	0.177	0.155	0.168	0.177	0.17	0.154	0.17	0.175	0.171	0.175	0.17	0.175	0.152	0.17	0.17	0.184	0.169	0.173	0.17	0.158	0.168	0.173	0.17	0.17	0.177	0.168	0.152	0.152	0.135	0.135	0.183	0.16	0.16	0.162	0.164	0.164	0.151	0.132	0.153	0.15	0.184	0.184	0.134	0.13	0.142	0.144	0.17	0.161
Tanytarsus_BIOUG11138_E02	0.175	0.18	0.155	0.171	0.18	0.173	0.159	0.173	0.178	0.174	0.173	0.173	0.173	0.154	0.173	0.173	0.182	0.172	0.175	0.173	0.164	0.171	0.175	0.173	0.173	0.18	0.171	0.154	0.154	0.136	0.136	0.191	0.158	0.158	0.16	0.162	0.162	0.153	0.137	0.155	0.157	0.19	0.19	0.134	0.13	0.145	0.147	0.17	0.166
Tanytarsus_BIOUG11179_D06	0.186	0.178	0.167	0.183	0.178	0.183	0.175	0.183	0.176	0.174	0.191	0.183	0.191	0.21	0.183	0.183	0.187	0.184	0.186	0.183	0.169	0.186	0.186	0.183	0.183	0.178	0.181	0.21	0.21	0.162	0.162	0.174	0.176	0.174	0.176	0.176	0.179	0.176	0.148	0.141	0.135	0.178	0.178	0.189	0.191	0.168	0.171	0.181	0.157
Tanytarsus_BIOUG11180_B03	0.186	0.181	0.167	0.188	0.181	0.188	0.181	0.188	0.179	0.176	0.195	0.188	0.195	0.209	0.188	0.183	0.184	0.181	0.186	0.188	0.172	0.186	0.186	0.188	0.188	0.181	0.181	0.209	0.209	0.16	0.16	0.174	0.179	0.176	0.179	0.179	0.181	0.176	0.148	0.144	0.138	0.178	0.178	0.189	0.191	0.173	0.176	0.179	0.162
Tanytarsus_BIOUG11180_G12	0.176	0.18	0.156	0.171	0.18	0.174	0.159	0.174	0.178	0.175	0.171	0.174	0.171	0.152	0.174	0.174	0.182	0.172	0.176	0.174	0.164	0.171	0.176	0.174	0.174	0.18	0.171	0.152	0.152	0.136	0.136	0.191	0.156	0.156	0.161	0.163	0.163	0.153	0.137	0.155	0.157	0.19	0.19	0.134	0.13	0.145	0.147	0.17	0.166
Tanytarsus_BIOUG11181_C07	0.17	0.175	0.153	0.166	0.175	0.168	0.153	0.168	0.173	0.169	0.17	0.168	0.17	0.152	0.168	0.168	0.181	0.167	0.17	0.168	0.158	0.166	0.17	0.168	0.168	0.175	0.166	0.152	0.152	0.133	0.133	0.185	0.156	0.156	0.16	0.162	0.162	0.148	0.132	0.152	0.15	0.184	0.184	0.132	0.128	0.14	0.142	0.171	0.161
Tanytarsus_BIOUG11181_D08	0.173	0.173	0.151	0.17	0.173	0.17	0.157	0.17	0.17	0.168	0.163	0.17	0.163	0.15	0.17	0.17	0.177	0.17	0.173	0.17	0.159	0.168	0.173	0.17	0.17	0.173	0.168	0.15	0.15	0.128	0.128	0.182	0.154	0.154	0.159	0.161	0.161	0.156	0.133	0.144	0.144	0.178	0.178	0.129	0.122	0.131	0.133	0.178	0.151
Tanytarsus_BIOUG11181_F10	0.175	0.18	0.156	0.171	0.18	0.173	0.158	0.173	0.177	0.173	0.178	0.173	0.178	0.155	0.173	0.173	0.185	0.17	0.175	0.173	0.163	0.171	0.175	0.173	0.173	0.18	0.171	0.155	0.155	0.138	0.138	0.184	0.157	0.157	0.162	0.164	0.164	0.154	0.137	0.154	0.149	0.185	0.185	0.136	0.132	0.137	0.139	0.179	0.16
Tanytarsus_BIOUG11181_H04	0.173	0.173	0.151	0.168	0.173	0.17	0.158	0.17	0.17	0.167	0.164	0.17	0.164	0.152	0.17	0.17	0.177	0.17	0.173	0.17	0.16	0.168	0.173	0.17	0.17	0.173	0.168	0.152	0.152	0.127	0.127	0.181	0.156	0.156	0.16	0.162	0.162	0.152	0.132	0.148	0.15	0.182	0.182	0.13	0.124	0.142	0.144	0.174	0.159
Tanytarsus_BIOUG11181_H06	0.171	0.176	0.153	0.167	0.176	0.169	0.154	0.169	0.173	0.17	0.173	0.169	0.173	0.154	0.169	0.169	0.18	0.167	0.171	0.169	0.158	0.167	0.171	0.169	0.169	0.176	0.167	0.154	0.154	0.133	0.133	0.189	0.154	0.154	0.158	0.16	0.16	0.151	0.134	0.155	0.151	0.187	0.187	0.134	0.13	0.14	0.142	0.174	0.159
Tanytarsus_BIOUG11182_F03	0.173	0.177	0.156	0.168	0.177	0.17	0.153	0.17	0.175	0.171	0.173	0.17	0.173	0.149	0.17	0.17	0.184	0.17	0.173	0.17	0.158	0.168	0.173	0.17	0.17	0.177	0.168	0.149	0.149	0.135	0.135	0.183	0.158	0.158	0.162	0.164	0.164	0.15	0.132	0.152	0.15	0.184	0.184	0.134	0.13	0.142	0.144	0.169	0.161
Tanytarsus_guerlus_BIOUG11182_G12	0.188	0.18	0.161	0.186	0.185	0.188	0.194	0.188	0.183	0.179	0.16	0.188	0.16	0.169	0.188	0.19	0.168	0.185	0.188	0.188	0.191	0.19	0.193	0.188	0.188	0.18	0.188	0.169	0.169	0.173	0.173	0.196	0.18	0.18	0.182	0.184	0.18	0.179	0.163	0.158	0.169	0.165	0.165	0.183	0.176	0.166	0.166	0.186	0.176
Tanytarsus_BIOUG11183_B02	0.173	0.178	0.156	0.169	0.178	0.171	0.154	0.171	0.176	0.172	0.176	0.171	0.176	0.152	0.171	0.171	0.182	0.17	0.173	0.171	0.158	0.169	0.173	0.171	0.171	0.178	0.169	0.152	0.152	0.135	0.135	0.187	0.156	0.156	0.16	0.162	0.162	0.153	0.134	0.155	0.151	0.187	0.187	0.136	0.132	0.142	0.144	0.172	0.159
Tanytarsus_BIOUG11183_C08	0.169	0.173	0.151	0.165	0.173	0.167	0.153	0.167	0.171	0.168	0.171	0.167	0.171	0.154	0.167	0.167	0.182	0.166	0.169	0.167	0.158	0.165	0.169	0.167	0.167	0.173	0.165	0.154	0.154	0.133	0.133	0.182	0.156	0.156	0.16	0.162	0.162	0.148	0.133	0.154	0.152	0.184	0.184	0.133	0.129	0.142	0.144	0.171	0.162
Tanytarsus_BIOUG11184_B08	0.173	0.177	0.153	0.169	0.177	0.171	0.155	0.171	0.175	0.171	0.175	0.171	0.175	0.153	0.171	0.171	0.182	0.167	0.173	0.171	0.16	0.168	0.173	0.171	0.171	0.177	0.168	0.153	0.153	0.136	0.136	0.187	0.155	0.155	0.159	0.162	0.162	0.152	0.134	0.152	0.147	0.183	0.183	0.134	0.13	0.134	0.137	0.176	0.158
Tanytarsus_BIOUG11184_C04	0.171	0.176	0.153	0.167	0.176	0.169	0.154	0.169	0.174	0.17	0.171	0.169	0.171	0.152	0.169	0.169	0.182	0.167	0.171	0.169	0.159	0.167	0.171	0.169	0.169	0.176	0.167	0.152	0.152	0.134	0.134	0.187	0.156	0.156	0.161	0.163	0.163	0.149	0.132	0.153	0.151	0.185	0.185	0.132	0.128	0.141	0.143	0.172	0.162
Tanytarsus_BIOUG11184_G04	0.173	0.173	0.151	0.168	0.173	0.17	0.158	0.17	0.17	0.167	0.164	0.17	0.164	0.152	0.17	0.17	0.177	0.17	0.173	0.17	0.16	0.168	0.173	0.17	0.17	0.173	0.168	0.152	0.152	0.127	0.127	0.181	0.156	0.156	0.16	0.162	0.162	0.152	0.132	0.148	0.15	0.182	0.182	0.13	0.124	0.142	0.144	0.174	0.159
Tanytarsus_BIOUG11185_A09	0.174	0.174	0.151	0.172	0.174	0.172	0.159	0.172	0.172	0.169	0.169	0.172	0.169	0.152	0.172	0.172	0.176	0.17	0.174	0.172	0.161	0.169	0.174	0.172	0.172	0.174	0.169	0.152	0.152	0.128	0.128	0.181	0.154	0.154	0.158	0.16	0.16	0.155	0.133	0.146	0.146	0.179	0.179	0.131	0.124	0.135	0.137	0.177	0.155
Tanytarsus_BIOUG11185_E06	0.173	0.173	0.151	0.168	0.173	0.17	0.158	0.17	0.17	0.167	0.164	0.17	0.164	0.152	0.17	0.17	0.177	0.17	0.173	0.17	0.16	0.168	0.173	0.17	0.17	0.173	0.168	0.152	0.152	0.127	0.127	0.181	0.156	0.156	0.16	0.162	0.162	0.152	0.132	0.148	0.15	0.182	0.182	0.13	0.124	0.142	0.144	0.174	0.159
Tanytarsus_BIOUG11278_A11	0.189	0.181	0.179	0.192	0.185	0.187	0.182	0.187	0.183	0.182	0.194	0.187	0.194	0.168	0.187	0.189	0.196	0.188	0.187	0.187	0.174	0.187	0.191	0.187	0.189	0.181	0.187	0.168	0.168	0.154	0.157	0.177	0.167	0.165	0.163	0.163	0.161	0.173	0.148	0.168	0.168	0.183	0.183	0.137	0.133	0.175	0.175	0.171	0.176
Tanytarsus_BIOUG11279_G04	0.193	0.187	0.174	0.191	0.189	0.193	0.196	0.193	0.189	0.185	0.222	0.193	0.222	0.22	0.193	0.196	0.232	0.183	0.193	0.193	0.187	0.196	0.198	0.193	0.193	0.187	0.193	0.22	0.22	0.198	0.198	0.205	0.21	0.207	0.212	0.214	0.21	0.21	0.171	0.18	0.184	0.206	0.206	0.187	0.187	0.192	0.192	0.207	0.183
Tanytarsus_BIOUG11280_E02	0.2	0.193	0.177	0.193	0.196	0.2	0.199	0.2	0.196	0.189	0.223	0.2	0.223	0.222	0.2	0.202	0.226	0.186	0.2	0.2	0.191	0.202	0.204	0.2	0.2	0.193	0.2	0.222	0.222	0.197	0.2	0.208	0.208	0.208	0.211	0.213	0.208	0.205	0.168	0.178	0.182	0.206	0.206	0.189	0.189	0.193	0.193	0.214	0.183
Tanytarsus_BIOUG11364_E01	0.187	0.192	0.172	0.185	0.192	0.185	0.185	0.185	0.189	0.187	0.157	0.185	0.157	0.183	0.185	0.185	0.208	0.179	0.187	0.185	0.188	0.182	0.187	0.185	0.185	0.192	0.182	0.183	0.183	0.171	0.171	0.176	0.164	0.162	0.166	0.166	0.168	0.172	0.17	0.163	0.172	0.214	0.214	0.16	0.163	0.167	0.167	0.183	0.197
Tanytarsus_BIOUG11364_H08	0.187	0.192	0.172	0.185	0.192	0.185	0.185	0.185	0.189	0.187	0.157	0.185	0.157	0.183	0.185	0.185	0.208	0.179	0.187	0.185	0.188	0.182	0.187	0.185	0.185	0.192	0.182	0.183	0.183	0.171	0.171	0.176	0.164	0.162	0.166	0.166	0.168	0.172	0.17	0.163	0.172	0.214	0.214	0.16	0.163	0.167	0.167	0.183	0.197
Tanytarsus_BIOUG11365_E02	0.187	0.192	0.174	0.184	0.192	0.185	0.184	0.185	0.189	0.184	0.16	0.185	0.16	0.188	0.185	0.185	0.209	0.181	0.187	0.185	0.186	0.183	0.187	0.185	0.185	0.192	0.183	0.188	0.188	0.174	0.174	0.181	0.166	0.164	0.166	0.166	0.168	0.168	0.167	0.165	0.175	0.212	0.212	0.161	0.163	0.167	0.167	0.182	0.203
Tanytarsus_mendax_BIOUG11385_C07	0.165	0.165	0.151	0.165	0.163	0.165	0.154	0.165	0.163	0.161	0.178	0.165	0.178	0.165	0.165	0.163	0.199	0.159	0.165	0.165	0.15	0.16	0.165	0.165	0.165	0.165	0.16	0.165	0.165	0.154	0.154	0.198	0.154	0.156	0.16	0.158	0.162	0.138	0.132	0.178	0.174	0.174	0.174	0.029	0.034	0.146	0.146	0.175	0.183
Tanytarsus_mendax_BIOUG11389_A01	0.152	0.15	0.139	0.152	0.152	0.152	0.146	0.152	0.152	0.15	0.171	0.152	0.171	0.163	0.152	0.154	0.189	0.152	0.152	0.152	0.138	0.156	0.156	0.152	0.152	0.15	0.152	0.163	0.163	0.154	0.154	0.196	0.153	0.156	0.16	0.158	0.158	0.13	0.13	0.18	0.173	0.182	0.182	0.033	0.035	0.144	0.144	0.17	0.175
Tanytarsus_BIOUG11401_C09	0.201	0.196	0.192	0.199	0.196	0.201	0.207	0.201	0.194	0.189	0.175	0.201	0.175	0.206	0.201	0.198	0.233	0.198	0.201	0.201	0.208	0.196	0.196	0.201	0.201	0.196	0.196	0.206	0.206	0.194	0.194	0.203	0.178	0.18	0.185	0.187	0.187	0.186	0.172	0.163	0.167	0.163	0.163	0.163	0.168	0.193	0.193	0.197	0.19
Tanytarsus_BIOUG11438_A07	0.191	0.189	0.186	0.193	0.193	0.191	0.182	0.191	0.191	0.188	0.202	0.191	0.202	0.191	0.191	0.193	0.219	0.195	0.191	0.191	0.18	0.191	0.195	0.191	0.191	0.189	0.191	0.191	0.191	0.176	0.176	0.167	0.18	0.18	0.176	0.174	0.174	0.177	0.153	0.162	0.158	0.185	0.185	0.177	0.179	0.193	0.195	0.194	0.166
Tanytarsus_BIOUG11438_B03	0.193	0.191	0.186	0.195	0.195	0.193	0.184	0.193	0.193	0.191	0.207	0.193	0.207	0.193	0.193	0.195	0.22	0.195	0.193	0.193	0.182	0.193	0.197	0.193	0.193	0.191	0.193	0.193	0.193	0.177	0.177	0.17	0.18	0.18	0.175	0.173	0.173	0.178	0.156	0.158	0.152	0.183	0.183	0.178	0.18	0.192	0.195	0.199	0.163
Tanytarsus_BIOUG11438_B08	0.19	0.188	0.185	0.192	0.192	0.19	0.182	0.19	0.19	0.186	0.197	0.19	0.197	0.183	0.19	0.192	0.216	0.194	0.19	0.19	0.18	0.19	0.194	0.19	0.19	0.188	0.19	0.183	0.183	0.172	0.172	0.167	0.175	0.175	0.172	0.17	0.17	0.174	0.148	0.156	0.152	0.183	0.183	0.172	0.174	0.188	0.19	0.192	0.161
Tanytarsus_BIOUG11438_E03	0.194	0.191	0.188	0.196	0.196	0.194	0.184	0.194	0.194	0.192	0.203	0.194	0.203	0.187	0.194	0.196	0.219	0.196	0.194	0.194	0.181	0.194	0.198	0.194	0.194	0.191	0.194	0.187	0.187	0.175	0.175	0.173	0.175	0.175	0.173	0.171	0.171	0.177	0.152	0.154	0.148	0.182	0.182	0.175	0.177	0.189	0.192	0.198	0.159
Tanytarsus_BIOUG11438_E04	0.191	0.189	0.186	0.193	0.193	0.191	0.177	0.191	0.191	0.188	0.211	0.191	0.211	0.189	0.191	0.193	0.219	0.195	0.191	0.191	0.174	0.191	0.195	0.191	0.191	0.189	0.191	0.189	0.189	0.182	0.182	0.167	0.183	0.183	0.178	0.176	0.176	0.177	0.16	0.164	0.16	0.19	0.19	0.183	0.183	0.195	0.197	0.199	0.166
Tanytarsus_BIOUG11462_E06	0.176	0.169	0.16	0.176	0.169	0.176	0.172	0.176	0.167	0.164	0.155	0.176	0.155	0.149	0.176	0.174	0.19	0.167	0.176	0.176	0.167	0.171	0.176	0.176	0.176	0.169	0.176	0.149	0.149	0.156	0.156	0.168	0.152	0.154	0.157	0.159	0.159	0.171	0.127	0.135	0.135	0.149	0.149	0.145	0.145	0.156	0.158	0.171	0.162
Tanytarsus_BIOUG11467_A01	0.196	0.189	0.177	0.193	0.191	0.196	0.198	0.196	0.191	0.188	0.224	0.196	0.224	0.223	0.196	0.198	0.234	0.186	0.196	0.196	0.19	0.198	0.2	0.196	0.196	0.189	0.196	0.223	0.223	0.2	0.2	0.207	0.212	0.21	0.214	0.217	0.212	0.212	0.174	0.182	0.187	0.211	0.211	0.189	0.189	0.194	0.194	0.21	0.185
Tanytarsus_BIOUG11468_F09	0.197	0.19	0.182	0.195	0.193	0.197	0.2	0.197	0.193	0.189	0.223	0.197	0.223	0.22	0.197	0.199	0.233	0.188	0.197	0.197	0.189	0.199	0.202	0.197	0.197	0.19	0.197	0.22	0.22	0.208	0.208	0.199	0.214	0.211	0.216	0.219	0.214	0.209	0.175	0.199	0.199	0.21	0.21	0.202	0.202	0.186	0.186	0.223	0.188
Tanytarsus_BIOUG11503_D03	0.168	0.172	0.153	0.165	0.172	0.165	0.149	0.165	0.17	0.168	0.17	0.165	0.17	0.15	0.165	0.165	0.184	0.165	0.168	0.165	0.153	0.163	0.168	0.165	0.165	0.172	0.163	0.15	0.15	0.13	0.13	0.187	0.154	0.154	0.158	0.161	0.161	0.153	0.135	0.144	0.139	0.18	0.18	0.126	0.122	0.126	0.128	0.171	0.153
Tanytarsus_BIOUG11523_G05	0.183	0.188	0.172	0.18	0.188	0.181	0.183	0.181	0.185	0.181	0.155	0.181	0.155	0.181	0.181	0.181	0.214	0.179	0.183	0.181	0.186	0.178	0.183	0.181	0.181	0.188	0.178	0.181	0.181	0.169	0.169	0.167	0.157	0.155	0.157	0.157	0.159	0.176	0.166	0.159	0.171	0.209	0.209	0.164	0.166	0.167	0.167	0.176	0.204
Tanytarsus_BIOUG11547_H02	0.204	0.199	0.192	0.201	0.199	0.204	0.206	0.204	0.197	0.193	0.177	0.204	0.177	0.204	0.204	0.202	0.234	0.202	0.204	0.204	0.206	0.199	0.199	0.204	0.204	0.199	0.199	0.204	0.204	0.19	0.19	0.204	0.174	0.177	0.183	0.186	0.186	0.181	0.171	0.16	0.165	0.162	0.162	0.158	0.163	0.192	0.192	0.196	0.191
Tanytarsus_BIOUG11549_F10	0.186	0.188	0.181	0.186	0.192	0.186	0.189	0.186	0.19	0.187	0.198	0.186	0.198	0.195	0.186	0.188	0.205	0.185	0.186	0.186	0.195	0.188	0.19	0.186	0.186	0.188	0.19	0.195	0.195	0.158	0.158	0.171	0.17	0.168	0.17	0.17	0.168	0.179	0.17	0.167	0.161	0.176	0.176	0.152	0.152	0.181	0.181	0.175	0.204
Tanytarsus_gregarius_BIOUG11630_E06	0.191	0.189	0.177	0.191	0.187	0.191	0.185	0.191	0.187	0.185	0.165	0.191	0.165	0.162	0.191	0.189	0.206	0.188	0.191	0.191	0.182	0.186	0.191	0.191	0.191	0.189	0.186	0.162	0.162	0.149	0.149	0.171	0.164	0.164	0.166	0.166	0.168	0.164	0.134	0.157	0.162	0.164	0.164	0.171	0.166	0.18	0.182	0.16	0.196
Tanytarsus_mendax_BIOUG11653_F07	0.165	0.161	0.151	0.165	0.163	0.165	0.157	0.165	0.163	0.161	0.184	0.165	0.184	0.173	0.165	0.168	0.2	0.163	0.165	0.165	0.151	0.17	0.17	0.165	0.165	0.161	0.165	0.173	0.173	0.161	0.161	0.208	0.167	0.169	0.172	0.17	0.17	0.141	0.141	0.189	0.184	0.189	0.189	0.036	0.042	0.145	0.145	0.176	0.184
Tanytarsus_guerlus_BIOUG11654_G04	0.182	0.177	0.152	0.18	0.177	0.182	0.194	0.182	0.174	0.17	0.154	0.182	0.154	0.175	0.182	0.179	0.176	0.174	0.182	0.182	0.194	0.179	0.182	0.182	0.182	0.177	0.177	0.175	0.175	0.162	0.162	0.181	0.176	0.176	0.178	0.176	0.181	0.179	0.167	0.151	0.162	0.16	0.16	0.174	0.178	0.17	0.17	0.174	0.186
Tanytarsus_BIOUG11654_H06	0.173	0.173	0.165	0.173	0.173	0.171	0.169	0.171	0.171	0.17	0.163	0.171	0.163	0.15	0.171	0.171	0.19	0.17	0.173	0.171	0.171	0.169	0.173	0.171	0.171	0.173	0.173	0.15	0.15	0.171	0.171	0.176	0.148	0.15	0.156	0.158	0.158	0.168	0.134	0.144	0.144	0.157	0.157	0.144	0.148	0.159	0.157	0.171	0.17
Tanytarsus_BIOUG11686_H08	0.182	0.18	0.179	0.19	0.18	0.182	0.173	0.182	0.178	0.178	0.197	0.182	0.197	0.184	0.182	0.18	0.217	0.188	0.182	0.182	0.17	0.178	0.182	0.182	0.182	0.18	0.178	0.184	0.184	0.16	0.162	0.16	0.165	0.165	0.165	0.163	0.167	0.178	0.149	0.151	0.149	0.183	0.183	0.171	0.173	0.179	0.181	0.194	0.162
Tanytarsus_BIOUG11687_B05	0.189	0.187	0.184	0.191	0.192	0.189	0.175	0.189	0.189	0.186	0.203	0.189	0.203	0.182	0.189	0.191	0.211	0.193	0.189	0.189	0.172	0.189	0.194	0.189	0.189	0.187	0.189	0.182	0.182	0.171	0.171	0.165	0.172	0.172	0.174	0.172	0.172	0.174	0.146	0.154	0.152	0.184	0.184	0.175	0.173	0.185	0.187	0.198	0.161
Tanytarsus_BIOUG11687_D08	0.181	0.175	0.173	0.183	0.179	0.181	0.17	0.181	0.177	0.173	0.206	0.181	0.206	0.177	0.181	0.183	0.21	0.185	0.181	0.181	0.159	0.181	0.186	0.181	0.181	0.175	0.181	0.177	0.177	0.172	0.172	0.161	0.173	0.173	0.171	0.168	0.168	0.166	0.149	0.151	0.149	0.183	0.183	0.163	0.161	0.181	0.184	0.201	0.162
Tanytarsus_BIOUG11687_H04	0.186	0.179	0.171	0.188	0.179	0.186	0.175	0.186	0.177	0.173	0.209	0.186	0.209	0.184	0.186	0.183	0.212	0.185	0.186	0.186	0.167	0.181	0.186	0.186	0.186	0.179	0.181	0.184	0.184	0.17	0.17	0.159	0.166	0.166	0.164	0.166	0.166	0.164	0.151	0.144	0.149	0.172	0.172	0.168	0.172	0.186	0.188	0.197	0.155
Tanytarsus_BIOUG11688_B06	0.185	0.19	0.172	0.183	0.19	0.183	0.186	0.183	0.187	0.182	0.154	0.183	0.154	0.178	0.183	0.183	0.212	0.179	0.185	0.183	0.188	0.181	0.185	0.183	0.183	0.19	0.181	0.178	0.178	0.169	0.169	0.17	0.158	0.156	0.158	0.158	0.161	0.17	0.163	0.16	0.173	0.209	0.209	0.159	0.161	0.165	0.165	0.174	0.207
Tanytarsus_BIOUG11688_B08	0.187	0.192	0.175	0.185	0.192	0.185	0.185	0.185	0.189	0.184	0.156	0.185	0.156	0.178	0.185	0.185	0.207	0.181	0.187	0.185	0.188	0.183	0.187	0.185	0.185	0.192	0.183	0.178	0.178	0.169	0.169	0.176	0.156	0.154	0.156	0.156	0.158	0.171	0.164	0.161	0.172	0.213	0.213	0.16	0.162	0.164	0.164	0.177	0.203
Tanytarsus_BIOUG11689_A10	0.179	0.184	0.179	0.179	0.184	0.179	0.181	0.179	0.181	0.179	0.178	0.179	0.178	0.197	0.179	0.177	0.209	0.177	0.179	0.179	0.187	0.177	0.179	0.179	0.179	0.184	0.179	0.197	0.197	0.151	0.151	0.163	0.16	0.158	0.16	0.16	0.163	0.181	0.159	0.168	0.157	0.166	0.166	0.152	0.152	0.173	0.173	0.176	0.2
Tanytarsus_BIOUG11689_H05	0.185	0.19	0.175	0.185	0.19	0.185	0.187	0.185	0.187	0.184	0.193	0.185	0.193	0.2	0.185	0.183	0.211	0.177	0.185	0.185	0.193	0.183	0.185	0.185	0.185	0.19	0.185	0.2	0.2	0.164	0.164	0.173	0.17	0.168	0.172	0.172	0.174	0.179	0.168	0.164	0.149	0.175	0.175	0.151	0.151	0.183	0.183	0.18	0.201
Tanytarsus_BIOUG11690_H01	0.19	0.194	0.177	0.187	0.194	0.187	0.188	0.187	0.192	0.186	0.157	0.187	0.157	0.179	0.187	0.187	0.21	0.184	0.19	0.187	0.191	0.185	0.19	0.187	0.187	0.194	0.185	0.179	0.179	0.172	0.172	0.176	0.161	0.159	0.161	0.161	0.163	0.171	0.164	0.162	0.175	0.213	0.213	0.16	0.162	0.166	0.166	0.175	0.208
Tanytarsus_BIOUG11703_H09	0.203	0.196	0.192	0.206	0.196	0.203	0.205	0.203	0.194	0.191	0.188	0.203	0.188	0.173	0.203	0.201	0.208	0.196	0.203	0.203	0.194	0.199	0.203	0.203	0.203	0.196	0.199	0.173	0.173	0.151	0.151	0.169	0.175	0.173	0.178	0.178	0.18	0.175	0.152	0.172	0.168	0.181	0.181	0.134	0.132	0.179	0.179	0.175	0.191
Tanytarsus_BIOUG11763_C02	0.185	0.178	0.177	0.185	0.18	0.185	0.186	0.185	0.18	0.178	0.215	0.185	0.215	0.219	0.185	0.188	0.216	0.188	0.185	0.185	0.177	0.188	0.19	0.185	0.185	0.178	0.185	0.219	0.219	0.19	0.19	0.2	0.2	0.198	0.2	0.203	0.198	0.203	0.162	0.18	0.183	0.203	0.203	0.178	0.178	0.188	0.188	0.205	0.176
Tanytarsus_BIOUG11764_G03	0.183	0.176	0.175	0.183	0.178	0.183	0.182	0.183	0.178	0.176	0.213	0.183	0.213	0.216	0.183	0.185	0.221	0.185	0.183	0.183	0.173	0.185	0.188	0.183	0.183	0.176	0.183	0.216	0.216	0.185	0.185	0.197	0.198	0.195	0.198	0.2	0.195	0.203	0.162	0.178	0.18	0.203	0.203	0.178	0.178	0.188	0.188	0.2	0.174
Tanytarsus_BIOUG11766_G02	0.184	0.177	0.175	0.184	0.179	0.184	0.186	0.184	0.179	0.177	0.202	0.184	0.202	0.211	0.184	0.186	0.205	0.186	0.184	0.184	0.177	0.186	0.189	0.184	0.184	0.177	0.184	0.211	0.211	0.186	0.186	0.194	0.194	0.192	0.194	0.197	0.192	0.199	0.155	0.176	0.179	0.195	0.195	0.174	0.174	0.179	0.179	0.204	0.167
Tanytarsus_mendax_BIOUG11857_G07	0.155	0.155	0.137	0.155	0.153	0.155	0.155	0.155	0.153	0.15	0.167	0.155	0.167	0.167	0.155	0.153	0.192	0.147	0.155	0.155	0.149	0.155	0.155	0.155	0.155	0.155	0.15	0.167	0.167	0.15	0.15	0.192	0.152	0.155	0.161	0.159	0.164	0.139	0.128	0.178	0.173	0.176	0.176	0.036	0.044	0.135	0.135	0.171	0.175
Tanytarsus_BIOUG11863_H05	0.177	0.181	0.156	0.171	0.181	0.174	0.16	0.174	0.179	0.175	0.179	0.174	0.179	0.157	0.174	0.174	0.184	0.17	0.177	0.174	0.164	0.172	0.177	0.174	0.174	0.181	0.172	0.157	0.157	0.137	0.137	0.186	0.159	0.159	0.163	0.165	0.165	0.153	0.138	0.153	0.149	0.187	0.187	0.136	0.132	0.136	0.138	0.18	0.162
Tanytarsus_mendax_BIOUG11901_A10	0.158	0.156	0.146	0.158	0.158	0.158	0.151	0.158	0.158	0.157	0.176	0.158	0.176	0.165	0.158	0.16	0.193	0.159	0.158	0.158	0.143	0.162	0.162	0.158	0.158	0.156	0.158	0.165	0.165	0.158	0.158	0.199	0.158	0.16	0.164	0.162	0.162	0.132	0.134	0.184	0.178	0.187	0.187	0.035	0.037	0.142	0.142	0.174	0.173
Tanytarsus_mendax_BIOUG11927_C04	0.159	0.159	0.152	0.157	0.161	0.157	0.148	0.157	0.161	0.159	0.175	0.157	0.175	0.164	0.157	0.161	0.201	0.159	0.159	0.157	0.147	0.159	0.164	0.157	0.157	0.159	0.159	0.164	0.164	0.161	0.161	0.198	0.154	0.156	0.159	0.156	0.156	0.139	0.132	0.184	0.179	0.177	0.177	0.032	0.036	0.145	0.145	0.171	0.175
Tanytarsus_mendax_BIOUG11927_F04	0.164	0.164	0.15	0.161	0.166	0.162	0.152	0.162	0.166	0.165	0.175	0.162	0.175	0.158	0.162	0.166	0.19	0.16	0.164	0.162	0.151	0.164	0.168	0.162	0.162	0.164	0.164	0.158	0.158	0.164	0.164	0.21	0.153	0.155	0.159	0.161	0.157	0.136	0.132	0.179	0.174	0.181	0.181	0.036	0.039	0.142	0.142	0.168	0.174
Tanytarsus_mendax_BIOUG11927_G09	0.161	0.16	0.147	0.159	0.163	0.158	0.15	0.158	0.163	0.161	0.177	0.158	0.177	0.156	0.158	0.163	0.19	0.157	0.161	0.158	0.149	0.161	0.165	0.158	0.158	0.16	0.161	0.156	0.156	0.167	0.167	0.204	0.153	0.156	0.16	0.162	0.158	0.138	0.132	0.18	0.176	0.178	0.178	0.035	0.039	0.14	0.14	0.167	0.174
Tanytarsus_mendax_BIOUG11991_B12	0.16	0.158	0.149	0.16	0.161	0.16	0.154	0.16	0.161	0.158	0.17	0.16	0.17	0.161	0.16	0.163	0.198	0.161	0.16	0.16	0.144	0.165	0.165	0.16	0.16	0.158	0.16	0.161	0.161	0.165	0.165	0.204	0.16	0.162	0.165	0.162	0.162	0.144	0.126	0.186	0.177	0.187	0.187	0.036	0.036	0.139	0.139	0.178	0.175
Tanytarsus_mendax_BIOUG11991_G10	0.165	0.165	0.151	0.163	0.168	0.163	0.157	0.163	0.168	0.165	0.177	0.163	0.177	0.168	0.163	0.168	0.2	0.161	0.165	0.163	0.153	0.17	0.17	0.163	0.163	0.165	0.165	0.168	0.168	0.165	0.165	0.209	0.163	0.165	0.167	0.165	0.165	0.144	0.135	0.184	0.179	0.189	0.189	0.037	0.039	0.137	0.137	0.18	0.179
Tanytarsus_mendax_BIOUG11995_B12	0.158	0.158	0.149	0.158	0.155	0.158	0.149	0.158	0.155	0.153	0.174	0.158	0.174	0.17	0.158	0.155	0.198	0.155	0.158	0.158	0.146	0.153	0.158	0.158	0.158	0.158	0.153	0.17	0.17	0.157	0.157	0.19	0.15	0.153	0.155	0.153	0.157	0.139	0.138	0.183	0.18	0.178	0.178	0.03	0.04	0.151	0.151	0.169	0.178
Tanytarsus_mendax_BIOUG12000_A02	0.161	0.159	0.149	0.161	0.161	0.161	0.155	0.161	0.161	0.16	0.172	0.161	0.172	0.166	0.161	0.163	0.196	0.161	0.161	0.161	0.146	0.165	0.165	0.161	0.161	0.159	0.161	0.166	0.166	0.159	0.159	0.204	0.161	0.163	0.167	0.165	0.165	0.139	0.131	0.187	0.176	0.19	0.19	0.035	0.035	0.145	0.145	0.18	0.181
Tanytarsus_BIOUG12006_B02	0.159	0.153	0.155	0.162	0.157	0.159	0.163	0.159	0.155	0.155	0.166	0.159	0.166	0.172	0.159	0.161	0.187	0.169	0.159	0.159	0.155	0.159	0.163	0.159	0.159	0.153	0.159	0.172	0.172	0.163	0.163	0.168	0.147	0.149	0.151	0.153	0.149	0.163	0.15	0.142	0.138	0.175	0.175	0.179	0.183	0.186	0.188	0.15	0.164
Tanytarsus_BIOUG12008_B03	0.167	0.16	0.156	0.169	0.165	0.167	0.172	0.167	0.163	0.161	0.178	0.167	0.178	0.171	0.167	0.169	0.192	0.172	0.167	0.167	0.163	0.167	0.171	0.167	0.167	0.16	0.167	0.171	0.171	0.171	0.171	0.168	0.162	0.165	0.165	0.167	0.162	0.166	0.163	0.144	0.14	0.175	0.175	0.187	0.192	0.186	0.188	0.166	0.174
Tanytarsus_BIOUG12008_D06	0.186	0.191	0.171	0.182	0.191	0.183	0.188	0.183	0.188	0.184	0.156	0.183	0.156	0.179	0.183	0.183	0.209	0.178	0.186	0.183	0.191	0.181	0.186	0.183	0.183	0.191	0.181	0.179	0.179	0.167	0.167	0.17	0.156	0.154	0.156	0.156	0.158	0.174	0.165	0.158	0.169	0.209	0.209	0.16	0.163	0.163	0.163	0.176	0.202
Tanytarsus_BIOUG12008_F03	0.165	0.158	0.156	0.167	0.163	0.165	0.169	0.165	0.16	0.159	0.174	0.165	0.174	0.167	0.165	0.167	0.19	0.17	0.165	0.165	0.161	0.165	0.169	0.165	0.165	0.158	0.165	0.167	0.167	0.173	0.173	0.168	0.158	0.16	0.16	0.162	0.158	0.163	0.157	0.144	0.14	0.172	0.172	0.185	0.19	0.186	0.188	0.161	0.172
Tanytarsus_BIOUG12020_G02	0.175	0.18	0.155	0.171	0.18	0.173	0.159	0.173	0.178	0.174	0.173	0.173	0.173	0.156	0.173	0.173	0.185	0.172	0.175	0.173	0.164	0.171	0.175	0.173	0.173	0.18	0.171	0.156	0.156	0.137	0.137	0.189	0.158	0.158	0.162	0.164	0.164	0.154	0.139	0.158	0.16	0.191	0.191	0.137	0.133	0.147	0.15	0.171	0.169
Tanytarsus_BIOUG12022_G04	0.198	0.191	0.179	0.196	0.196	0.198	0.201	0.198	0.194	0.188	0.192	0.198	0.192	0.157	0.198	0.2	0.205	0.189	0.198	0.198	0.19	0.198	0.203	0.198	0.198	0.191	0.198	0.157	0.157	0.15	0.15	0.171	0.175	0.173	0.178	0.178	0.175	0.158	0.15	0.18	0.175	0.18	0.18	0.133	0.127	0.171	0.171	0.181	0.187
Tanytarsus_BIOUG12022_H10	0.185	0.18	0.167	0.182	0.184	0.182	0.182	0.182	0.182	0.18	0.168	0.182	0.168	0.182	0.182	0.187	0.206	0.181	0.185	0.182	0.179	0.185	0.189	0.182	0.182	0.18	0.185	0.182	0.182	0.164	0.164	0.178	0.162	0.164	0.159	0.159	0.157	0.177	0.172	0.16	0.169	0.209	0.209	0.165	0.163	0.16	0.16	0.176	0.204
Tanytarsus_BIOUG12024_A03	0.189	0.194	0.175	0.187	0.194	0.187	0.188	0.187	0.192	0.189	0.155	0.187	0.155	0.176	0.187	0.187	0.208	0.181	0.189	0.187	0.191	0.185	0.189	0.187	0.187	0.194	0.185	0.176	0.176	0.168	0.168	0.173	0.157	0.155	0.159	0.159	0.162	0.17	0.163	0.156	0.167	0.209	0.209	0.158	0.16	0.163	0.163	0.176	0.199
Tanytarsus_BIOUG12024_E02	0.167	0.16	0.156	0.169	0.165	0.167	0.172	0.167	0.163	0.161	0.178	0.167	0.178	0.171	0.167	0.169	0.192	0.172	0.167	0.167	0.163	0.167	0.171	0.167	0.167	0.16	0.167	0.171	0.171	0.171	0.171	0.168	0.162	0.165	0.165	0.167	0.162	0.166	0.163	0.144	0.14	0.175	0.175	0.187	0.192	0.186	0.188	0.166	0.174
Tanytarsus_BIOUG12024_G09	0.182	0.182	0.17	0.18	0.187	0.18	0.185	0.18	0.184	0.182	0.168	0.18	0.168	0.182	0.18	0.185	0.208	0.179	0.182	0.18	0.182	0.182	0.187	0.18	0.18	0.182	0.182	0.182	0.182	0.168	0.168	0.178	0.166	0.164	0.159	0.159	0.157	0.181	0.174	0.163	0.172	0.212	0.212	0.167	0.165	0.16	0.16	0.179	0.209
Tanytarsus_BIOUG12025_A04	0.189	0.194	0.175	0.185	0.194	0.187	0.188	0.187	0.192	0.187	0.157	0.187	0.157	0.178	0.187	0.187	0.206	0.181	0.189	0.187	0.191	0.185	0.189	0.187	0.187	0.194	0.185	0.178	0.178	0.169	0.169	0.176	0.157	0.155	0.157	0.157	0.16	0.172	0.165	0.158	0.17	0.211	0.211	0.161	0.163	0.163	0.163	0.179	0.201
Tanytarsus_BIOUG12025_C12	0.164	0.158	0.158	0.166	0.162	0.164	0.166	0.164	0.16	0.158	0.173	0.164	0.173	0.173	0.164	0.166	0.189	0.172	0.164	0.164	0.157	0.164	0.168	0.164	0.164	0.158	0.164	0.173	0.173	0.168	0.168	0.169	0.16	0.162	0.162	0.164	0.16	0.165	0.16	0.15	0.146	0.178	0.178	0.184	0.184	0.191	0.194	0.163	0.169
Tanytarsus_BIOUG12025_G05	0.171	0.176	0.154	0.167	0.176	0.169	0.156	0.169	0.173	0.17	0.169	0.169	0.169	0.152	0.169	0.169	0.18	0.168	0.171	0.169	0.16	0.167	0.171	0.169	0.169	0.176	0.167	0.152	0.152	0.135	0.135	0.184	0.154	0.154	0.158	0.16	0.16	0.15	0.131	0.156	0.154	0.186	0.186	0.135	0.131	0.144	0.146	0.169	0.165
Tanytarsus_BIOUG12031_B01	0.2	0.194	0.182	0.198	0.198	0.2	0.201	0.2	0.196	0.19	0.194	0.2	0.194	0.155	0.2	0.203	0.208	0.191	0.2	0.2	0.19	0.2	0.205	0.2	0.2	0.194	0.2	0.155	0.155	0.152	0.152	0.169	0.178	0.175	0.18	0.18	0.178	0.161	0.15	0.18	0.175	0.18	0.18	0.135	0.129	0.174	0.174	0.179	0.187
Tanytarsus_BIOUG12031_D03	0.184	0.188	0.171	0.182	0.188	0.182	0.186	0.182	0.186	0.18	0.153	0.182	0.153	0.177	0.182	0.182	0.213	0.178	0.184	0.182	0.188	0.179	0.184	0.182	0.182	0.188	0.179	0.177	0.177	0.168	0.168	0.168	0.157	0.155	0.157	0.157	0.159	0.171	0.162	0.159	0.172	0.208	0.208	0.157	0.16	0.164	0.164	0.172	0.206
Tanytarsus_BIOUG12031_D11	0.189	0.194	0.175	0.185	0.194	0.187	0.188	0.187	0.192	0.187	0.157	0.187	0.157	0.178	0.187	0.187	0.206	0.181	0.189	0.187	0.191	0.185	0.189	0.187	0.187	0.194	0.185	0.178	0.178	0.169	0.169	0.176	0.157	0.155	0.157	0.157	0.16	0.172	0.165	0.158	0.17	0.211	0.211	0.161	0.163	0.163	0.163	0.179	0.201
Tanytarsus_BIOUG12031_E11	0.169	0.162	0.153	0.169	0.166	0.169	0.174	0.169	0.164	0.162	0.182	0.169	0.182	0.173	0.169	0.171	0.195	0.17	0.169	0.169	0.165	0.169	0.173	0.169	0.169	0.162	0.169	0.173	0.173	0.175	0.175	0.169	0.166	0.169	0.169	0.171	0.166	0.165	0.163	0.143	0.139	0.172	0.172	0.187	0.192	0.186	0.188	0.168	0.172
Tanytarsus_BIOUG12031_F12	0.186	0.191	0.175	0.184	0.191	0.184	0.184	0.184	0.188	0.183	0.154	0.184	0.154	0.175	0.184	0.184	0.208	0.181	0.186	0.184	0.187	0.182	0.186	0.184	0.184	0.191	0.182	0.175	0.175	0.169	0.169	0.173	0.158	0.156	0.158	0.158	0.16	0.168	0.161	0.159	0.171	0.209	0.209	0.157	0.159	0.163	0.163	0.174	0.204
Tanytarsus_BIOUG12031_G01	0.171	0.164	0.158	0.172	0.169	0.171	0.174	0.171	0.166	0.164	0.18	0.171	0.18	0.173	0.171	0.173	0.19	0.172	0.171	0.171	0.165	0.171	0.175	0.171	0.171	0.164	0.171	0.173	0.173	0.173	0.173	0.169	0.164	0.166	0.166	0.169	0.164	0.167	0.163	0.143	0.139	0.172	0.172	0.187	0.187	0.186	0.188	0.165	0.169
Tanytarsus_BIOUG12036_E09	0.165	0.169	0.153	0.166	0.169	0.163	0.148	0.163	0.167	0.163	0.173	0.163	0.173	0.157	0.163	0.163	0.179	0.167	0.165	0.163	0.152	0.161	0.165	0.163	0.163	0.169	0.161	0.157	0.157	0.136	0.139	0.191	0.151	0.151	0.155	0.157	0.157	0.148	0.128	0.146	0.144	0.183	0.183	0.134	0.13	0.14	0.142	0.171	0.157
Tanytarsus_BIOUG12122_B03	0.187	0.192	0.182	0.183	0.196	0.185	0.188	0.185	0.194	0.19	0.16	0.185	0.16	0.183	0.185	0.189	0.206	0.184	0.187	0.185	0.191	0.187	0.192	0.185	0.185	0.192	0.187	0.183	0.183	0.178	0.178	0.183	0.166	0.164	0.166	0.166	0.164	0.177	0.17	0.165	0.176	0.219	0.219	0.168	0.165	0.165	0.165	0.179	0.199
Tanytarsus_BIOUG12149_A10	0.171	0.169	0.157	0.171	0.174	0.171	0.172	0.171	0.171	0.173	0.161	0.171	0.161	0.18	0.171	0.174	0.194	0.172	0.171	0.171	0.167	0.171	0.176	0.171	0.171	0.169	0.171	0.18	0.18	0.147	0.147	0.188	0.165	0.167	0.169	0.171	0.167	0.165	0.141	0.165	0.163	0.207	0.207	0.154	0.146	0.173	0.176	0.178	0.187
Tanytarsus_BIOUG12150_B04	0.176	0.174	0.16	0.174	0.178	0.176	0.175	0.176	0.176	0.176	0.162	0.176	0.162	0.178	0.176	0.178	0.192	0.173	0.176	0.176	0.169	0.176	0.18	0.176	0.176	0.174	0.176	0.178	0.178	0.145	0.145	0.186	0.16	0.162	0.165	0.167	0.162	0.164	0.137	0.155	0.15	0.198	0.198	0.152	0.144	0.163	0.165	0.18	0.181
Tanytarsus_BIOUG12162_B02	0.194	0.199	0.185	0.192	0.204	0.192	0.193	0.192	0.201	0.199	0.162	0.192	0.162	0.176	0.192	0.196	0.208	0.191	0.194	0.192	0.196	0.194	0.199	0.192	0.192	0.199	0.194	0.176	0.176	0.175	0.175	0.18	0.162	0.159	0.166	0.166	0.164	0.177	0.167	0.163	0.174	0.217	0.217	0.167	0.165	0.165	0.165	0.179	0.204
Tanytarsus_BIOUG12162_B07	0.165	0.156	0.153	0.167	0.16	0.165	0.164	0.165	0.158	0.157	0.18	0.165	0.18	0.167	0.165	0.167	0.197	0.17	0.165	0.165	0.153	0.165	0.169	0.165	0.165	0.156	0.165	0.167	0.167	0.18	0.18	0.165	0.154	0.156	0.156	0.158	0.154	0.175	0.154	0.144	0.142	0.174	0.174	0.19	0.185	0.188	0.19	0.164	0.174
Tanytarsus_BIOUG12162_D04	0.16	0.154	0.155	0.162	0.158	0.16	0.162	0.16	0.156	0.155	0.171	0.16	0.171	0.173	0.16	0.162	0.188	0.169	0.16	0.16	0.153	0.16	0.164	0.16	0.16	0.154	0.16	0.173	0.173	0.164	0.164	0.169	0.156	0.158	0.16	0.162	0.158	0.163	0.157	0.147	0.141	0.178	0.178	0.182	0.186	0.187	0.189	0.16	0.163
Tanytarsus_BIOUG12162_D08	0.189	0.194	0.18	0.187	0.194	0.187	0.191	0.187	0.192	0.186	0.158	0.187	0.158	0.185	0.187	0.187	0.21	0.181	0.189	0.187	0.194	0.185	0.189	0.187	0.187	0.194	0.185	0.185	0.185	0.176	0.176	0.176	0.163	0.161	0.163	0.163	0.165	0.177	0.168	0.164	0.172	0.213	0.213	0.166	0.168	0.168	0.168	0.181	0.208
Tanytarsus_BIOUG12162_E07	0.187	0.192	0.176	0.185	0.192	0.185	0.191	0.185	0.189	0.183	0.157	0.185	0.157	0.187	0.185	0.185	0.22	0.178	0.187	0.185	0.194	0.182	0.187	0.185	0.185	0.192	0.182	0.187	0.187	0.178	0.178	0.167	0.168	0.166	0.168	0.168	0.171	0.18	0.168	0.162	0.173	0.208	0.208	0.169	0.171	0.171	0.171	0.178	0.212
Tanytarsus_BIOUG12162_F11	0.175	0.167	0.161	0.175	0.173	0.175	0.178	0.175	0.17	0.167	0.176	0.175	0.176	0.167	0.175	0.178	0.189	0.178	0.175	0.175	0.169	0.175	0.18	0.175	0.175	0.167	0.175	0.167	0.167	0.17	0.17	0.165	0.158	0.16	0.158	0.16	0.155	0.168	0.153	0.131	0.129	0.165	0.165	0.177	0.182	0.183	0.183	0.163	0.18
Tanytarsus_BIOUG12162_G01	0.193	0.193	0.175	0.191	0.193	0.191	0.192	0.191	0.19	0.188	0.156	0.191	0.156	0.177	0.191	0.191	0.204	0.186	0.193	0.191	0.192	0.188	0.193	0.191	0.191	0.193	0.188	0.177	0.177	0.167	0.167	0.174	0.161	0.158	0.163	0.163	0.165	0.176	0.168	0.157	0.173	0.21	0.21	0.16	0.162	0.169	0.169	0.182	0.2
Tanytarsus_BIOUG12162_G07	0.194	0.198	0.184	0.19	0.198	0.191	0.191	0.191	0.196	0.192	0.159	0.191	0.159	0.187	0.191	0.191	0.21	0.186	0.194	0.191	0.194	0.189	0.194	0.191	0.191	0.198	0.189	0.187	0.187	0.177	0.177	0.182	0.164	0.162	0.166	0.166	0.168	0.179	0.17	0.163	0.174	0.216	0.216	0.168	0.17	0.168	0.168	0.183	0.206
Tanytarsus_BIOUG12162_G11	0.161	0.155	0.156	0.163	0.159	0.161	0.164	0.161	0.157	0.155	0.179	0.161	0.179	0.176	0.161	0.163	0.197	0.17	0.161	0.161	0.156	0.161	0.165	0.161	0.161	0.155	0.161	0.176	0.176	0.167	0.167	0.175	0.157	0.159	0.163	0.165	0.161	0.166	0.159	0.147	0.143	0.175	0.175	0.183	0.187	0.19	0.193	0.162	0.175
Tanytarsus_BIOUG12162_H01	0.16	0.156	0.16	0.166	0.16	0.162	0.162	0.162	0.158	0.159	0.174	0.162	0.174	0.184	0.162	0.164	0.189	0.174	0.162	0.162	0.153	0.162	0.166	0.162	0.16	0.156	0.162	0.184	0.184	0.169	0.172	0.179	0.15	0.152	0.158	0.16	0.156	0.167	0.157	0.14	0.136	0.165	0.165	0.187	0.191	0.183	0.185	0.165	0.163
Tanytarsus_BIOUG12162_H02	0.163	0.155	0.156	0.165	0.159	0.163	0.164	0.163	0.157	0.155	0.176	0.163	0.176	0.178	0.163	0.165	0.195	0.172	0.163	0.163	0.154	0.163	0.167	0.163	0.163	0.155	0.163	0.178	0.178	0.173	0.173	0.175	0.159	0.161	0.165	0.167	0.163	0.173	0.159	0.145	0.141	0.17	0.17	0.19	0.19	0.193	0.195	0.169	0.17
Tanytarsus_BIOUG12163_A10	0.165	0.158	0.156	0.165	0.163	0.165	0.17	0.165	0.16	0.158	0.178	0.165	0.178	0.172	0.165	0.167	0.181	0.167	0.165	0.165	0.161	0.165	0.17	0.165	0.165	0.158	0.165	0.172	0.172	0.167	0.167	0.171	0.158	0.16	0.163	0.165	0.16	0.164	0.164	0.127	0.125	0.166	0.166	0.171	0.175	0.169	0.171	0.157	0.171
Tanytarsus_BIOUG12163_B10	0.187	0.192	0.175	0.185	0.192	0.185	0.186	0.185	0.19	0.184	0.161	0.185	0.161	0.179	0.185	0.185	0.214	0.181	0.187	0.185	0.188	0.183	0.187	0.185	0.185	0.192	0.183	0.179	0.179	0.169	0.169	0.176	0.161	0.159	0.161	0.161	0.163	0.169	0.164	0.162	0.17	0.208	0.208	0.156	0.158	0.164	0.164	0.177	0.206
Tanytarsus_BIOUG12163_B11	0.161	0.155	0.156	0.163	0.159	0.161	0.164	0.161	0.157	0.155	0.179	0.161	0.179	0.176	0.161	0.163	0.195	0.17	0.161	0.161	0.156	0.161	0.165	0.161	0.161	0.155	0.161	0.176	0.176	0.167	0.167	0.172	0.157	0.159	0.163	0.165	0.161	0.166	0.157	0.145	0.141	0.173	0.173	0.183	0.187	0.188	0.19	0.164	0.172
Tanytarsus_BIOUG12163_C04	0.166	0.159	0.156	0.166	0.164	0.166	0.172	0.166	0.162	0.159	0.179	0.166	0.179	0.171	0.166	0.169	0.184	0.169	0.166	0.166	0.162	0.166	0.171	0.166	0.166	0.159	0.166	0.171	0.171	0.169	0.169	0.174	0.162	0.164	0.166	0.169	0.164	0.168	0.162	0.126	0.124	0.165	0.165	0.174	0.179	0.168	0.17	0.161	0.172
Tanytarsus_BIOUG12163_D11	0.189	0.194	0.175	0.185	0.194	0.187	0.188	0.187	0.192	0.187	0.162	0.187	0.162	0.183	0.187	0.187	0.208	0.181	0.189	0.187	0.191	0.185	0.189	0.187	0.187	0.194	0.185	0.183	0.183	0.169	0.169	0.176	0.162	0.16	0.162	0.162	0.164	0.172	0.17	0.158	0.17	0.211	0.211	0.161	0.163	0.163	0.163	0.183	0.201
Tanytarsus_wirthi_BIOUG12163_D12	0.178	0.176	0.172	0.178	0.174	0.178	0.17	0.178	0.174	0.17	0.179	0.178	0.179	0.186	0.178	0.176	0.192	0.174	0.178	0.178	0.164	0.174	0.174	0.178	0.178	0.176	0.174	0.186	0.186	0.136	0.136	0.176	0.163	0.161	0.165	0.165	0.167	0.16	0.123	0.185	0.181	0.181	0.181	0.095	0.097	0.173	0.173	0.158	0.206
Tanytarsus_BIOUG12163_E10	0.163	0.155	0.156	0.165	0.159	0.163	0.164	0.163	0.157	0.155	0.176	0.163	0.176	0.178	0.163	0.165	0.195	0.172	0.163	0.163	0.154	0.163	0.167	0.163	0.163	0.155	0.163	0.178	0.178	0.173	0.173	0.175	0.159	0.161	0.165	0.167	0.163	0.173	0.159	0.145	0.141	0.17	0.17	0.19	0.19	0.193	0.195	0.169	0.17
Tanytarsus_BIOUG12163_G03	0.174	0.167	0.161	0.175	0.172	0.174	0.174	0.174	0.17	0.167	0.187	0.174	0.187	0.174	0.174	0.177	0.198	0.176	0.174	0.174	0.165	0.174	0.179	0.174	0.174	0.167	0.174	0.174	0.174	0.174	0.174	0.17	0.162	0.165	0.17	0.172	0.167	0.167	0.153	0.135	0.132	0.162	0.162	0.184	0.189	0.184	0.184	0.17	0.174
Tanytarsus_BIOUG12163_H02	0.186	0.191	0.175	0.184	0.191	0.184	0.184	0.184	0.188	0.183	0.16	0.184	0.16	0.175	0.184	0.184	0.211	0.181	0.186	0.184	0.187	0.182	0.186	0.184	0.184	0.191	0.182	0.175	0.175	0.171	0.171	0.173	0.158	0.156	0.158	0.158	0.16	0.17	0.159	0.157	0.169	0.209	0.209	0.157	0.159	0.165	0.165	0.176	0.207
Tanytarsus_mendax_BIOUG12170_F11	0.162	0.162	0.149	0.162	0.164	0.162	0.155	0.162	0.164	0.162	0.178	0.162	0.178	0.16	0.162	0.164	0.194	0.159	0.162	0.162	0.149	0.166	0.166	0.162	0.162	0.162	0.162	0.16	0.16	0.162	0.162	0.205	0.157	0.159	0.161	0.164	0.159	0.136	0.13	0.183	0.178	0.178	0.178	0.033	0.039	0.138	0.138	0.172	0.176
Tanytarsus_BIOUG12186_E04	0.173	0.178	0.171	0.171	0.178	0.171	0.171	0.171	0.176	0.173	0.144	0.171	0.144	0.166	0.171	0.171	0.206	0.171	0.173	0.171	0.174	0.168	0.173	0.171	0.171	0.178	0.168	0.166	0.166	0.161	0.161	0.171	0.149	0.146	0.151	0.151	0.154	0.169	0.158	0.142	0.153	0.201	0.201	0.154	0.156	0.147	0.147	0.166	0.195
Tanytarsus_BIOUG12187_A12	0.174	0.167	0.161	0.174	0.172	0.174	0.174	0.174	0.169	0.167	0.184	0.174	0.184	0.176	0.174	0.176	0.196	0.175	0.174	0.174	0.165	0.174	0.178	0.174	0.174	0.167	0.174	0.176	0.176	0.171	0.171	0.175	0.16	0.162	0.167	0.169	0.165	0.165	0.158	0.131	0.129	0.162	0.162	0.185	0.19	0.181	0.183	0.167	0.169
Tanytarsus_BIOUG12187_B06	0.188	0.193	0.177	0.186	0.193	0.186	0.186	0.186	0.19	0.188	0.153	0.186	0.153	0.179	0.186	0.186	0.21	0.186	0.188	0.186	0.189	0.183	0.188	0.186	0.186	0.193	0.183	0.179	0.179	0.172	0.172	0.177	0.158	0.155	0.16	0.16	0.162	0.171	0.163	0.159	0.17	0.211	0.211	0.159	0.161	0.161	0.161	0.18	0.198
Tanytarsus_BIOUG12187_C05	0.18	0.176	0.17	0.182	0.174	0.18	0.168	0.18	0.174	0.177	0.188	0.18	0.188	0.175	0.18	0.178	0.184	0.182	0.18	0.18	0.162	0.176	0.18	0.18	0.18	0.176	0.176	0.175	0.175	0.157	0.157	0.18	0.17	0.172	0.172	0.17	0.175	0.185	0.15	0.169	0.164	0.202	0.202	0.153	0.155	0.187	0.189	0.161	0.199
Tanytarsus_BIOUG12188_B06	0.176	0.171	0.158	0.176	0.169	0.176	0.166	0.176	0.169	0.167	0.185	0.176	0.185	0.173	0.176	0.174	0.182	0.174	0.176	0.176	0.157	0.176	0.176	0.176	0.176	0.171	0.171	0.173	0.173	0.158	0.158	0.171	0.184	0.186	0.186	0.184	0.189	0.183	0.147	0.154	0.151	0.188	0.188	0.147	0.149	0.166	0.168	0.159	0.191
Tanytarsus_BIOUG12188_C09	0.161	0.154	0.158	0.164	0.159	0.161	0.16	0.161	0.156	0.155	0.178	0.161	0.178	0.18	0.161	0.163	0.191	0.172	0.161	0.161	0.151	0.161	0.165	0.161	0.161	0.154	0.161	0.18	0.18	0.162	0.162	0.17	0.15	0.152	0.158	0.16	0.156	0.166	0.155	0.139	0.139	0.172	0.172	0.178	0.178	0.181	0.183	0.16	0.166
Tanytarsus_BIOUG12189_F12	0.168	0.161	0.159	0.168	0.166	0.168	0.17	0.168	0.163	0.161	0.174	0.168	0.174	0.171	0.168	0.171	0.177	0.171	0.168	0.168	0.161	0.168	0.173	0.168	0.168	0.161	0.168	0.171	0.171	0.163	0.163	0.171	0.154	0.156	0.159	0.161	0.156	0.159	0.161	0.124	0.122	0.166	0.166	0.168	0.173	0.166	0.168	0.157	0.168
Tanytarsus_BIOUG12190_A07	0.164	0.158	0.16	0.166	0.162	0.164	0.164	0.164	0.16	0.159	0.174	0.164	0.174	0.183	0.164	0.166	0.194	0.174	0.164	0.164	0.155	0.164	0.168	0.164	0.164	0.158	0.164	0.183	0.183	0.168	0.168	0.177	0.155	0.158	0.164	0.166	0.162	0.171	0.159	0.143	0.139	0.169	0.169	0.185	0.19	0.188	0.19	0.163	0.167
Tanytarsus_BIOUG12190_C01	0.174	0.17	0.156	0.175	0.167	0.174	0.166	0.174	0.167	0.165	0.197	0.174	0.197	0.169	0.174	0.172	0.182	0.169	0.174	0.174	0.157	0.174	0.174	0.174	0.174	0.17	0.17	0.169	0.169	0.161	0.161	0.172	0.182	0.184	0.187	0.184	0.189	0.177	0.15	0.158	0.154	0.191	0.191	0.15	0.152	0.175	0.177	0.166	0.195
Tanytarsus_BIOUG12208_E03	0.162	0.156	0.153	0.164	0.16	0.162	0.166	0.162	0.158	0.157	0.183	0.162	0.183	0.176	0.162	0.165	0.195	0.168	0.162	0.162	0.158	0.162	0.167	0.162	0.162	0.156	0.162	0.176	0.176	0.169	0.169	0.168	0.156	0.158	0.162	0.165	0.16	0.163	0.159	0.136	0.138	0.163	0.163	0.181	0.185	0.179	0.181	0.161	0.172
Tanytarsus_BIOUG12209_A07	0.189	0.194	0.175	0.185	0.194	0.187	0.188	0.187	0.192	0.187	0.162	0.187	0.162	0.183	0.187	0.187	0.208	0.181	0.189	0.187	0.191	0.185	0.189	0.187	0.187	0.194	0.185	0.183	0.183	0.169	0.169	0.176	0.162	0.16	0.162	0.162	0.164	0.172	0.17	0.158	0.17	0.211	0.211	0.161	0.163	0.163	0.163	0.183	0.201
Tanytarsus_BIOUG12209_D11	0.196	0.194	0.177	0.198	0.194	0.196	0.196	0.196	0.191	0.19	0.171	0.196	0.171	0.174	0.196	0.194	0.214	0.193	0.196	0.196	0.191	0.191	0.191	0.196	0.196	0.194	0.191	0.174	0.174	0.212	0.212	0.199	0.18	0.182	0.182	0.18	0.184	0.171	0.173	0.19	0.201	0.205	0.205	0.173	0.171	0.203	0.206	0.201	0.179
Tanytarsus_BIOUG12209_H07	0.166	0.162	0.16	0.169	0.164	0.166	0.156	0.166	0.164	0.163	0.192	0.166	0.192	0.172	0.166	0.169	0.18	0.172	0.166	0.166	0.148	0.171	0.171	0.166	0.166	0.162	0.166	0.172	0.172	0.16	0.16	0.177	0.176	0.178	0.18	0.178	0.178	0.179	0.153	0.172	0.165	0.202	0.202	0.153	0.151	0.179	0.181	0.162	0.184
Tanytarsus_BIOUG12210_C10	0.169	0.16	0.153	0.169	0.164	0.169	0.169	0.169	0.162	0.16	0.181	0.169	0.181	0.171	0.169	0.171	0.192	0.171	0.169	0.169	0.157	0.169	0.174	0.169	0.169	0.16	0.169	0.171	0.171	0.178	0.178	0.17	0.162	0.164	0.162	0.164	0.16	0.18	0.158	0.14	0.138	0.172	0.172	0.186	0.181	0.182	0.184	0.165	0.179
Tanytarsus_BIOUG12211_D06	0.195	0.197	0.187	0.199	0.197	0.195	0.201	0.195	0.195	0.194	0.186	0.195	0.186	0.204	0.195	0.193	0.223	0.2	0.195	0.195	0.201	0.191	0.195	0.195	0.195	0.197	0.191	0.204	0.204	0.175	0.175	0.187	0.178	0.18	0.184	0.184	0.186	0.182	0.164	0.16	0.154	0.179	0.179	0.179	0.181	0.194	0.197	0.182	0.183
Tanytarsus_BIOUG12211_E02	0.189	0.194	0.18	0.185	0.194	0.187	0.191	0.187	0.192	0.187	0.157	0.187	0.157	0.183	0.187	0.187	0.206	0.181	0.189	0.187	0.194	0.185	0.189	0.187	0.187	0.194	0.185	0.183	0.183	0.173	0.173	0.178	0.162	0.16	0.162	0.162	0.164	0.177	0.167	0.161	0.172	0.214	0.214	0.165	0.168	0.165	0.165	0.181	0.204
Tanytarsus_BIOUG12214_G02	0.171	0.163	0.161	0.171	0.168	0.171	0.17	0.171	0.166	0.163	0.174	0.171	0.174	0.176	0.171	0.173	0.179	0.173	0.171	0.171	0.161	0.171	0.176	0.171	0.171	0.163	0.171	0.176	0.176	0.168	0.168	0.176	0.156	0.159	0.161	0.163	0.159	0.164	0.166	0.124	0.122	0.161	0.161	0.173	0.178	0.171	0.173	0.161	0.168
Tanytarsus_BIOUG12214_H11	0.168	0.164	0.158	0.171	0.162	0.168	0.159	0.168	0.162	0.161	0.188	0.168	0.188	0.176	0.168	0.166	0.177	0.17	0.168	0.168	0.15	0.168	0.168	0.168	0.168	0.164	0.164	0.176	0.176	0.152	0.152	0.172	0.17	0.172	0.173	0.17	0.175	0.18	0.149	0.165	0.158	0.197	0.197	0.151	0.153	0.176	0.178	0.159	0.183
Tanytarsus_BIOUG12215_A05	0.167	0.158	0.156	0.167	0.163	0.167	0.17	0.167	0.16	0.158	0.175	0.167	0.175	0.175	0.167	0.17	0.181	0.17	0.167	0.167	0.158	0.167	0.172	0.167	0.167	0.158	0.167	0.175	0.175	0.174	0.174	0.173	0.16	0.163	0.165	0.167	0.163	0.171	0.166	0.127	0.125	0.164	0.164	0.178	0.178	0.173	0.176	0.162	0.168
Tanytarsus_BIOUG12215_D10	0.161	0.155	0.158	0.164	0.159	0.161	0.163	0.161	0.157	0.157	0.174	0.161	0.174	0.178	0.161	0.163	0.192	0.172	0.161	0.161	0.155	0.161	0.166	0.161	0.161	0.155	0.161	0.178	0.178	0.163	0.163	0.17	0.153	0.155	0.161	0.163	0.159	0.167	0.154	0.142	0.138	0.173	0.173	0.181	0.185	0.183	0.186	0.159	0.167
Tanytarsus_BIOUG12215_H05	0.192	0.196	0.179	0.188	0.196	0.19	0.189	0.19	0.194	0.189	0.156	0.19	0.156	0.188	0.19	0.19	0.204	0.186	0.192	0.19	0.191	0.187	0.192	0.19	0.19	0.196	0.187	0.188	0.188	0.172	0.172	0.183	0.158	0.156	0.16	0.16	0.162	0.164	0.161	0.159	0.171	0.208	0.208	0.162	0.164	0.164	0.164	0.176	0.205
Tanytarsus_BIOUG12216_D03	0.187	0.192	0.173	0.185	0.192	0.185	0.187	0.185	0.189	0.185	0.158	0.185	0.158	0.19	0.185	0.185	0.206	0.182	0.187	0.185	0.189	0.183	0.187	0.185	0.185	0.192	0.183	0.19	0.19	0.168	0.168	0.181	0.16	0.158	0.162	0.162	0.164	0.16	0.163	0.155	0.167	0.203	0.203	0.155	0.157	0.161	0.161	0.176	0.203
Tanytarsus_BIOUG12216_F06	0.161	0.155	0.158	0.164	0.159	0.161	0.163	0.161	0.157	0.157	0.174	0.161	0.174	0.178	0.161	0.163	0.192	0.172	0.161	0.161	0.155	0.161	0.166	0.161	0.161	0.155	0.161	0.178	0.178	0.163	0.163	0.172	0.153	0.155	0.161	0.163	0.159	0.167	0.154	0.142	0.138	0.173	0.173	0.181	0.185	0.183	0.186	0.159	0.167
Tanytarsus_BIOUG12217_E07	0.162	0.155	0.156	0.164	0.16	0.162	0.166	0.162	0.158	0.156	0.177	0.162	0.177	0.175	0.162	0.164	0.196	0.17	0.162	0.162	0.157	0.162	0.166	0.162	0.162	0.155	0.162	0.175	0.175	0.168	0.168	0.171	0.157	0.16	0.164	0.166	0.162	0.165	0.156	0.144	0.142	0.171	0.171	0.182	0.186	0.187	0.189	0.163	0.173
Tanytarsus_BIOUG12217_G06	0.169	0.162	0.156	0.169	0.166	0.169	0.174	0.169	0.164	0.162	0.185	0.169	0.185	0.175	0.169	0.171	0.197	0.17	0.169	0.169	0.165	0.169	0.173	0.169	0.169	0.162	0.169	0.175	0.175	0.173	0.173	0.172	0.162	0.164	0.169	0.171	0.166	0.167	0.158	0.137	0.134	0.165	0.165	0.185	0.19	0.181	0.183	0.165	0.174
Tanytarsus_BIOUG12220_E09	0.164	0.157	0.158	0.166	0.161	0.164	0.162	0.164	0.159	0.158	0.182	0.164	0.182	0.177	0.164	0.166	0.192	0.173	0.164	0.164	0.154	0.164	0.168	0.164	0.164	0.157	0.164	0.177	0.177	0.166	0.166	0.169	0.154	0.157	0.161	0.164	0.159	0.164	0.154	0.141	0.141	0.168	0.168	0.179	0.184	0.189	0.189	0.166	0.17
Tanytarsus_BIOUG12220_G01	0.19	0.194	0.177	0.187	0.194	0.187	0.188	0.187	0.192	0.186	0.158	0.187	0.158	0.181	0.187	0.187	0.207	0.184	0.19	0.187	0.191	0.185	0.19	0.187	0.187	0.194	0.185	0.181	0.181	0.171	0.171	0.178	0.158	0.156	0.158	0.158	0.161	0.173	0.166	0.164	0.174	0.215	0.215	0.162	0.164	0.166	0.166	0.179	0.206
Tanytarsus_BIOUG12220_H10	0.191	0.191	0.175	0.189	0.191	0.189	0.19	0.189	0.188	0.183	0.154	0.189	0.154	0.175	0.189	0.189	0.206	0.186	0.191	0.189	0.19	0.186	0.191	0.189	0.189	0.191	0.186	0.175	0.175	0.169	0.169	0.173	0.162	0.16	0.162	0.162	0.164	0.172	0.165	0.159	0.176	0.209	0.209	0.157	0.159	0.168	0.168	0.178	0.204
Tanytarsus_BIOUG12236_A12	0.18	0.175	0.172	0.181	0.18	0.18	0.185	0.18	0.178	0.176	0.171	0.18	0.171	0.169	0.18	0.182	0.158	0.181	0.18	0.18	0.173	0.18	0.184	0.18	0.18	0.175	0.18	0.169	0.169	0.166	0.166	0.167	0.155	0.157	0.155	0.157	0.153	0.174	0.137	0.145	0.152	0.165	0.165	0.141	0.139	0.145	0.145	0.172	0.152
Tanytarsus_BIOUG12236_D01	0.17	0.163	0.156	0.17	0.167	0.17	0.171	0.17	0.165	0.163	0.18	0.17	0.18	0.17	0.17	0.172	0.19	0.171	0.17	0.17	0.163	0.17	0.175	0.17	0.17	0.163	0.17	0.17	0.17	0.172	0.172	0.163	0.163	0.165	0.165	0.167	0.163	0.163	0.156	0.137	0.133	0.167	0.167	0.184	0.189	0.187	0.187	0.168	0.167
Tanytarsus_BIOUG12236_E07	0.187	0.191	0.173	0.185	0.191	0.187	0.188	0.187	0.189	0.183	0.157	0.187	0.157	0.185	0.187	0.185	0.206	0.179	0.187	0.187	0.187	0.182	0.187	0.187	0.187	0.191	0.182	0.185	0.185	0.167	0.167	0.178	0.163	0.161	0.163	0.163	0.165	0.162	0.164	0.16	0.172	0.207	0.207	0.158	0.16	0.162	0.162	0.177	0.204
Tanytarsus_BIOUG12236_F04	0.173	0.165	0.159	0.173	0.17	0.173	0.175	0.173	0.168	0.165	0.181	0.173	0.181	0.178	0.173	0.175	0.189	0.175	0.173	0.173	0.166	0.173	0.178	0.173	0.173	0.165	0.173	0.178	0.178	0.168	0.168	0.171	0.165	0.168	0.17	0.173	0.168	0.17	0.155	0.13	0.127	0.16	0.16	0.177	0.182	0.178	0.178	0.168	0.178
Tanytarsus_BIOUG12236_F06	0.172	0.165	0.161	0.172	0.17	0.172	0.175	0.172	0.167	0.165	0.17	0.172	0.17	0.162	0.172	0.174	0.18	0.174	0.172	0.172	0.165	0.172	0.177	0.172	0.172	0.165	0.172	0.162	0.162	0.167	0.167	0.17	0.151	0.153	0.151	0.153	0.148	0.163	0.16	0.126	0.123	0.172	0.172	0.174	0.179	0.172	0.175	0.156	0.172
Tanytarsus_BIOUG12236_F11	0.191	0.196	0.178	0.189	0.196	0.189	0.187	0.189	0.193	0.187	0.157	0.189	0.157	0.18	0.189	0.189	0.209	0.187	0.191	0.189	0.19	0.186	0.191	0.189	0.189	0.196	0.186	0.18	0.18	0.168	0.168	0.178	0.158	0.155	0.158	0.158	0.16	0.174	0.165	0.16	0.171	0.215	0.215	0.161	0.163	0.165	0.165	0.176	0.205
Tanytarsus_BIOUG12236_H09	0.187	0.192	0.18	0.184	0.196	0.185	0.186	0.185	0.194	0.189	0.158	0.185	0.158	0.19	0.185	0.19	0.207	0.186	0.187	0.185	0.188	0.187	0.192	0.185	0.185	0.192	0.187	0.19	0.19	0.172	0.172	0.181	0.164	0.162	0.164	0.164	0.162	0.163	0.167	0.165	0.177	0.212	0.212	0.161	0.159	0.163	0.163	0.178	0.209
Tanytarsus_BIOUG12236_H11	0.191	0.195	0.184	0.192	0.195	0.191	0.195	0.191	0.193	0.19	0.2	0.191	0.2	0.194	0.191	0.189	0.211	0.185	0.191	0.191	0.2	0.189	0.186	0.191	0.191	0.195	0.191	0.194	0.194	0.168	0.168	0.168	0.166	0.164	0.168	0.168	0.17	0.186	0.169	0.169	0.155	0.182	0.182	0.163	0.163	0.186	0.186	0.18	0.208
Tanytarsus_BIOUG12237_A07	0.192	0.197	0.177	0.189	0.197	0.189	0.191	0.189	0.194	0.192	0.159	0.189	0.159	0.178	0.189	0.189	0.208	0.184	0.192	0.189	0.194	0.187	0.192	0.189	0.189	0.197	0.187	0.178	0.178	0.171	0.171	0.178	0.159	0.157	0.162	0.162	0.164	0.174	0.165	0.158	0.169	0.212	0.212	0.161	0.163	0.165	0.165	0.179	0.202
Tanytarsus_BIOUG12237_A08	0.182	0.177	0.176	0.182	0.177	0.182	0.198	0.182	0.175	0.172	0.164	0.182	0.164	0.173	0.182	0.179	0.178	0.179	0.182	0.182	0.183	0.182	0.182	0.182	0.182	0.177	0.177	0.173	0.173	0.177	0.177	0.173	0.161	0.163	0.163	0.165	0.165	0.185	0.14	0.154	0.151	0.168	0.168	0.145	0.154	0.147	0.147	0.182	0.165
Tanytarsus_BIOUG12237_C05	0.169	0.162	0.156	0.169	0.167	0.169	0.175	0.169	0.165	0.162	0.182	0.169	0.182	0.179	0.169	0.172	0.192	0.172	0.169	0.169	0.166	0.169	0.174	0.169	0.169	0.162	0.169	0.179	0.179	0.169	0.169	0.175	0.167	0.169	0.172	0.174	0.169	0.17	0.161	0.134	0.132	0.163	0.163	0.179	0.184	0.175	0.178	0.166	0.18
Tanytarsus_BIOUG12237_F06	0.163	0.159	0.156	0.163	0.164	0.163	0.161	0.163	0.161	0.159	0.178	0.163	0.178	0.168	0.163	0.166	0.182	0.166	0.163	0.163	0.152	0.163	0.168	0.163	0.163	0.159	0.163	0.168	0.168	0.178	0.178	0.167	0.149	0.152	0.149	0.152	0.147	0.172	0.159	0.137	0.13	0.179	0.179	0.179	0.174	0.174	0.177	0.155	0.171
Tanytarsus_BIOUG12237_F12	0.168	0.161	0.159	0.168	0.166	0.168	0.17	0.168	0.163	0.161	0.174	0.168	0.174	0.171	0.168	0.171	0.177	0.171	0.168	0.168	0.161	0.168	0.173	0.168	0.168	0.161	0.168	0.171	0.171	0.163	0.163	0.171	0.154	0.156	0.159	0.161	0.156	0.159	0.161	0.124	0.122	0.166	0.166	0.168	0.173	0.166	0.168	0.157	0.168
Tanytarsus_BIOUG12237_G07	0.188	0.193	0.173	0.186	0.193	0.186	0.19	0.186	0.191	0.188	0.152	0.186	0.152	0.186	0.186	0.186	0.211	0.18	0.188	0.186	0.193	0.183	0.188	0.186	0.186	0.193	0.183	0.186	0.186	0.169	0.169	0.16	0.164	0.161	0.164	0.164	0.166	0.181	0.169	0.159	0.169	0.208	0.208	0.166	0.169	0.164	0.164	0.179	0.2
Tanytarsus_BIOUG12238_A12	0.191	0.195	0.175	0.186	0.195	0.188	0.188	0.188	0.193	0.188	0.162	0.188	0.162	0.181	0.188	0.188	0.217	0.182	0.191	0.188	0.191	0.186	0.191	0.188	0.188	0.195	0.186	0.181	0.181	0.176	0.176	0.172	0.164	0.162	0.16	0.16	0.162	0.179	0.171	0.164	0.176	0.217	0.217	0.169	0.172	0.172	0.172	0.183	0.204
Tanytarsus_BIOUG12238_E08	0.163	0.157	0.158	0.165	0.161	0.163	0.165	0.163	0.159	0.158	0.178	0.163	0.178	0.178	0.163	0.165	0.192	0.173	0.163	0.163	0.156	0.163	0.167	0.163	0.163	0.157	0.163	0.178	0.178	0.163	0.163	0.172	0.155	0.157	0.161	0.163	0.159	0.17	0.156	0.14	0.136	0.172	0.172	0.183	0.187	0.187	0.19	0.162	0.164
Tanytarsus_BIOUG12238_F10	0.19	0.194	0.177	0.187	0.194	0.187	0.189	0.187	0.192	0.187	0.156	0.187	0.156	0.185	0.187	0.187	0.204	0.184	0.19	0.187	0.191	0.185	0.19	0.187	0.187	0.194	0.185	0.185	0.185	0.17	0.17	0.181	0.16	0.158	0.16	0.16	0.162	0.165	0.163	0.161	0.173	0.209	0.209	0.161	0.163	0.163	0.163	0.175	0.207
Tanytarsus_BIOUG12238_F11	0.19	0.194	0.178	0.187	0.194	0.188	0.189	0.188	0.192	0.187	0.156	0.188	0.156	0.186	0.188	0.188	0.202	0.184	0.19	0.188	0.191	0.186	0.19	0.188	0.188	0.194	0.186	0.186	0.186	0.171	0.171	0.179	0.158	0.156	0.158	0.158	0.16	0.164	0.161	0.159	0.171	0.208	0.208	0.159	0.161	0.163	0.163	0.174	0.205
Tanytarsus_BIOUG12239_F02	0.176	0.172	0.173	0.177	0.176	0.176	0.187	0.176	0.174	0.172	0.175	0.176	0.175	0.172	0.176	0.179	0.163	0.178	0.176	0.176	0.171	0.181	0.181	0.176	0.176	0.172	0.176	0.172	0.172	0.174	0.174	0.17	0.165	0.167	0.165	0.167	0.162	0.181	0.141	0.153	0.156	0.172	0.172	0.152	0.147	0.149	0.149	0.179	0.16
Tanytarsus_wirthi_BIOUG12239_H03	0.175	0.173	0.168	0.175	0.17	0.175	0.167	0.175	0.17	0.167	0.181	0.175	0.181	0.193	0.175	0.173	0.192	0.171	0.175	0.175	0.161	0.17	0.17	0.175	0.175	0.173	0.17	0.193	0.193	0.137	0.137	0.17	0.168	0.166	0.171	0.171	0.173	0.162	0.131	0.191	0.184	0.184	0.184	0.099	0.101	0.17	0.17	0.161	0.206
Tanytarsus_BIOUG12240_B09	0.188	0.193	0.171	0.184	0.193	0.186	0.191	0.186	0.191	0.186	0.158	0.186	0.158	0.181	0.186	0.186	0.212	0.18	0.188	0.186	0.194	0.183	0.188	0.186	0.186	0.193	0.183	0.181	0.181	0.167	0.167	0.172	0.158	0.156	0.158	0.158	0.16	0.177	0.167	0.158	0.169	0.212	0.212	0.16	0.163	0.165	0.165	0.176	0.204
Tanytarsus_BIOUG12240_F02	0.171	0.167	0.172	0.173	0.171	0.171	0.182	0.171	0.169	0.167	0.17	0.171	0.17	0.172	0.171	0.173	0.168	0.177	0.171	0.171	0.166	0.176	0.176	0.171	0.171	0.167	0.171	0.172	0.172	0.173	0.173	0.165	0.162	0.165	0.162	0.165	0.16	0.175	0.142	0.15	0.157	0.17	0.17	0.146	0.146	0.151	0.151	0.175	0.157
Tanytarsus_BIOUG12240_F05	0.167	0.163	0.16	0.169	0.165	0.167	0.157	0.167	0.165	0.164	0.193	0.167	0.193	0.173	0.167	0.169	0.183	0.172	0.167	0.167	0.148	0.171	0.171	0.167	0.167	0.163	0.167	0.173	0.173	0.161	0.161	0.176	0.181	0.183	0.183	0.181	0.181	0.178	0.151	0.17	0.166	0.201	0.201	0.152	0.149	0.18	0.182	0.16	0.188
Tanytarsus_BIOUG12240_G07	0.17	0.165	0.158	0.172	0.163	0.17	0.16	0.17	0.163	0.162	0.191	0.17	0.191	0.173	0.17	0.167	0.182	0.17	0.17	0.17	0.151	0.17	0.17	0.17	0.17	0.165	0.165	0.173	0.173	0.157	0.157	0.174	0.172	0.175	0.177	0.175	0.179	0.18	0.152	0.168	0.162	0.198	0.198	0.152	0.154	0.18	0.182	0.165	0.19
Tanytarsus_wirthi_BIOUG12259_H10	0.179	0.177	0.175	0.179	0.175	0.179	0.167	0.179	0.175	0.172	0.164	0.179	0.164	0.176	0.179	0.177	0.187	0.177	0.179	0.179	0.161	0.174	0.174	0.179	0.179	0.177	0.174	0.176	0.176	0.131	0.131	0.172	0.167	0.165	0.167	0.167	0.17	0.159	0.114	0.178	0.171	0.166	0.166	0.086	0.088	0.154	0.154	0.157	0.195
Tanytarsus_BIOUG12271_A09	0.19	0.194	0.178	0.188	0.194	0.187	0.19	0.187	0.192	0.186	0.158	0.187	0.158	0.178	0.187	0.187	0.212	0.185	0.19	0.187	0.192	0.185	0.19	0.187	0.187	0.194	0.185	0.178	0.178	0.174	0.174	0.17	0.163	0.161	0.163	0.163	0.165	0.176	0.165	0.163	0.176	0.212	0.212	0.163	0.165	0.169	0.169	0.174	0.209
Tanytarsus_BIOUG12271_B06	0.18	0.175	0.174	0.18	0.175	0.18	0.192	0.18	0.173	0.171	0.164	0.18	0.164	0.179	0.18	0.178	0.171	0.178	0.18	0.18	0.177	0.175	0.18	0.18	0.18	0.175	0.175	0.179	0.179	0.185	0.185	0.169	0.163	0.166	0.161	0.159	0.163	0.183	0.145	0.151	0.159	0.171	0.171	0.149	0.154	0.157	0.157	0.171	0.164
Tanytarsus_BIOUG12271_D07	0.164	0.16	0.154	0.167	0.158	0.164	0.158	0.164	0.158	0.157	0.186	0.164	0.186	0.173	0.164	0.162	0.174	0.166	0.164	0.164	0.15	0.164	0.164	0.164	0.164	0.16	0.16	0.173	0.173	0.154	0.154	0.176	0.169	0.172	0.174	0.172	0.176	0.176	0.145	0.164	0.158	0.201	0.201	0.148	0.15	0.176	0.178	0.163	0.184
Tanytarsus_BIOUG12271_E03	0.161	0.155	0.156	0.163	0.159	0.161	0.164	0.161	0.157	0.155	0.179	0.161	0.179	0.176	0.161	0.163	0.195	0.17	0.161	0.161	0.156	0.161	0.165	0.161	0.161	0.155	0.161	0.176	0.176	0.167	0.167	0.172	0.157	0.159	0.163	0.165	0.161	0.166	0.157	0.145	0.141	0.173	0.173	0.183	0.187	0.188	0.19	0.164	0.172
Tanytarsus_BIOUG12271_F06	0.19	0.194	0.182	0.187	0.199	0.187	0.188	0.187	0.196	0.191	0.157	0.187	0.157	0.179	0.187	0.192	0.207	0.189	0.19	0.187	0.191	0.19	0.194	0.187	0.187	0.194	0.19	0.179	0.179	0.172	0.172	0.179	0.163	0.161	0.163	0.163	0.161	0.173	0.162	0.164	0.177	0.215	0.215	0.162	0.158	0.162	0.162	0.177	0.208
Tanytarsus_BIOUG12271_F11	0.159	0.152	0.153	0.161	0.157	0.159	0.162	0.159	0.155	0.153	0.174	0.159	0.174	0.172	0.159	0.161	0.19	0.168	0.159	0.159	0.154	0.159	0.163	0.159	0.159	0.152	0.159	0.172	0.172	0.167	0.167	0.168	0.159	0.161	0.161	0.163	0.159	0.162	0.159	0.149	0.143	0.177	0.177	0.183	0.187	0.19	0.193	0.164	0.168
Tanytarsus_BIOUG12271_G10	0.168	0.159	0.153	0.168	0.163	0.168	0.168	0.168	0.161	0.159	0.182	0.168	0.182	0.17	0.168	0.17	0.193	0.17	0.168	0.168	0.156	0.168	0.173	0.168	0.168	0.159	0.168	0.17	0.17	0.177	0.177	0.171	0.161	0.163	0.161	0.163	0.159	0.179	0.157	0.139	0.137	0.174	0.174	0.185	0.18	0.183	0.186	0.164	0.178
Tanytarsus_BIOUG12272_C10	0.175	0.179	0.173	0.172	0.179	0.172	0.17	0.172	0.177	0.174	0.143	0.172	0.143	0.163	0.172	0.172	0.202	0.172	0.175	0.172	0.172	0.17	0.175	0.172	0.172	0.179	0.17	0.163	0.163	0.16	0.16	0.175	0.148	0.146	0.15	0.15	0.153	0.166	0.158	0.142	0.154	0.201	0.201	0.154	0.156	0.147	0.147	0.166	0.192
Tanytarsus_BIOUG12272_C12	0.163	0.156	0.153	0.163	0.16	0.163	0.167	0.163	0.158	0.156	0.18	0.163	0.18	0.175	0.163	0.165	0.178	0.165	0.163	0.163	0.158	0.163	0.167	0.163	0.163	0.156	0.163	0.175	0.175	0.165	0.165	0.168	0.156	0.158	0.16	0.163	0.158	0.161	0.166	0.125	0.127	0.164	0.164	0.168	0.173	0.166	0.169	0.155	0.168
Tanytarsus_BIOUG12272_D04	0.186	0.191	0.175	0.184	0.191	0.184	0.184	0.184	0.188	0.183	0.156	0.184	0.156	0.18	0.184	0.184	0.204	0.181	0.186	0.184	0.187	0.182	0.186	0.184	0.184	0.191	0.182	0.18	0.18	0.168	0.168	0.173	0.16	0.158	0.16	0.16	0.162	0.172	0.165	0.165	0.176	0.211	0.211	0.161	0.163	0.163	0.163	0.178	0.202
Tanytarsus_BIOUG12273_B02	0.189	0.193	0.177	0.187	0.193	0.186	0.187	0.186	0.191	0.185	0.156	0.186	0.156	0.178	0.186	0.186	0.208	0.184	0.189	0.186	0.19	0.184	0.189	0.186	0.186	0.193	0.184	0.178	0.178	0.171	0.171	0.175	0.16	0.158	0.16	0.16	0.162	0.17	0.163	0.161	0.174	0.211	0.211	0.159	0.161	0.165	0.165	0.176	0.207
Tanytarsus_BIOUG12273_B07	0.185	0.19	0.173	0.183	0.19	0.183	0.187	0.183	0.187	0.182	0.156	0.183	0.156	0.179	0.183	0.183	0.212	0.18	0.185	0.183	0.19	0.181	0.185	0.183	0.183	0.19	0.181	0.179	0.179	0.169	0.169	0.172	0.159	0.156	0.159	0.159	0.161	0.174	0.163	0.16	0.173	0.209	0.209	0.159	0.161	0.165	0.165	0.174	0.207
Tanytarsus_BIOUG12273_C12	0.167	0.16	0.156	0.167	0.165	0.167	0.172	0.167	0.163	0.16	0.181	0.167	0.181	0.176	0.167	0.17	0.194	0.17	0.167	0.167	0.163	0.167	0.172	0.167	0.167	0.16	0.167	0.176	0.176	0.171	0.171	0.172	0.162	0.165	0.167	0.169	0.165	0.168	0.159	0.137	0.135	0.166	0.166	0.184	0.189	0.18	0.182	0.166	0.175
Tanytarsus_BIOUG12273_E05	0.171	0.164	0.158	0.172	0.169	0.171	0.174	0.171	0.166	0.164	0.185	0.171	0.185	0.18	0.171	0.173	0.2	0.172	0.171	0.171	0.165	0.171	0.175	0.171	0.171	0.164	0.171	0.18	0.18	0.177	0.177	0.176	0.164	0.166	0.171	0.173	0.169	0.172	0.163	0.137	0.134	0.161	0.161	0.19	0.194	0.186	0.188	0.17	0.174
Tanytarsus_BIOUG12273_E12	0.188	0.193	0.177	0.186	0.193	0.186	0.186	0.186	0.19	0.188	0.155	0.186	0.155	0.179	0.186	0.186	0.21	0.186	0.188	0.186	0.189	0.183	0.188	0.186	0.186	0.193	0.183	0.179	0.179	0.171	0.171	0.176	0.155	0.153	0.158	0.158	0.16	0.173	0.161	0.156	0.168	0.211	0.211	0.157	0.159	0.164	0.164	0.177	0.198
Tanytarsus_BIOUG12273_F04	0.159	0.152	0.153	0.161	0.157	0.159	0.162	0.159	0.155	0.153	0.174	0.159	0.174	0.172	0.159	0.161	0.19	0.168	0.159	0.159	0.154	0.159	0.163	0.159	0.159	0.152	0.159	0.172	0.172	0.167	0.167	0.168	0.159	0.161	0.161	0.163	0.159	0.162	0.159	0.149	0.143	0.177	0.177	0.183	0.187	0.19	0.193	0.164	0.168
Tanytarsus_BIOUG12273_G01	0.191	0.195	0.18	0.189	0.195	0.189	0.187	0.189	0.193	0.187	0.158	0.189	0.158	0.175	0.189	0.189	0.211	0.186	0.191	0.189	0.19	0.186	0.191	0.189	0.189	0.195	0.186	0.175	0.175	0.173	0.173	0.173	0.162	0.16	0.162	0.162	0.164	0.172	0.163	0.161	0.174	0.211	0.211	0.161	0.163	0.168	0.168	0.174	0.207
Tanytarsus_BIOUG12273_G07	0.17	0.174	0.168	0.167	0.174	0.167	0.167	0.167	0.172	0.17	0.148	0.167	0.148	0.163	0.167	0.167	0.202	0.167	0.17	0.167	0.169	0.165	0.17	0.167	0.167	0.174	0.165	0.163	0.163	0.155	0.155	0.17	0.15	0.148	0.153	0.153	0.155	0.166	0.161	0.139	0.151	0.195	0.195	0.151	0.154	0.147	0.147	0.168	0.187
Tanytarsus_BIOUG12274_B08	0.162	0.156	0.158	0.164	0.16	0.162	0.166	0.162	0.158	0.157	0.173	0.162	0.173	0.168	0.162	0.164	0.194	0.172	0.162	0.162	0.158	0.162	0.166	0.162	0.162	0.156	0.162	0.168	0.168	0.168	0.168	0.167	0.149	0.151	0.151	0.154	0.149	0.165	0.156	0.146	0.142	0.178	0.178	0.184	0.189	0.194	0.196	0.159	0.174
Tanytarsus_BIOUG12274_C06	0.172	0.167	0.159	0.172	0.17	0.172	0.163	0.172	0.17	0.167	0.189	0.172	0.189	0.171	0.172	0.175	0.178	0.175	0.172	0.172	0.154	0.177	0.177	0.172	0.172	0.167	0.172	0.171	0.171	0.163	0.163	0.177	0.19	0.193	0.193	0.19	0.19	0.18	0.149	0.158	0.156	0.195	0.195	0.149	0.147	0.165	0.168	0.159	0.186
Tanytarsus_BIOUG12274_C11	0.178	0.173	0.171	0.178	0.178	0.178	0.185	0.178	0.176	0.173	0.162	0.178	0.162	0.17	0.178	0.181	0.158	0.181	0.178	0.178	0.173	0.178	0.183	0.178	0.178	0.173	0.178	0.17	0.17	0.166	0.166	0.162	0.155	0.157	0.152	0.155	0.15	0.176	0.139	0.143	0.15	0.162	0.162	0.139	0.137	0.141	0.141	0.171	0.148
Tanytarsus_BIOUG12274_H08	0.186	0.191	0.18	0.184	0.195	0.184	0.184	0.184	0.193	0.187	0.16	0.184	0.16	0.175	0.184	0.189	0.211	0.186	0.186	0.184	0.187	0.186	0.191	0.184	0.184	0.191	0.186	0.175	0.175	0.175	0.175	0.171	0.164	0.162	0.164	0.164	0.162	0.173	0.164	0.164	0.177	0.213	0.213	0.164	0.162	0.166	0.166	0.17	0.206
Tanytarsus_BIOUG12275_A02	0.177	0.172	0.171	0.179	0.172	0.177	0.19	0.177	0.17	0.167	0.164	0.177	0.164	0.175	0.177	0.175	0.171	0.175	0.177	0.177	0.177	0.172	0.177	0.177	0.177	0.172	0.172	0.175	0.175	0.177	0.177	0.162	0.161	0.164	0.161	0.159	0.164	0.179	0.14	0.153	0.159	0.17	0.17	0.147	0.151	0.164	0.164	0.166	0.17
Tanytarsus_BIOUG12275_C05	0.189	0.191	0.177	0.188	0.196	0.187	0.188	0.187	0.194	0.19	0.161	0.187	0.161	0.172	0.187	0.191	0.209	0.186	0.189	0.187	0.185	0.189	0.194	0.187	0.187	0.191	0.189	0.172	0.172	0.174	0.174	0.17	0.161	0.163	0.163	0.163	0.161	0.175	0.158	0.164	0.175	0.199	0.199	0.162	0.16	0.173	0.173	0.179	0.203
Tanytarsus_BIOUG12275_C08	0.167	0.163	0.156	0.17	0.161	0.167	0.159	0.167	0.161	0.16	0.191	0.167	0.191	0.171	0.167	0.165	0.177	0.169	0.167	0.167	0.15	0.167	0.167	0.167	0.167	0.163	0.163	0.171	0.171	0.157	0.157	0.174	0.172	0.174	0.177	0.174	0.179	0.177	0.15	0.167	0.161	0.199	0.199	0.151	0.153	0.179	0.181	0.166	0.189
Tanytarsus_BIOUG12275_C09	0.159	0.152	0.153	0.161	0.157	0.159	0.162	0.159	0.155	0.153	0.174	0.159	0.174	0.172	0.159	0.161	0.19	0.168	0.159	0.159	0.154	0.159	0.163	0.159	0.159	0.152	0.159	0.172	0.172	0.167	0.167	0.168	0.159	0.161	0.161	0.163	0.159	0.162	0.159	0.149	0.143	0.177	0.177	0.183	0.187	0.19	0.193	0.164	0.168
Tanytarsus_BIOUG12275_D09	0.163	0.157	0.158	0.165	0.161	0.163	0.164	0.163	0.159	0.158	0.179	0.163	0.179	0.18	0.163	0.165	0.197	0.172	0.163	0.163	0.156	0.163	0.167	0.163	0.163	0.157	0.163	0.18	0.18	0.171	0.171	0.177	0.159	0.161	0.165	0.167	0.163	0.171	0.162	0.145	0.141	0.168	0.168	0.187	0.192	0.193	0.195	0.169	0.172
Tanytarsus_BIOUG12275_F07	0.187	0.192	0.18	0.185	0.192	0.185	0.188	0.185	0.189	0.184	0.156	0.185	0.156	0.183	0.185	0.185	0.207	0.181	0.187	0.185	0.191	0.183	0.187	0.185	0.185	0.192	0.183	0.183	0.183	0.174	0.174	0.178	0.161	0.158	0.161	0.161	0.163	0.175	0.166	0.164	0.174	0.215	0.215	0.164	0.166	0.166	0.166	0.179	0.206
Tanytarsus_BIOUG12275_G08	0.186	0.191	0.175	0.184	0.191	0.184	0.184	0.184	0.188	0.183	0.158	0.184	0.158	0.175	0.184	0.184	0.211	0.181	0.186	0.184	0.187	0.182	0.186	0.184	0.184	0.191	0.182	0.175	0.175	0.171	0.171	0.173	0.16	0.158	0.16	0.16	0.162	0.168	0.161	0.159	0.171	0.209	0.209	0.159	0.161	0.163	0.163	0.178	0.207
Tanytarsus_BIOUG12279_H07	0.162	0.155	0.156	0.164	0.16	0.162	0.166	0.162	0.158	0.156	0.177	0.162	0.177	0.175	0.162	0.164	0.196	0.17	0.162	0.162	0.157	0.162	0.166	0.162	0.162	0.155	0.162	0.175	0.175	0.168	0.168	0.171	0.157	0.16	0.164	0.166	0.162	0.165	0.156	0.144	0.142	0.171	0.171	0.182	0.186	0.187	0.189	0.163	0.173
Tanytarsus_BIOUG12281_E12	0.165	0.161	0.158	0.166	0.163	0.165	0.157	0.165	0.163	0.162	0.189	0.165	0.189	0.175	0.165	0.167	0.174	0.17	0.165	0.165	0.149	0.169	0.169	0.165	0.165	0.161	0.165	0.175	0.175	0.157	0.157	0.177	0.174	0.176	0.176	0.174	0.174	0.177	0.148	0.168	0.162	0.199	0.199	0.154	0.152	0.177	0.179	0.156	0.176
Tanytarsus_BIOUG12281_F06	0.178	0.174	0.172	0.178	0.179	0.178	0.183	0.178	0.176	0.174	0.165	0.178	0.165	0.17	0.178	0.181	0.159	0.181	0.178	0.178	0.172	0.178	0.183	0.178	0.178	0.174	0.178	0.17	0.17	0.169	0.169	0.168	0.156	0.158	0.153	0.156	0.151	0.175	0.137	0.146	0.152	0.166	0.166	0.141	0.139	0.141	0.141	0.173	0.148
Tanytarsus_BIOUG12282_B10	0.189	0.193	0.177	0.187	0.193	0.186	0.187	0.186	0.191	0.185	0.156	0.186	0.156	0.178	0.186	0.186	0.208	0.184	0.189	0.186	0.19	0.184	0.189	0.186	0.186	0.193	0.184	0.178	0.178	0.171	0.171	0.175	0.16	0.158	0.16	0.16	0.162	0.17	0.163	0.161	0.174	0.211	0.211	0.159	0.161	0.165	0.165	0.176	0.207
Tanytarsus_BIOUG12282_D04	0.189	0.187	0.177	0.189	0.187	0.189	0.191	0.189	0.185	0.182	0.155	0.189	0.155	0.18	0.189	0.187	0.206	0.181	0.189	0.189	0.188	0.185	0.189	0.189	0.189	0.187	0.185	0.18	0.18	0.173	0.173	0.178	0.164	0.162	0.166	0.166	0.168	0.177	0.163	0.163	0.174	0.214	0.214	0.163	0.163	0.167	0.167	0.179	0.199
Tanytarsus_wirthi_BIOUG12282_F06	0.172	0.169	0.165	0.171	0.167	0.172	0.167	0.172	0.167	0.164	0.181	0.172	0.181	0.184	0.172	0.169	0.19	0.167	0.172	0.172	0.159	0.172	0.167	0.172	0.172	0.169	0.167	0.184	0.184	0.136	0.136	0.174	0.165	0.163	0.167	0.167	0.17	0.156	0.121	0.185	0.181	0.181	0.181	0.095	0.097	0.168	0.168	0.158	0.206
Tanytarsus_BIOUG12282_F12	0.189	0.194	0.174	0.185	0.194	0.187	0.191	0.187	0.192	0.187	0.16	0.187	0.16	0.185	0.187	0.187	0.214	0.181	0.189	0.187	0.194	0.184	0.189	0.187	0.187	0.194	0.184	0.185	0.185	0.172	0.172	0.17	0.163	0.16	0.163	0.163	0.165	0.18	0.17	0.16	0.172	0.211	0.211	0.168	0.17	0.168	0.168	0.179	0.206
Tanytarsus_BIOUG12284_H04	0.19	0.194	0.177	0.187	0.194	0.187	0.188	0.187	0.192	0.186	0.157	0.187	0.157	0.179	0.187	0.187	0.21	0.184	0.19	0.187	0.191	0.185	0.19	0.187	0.187	0.194	0.185	0.179	0.179	0.172	0.172	0.176	0.161	0.159	0.161	0.161	0.163	0.171	0.164	0.162	0.175	0.213	0.213	0.16	0.162	0.166	0.166	0.177	0.208
Tanytarsus_BIOUG12287_E04	0.189	0.194	0.18	0.185	0.194	0.187	0.191	0.187	0.192	0.187	0.157	0.187	0.157	0.183	0.187	0.187	0.206	0.181	0.189	0.187	0.194	0.185	0.189	0.187	0.187	0.194	0.185	0.183	0.183	0.173	0.173	0.178	0.162	0.16	0.162	0.162	0.164	0.177	0.167	0.161	0.172	0.214	0.214	0.165	0.168	0.165	0.165	0.181	0.204
Tanytarsus_BIOUG12287_G07	0.186	0.191	0.18	0.184	0.196	0.184	0.187	0.184	0.193	0.187	0.161	0.184	0.161	0.18	0.184	0.189	0.213	0.186	0.186	0.184	0.19	0.186	0.191	0.184	0.184	0.191	0.186	0.18	0.18	0.17	0.17	0.177	0.164	0.162	0.164	0.164	0.162	0.177	0.166	0.166	0.179	0.215	0.215	0.164	0.162	0.166	0.166	0.175	0.208
Tanytarsus_BIOUG12288_F04	0.176	0.171	0.158	0.176	0.169	0.176	0.166	0.176	0.169	0.167	0.196	0.176	0.196	0.17	0.176	0.173	0.186	0.17	0.176	0.176	0.157	0.176	0.176	0.176	0.176	0.171	0.171	0.17	0.17	0.16	0.16	0.171	0.181	0.183	0.185	0.183	0.188	0.18	0.15	0.159	0.154	0.189	0.189	0.15	0.153	0.175	0.177	0.164	0.195
Tanytarsus_BIOUG12288_F12	0.194	0.198	0.179	0.191	0.198	0.191	0.191	0.191	0.196	0.194	0.157	0.191	0.157	0.18	0.191	0.191	0.21	0.186	0.194	0.191	0.194	0.189	0.194	0.191	0.191	0.198	0.189	0.18	0.18	0.173	0.173	0.178	0.159	0.157	0.163	0.163	0.166	0.172	0.165	0.158	0.169	0.212	0.212	0.16	0.163	0.165	0.165	0.179	0.202
Tanytarsus_BIOUG12288_H04	0.191	0.195	0.173	0.188	0.195	0.188	0.194	0.188	0.193	0.19	0.155	0.188	0.155	0.179	0.188	0.188	0.21	0.183	0.191	0.188	0.197	0.186	0.191	0.188	0.188	0.195	0.186	0.179	0.179	0.169	0.169	0.174	0.158	0.155	0.16	0.16	0.162	0.179	0.165	0.158	0.169	0.209	0.209	0.162	0.165	0.17	0.17	0.176	0.207
Tanytarsus_BIOUG12289_E07	0.169	0.165	0.167	0.171	0.169	0.169	0.18	0.169	0.167	0.164	0.17	0.169	0.17	0.172	0.169	0.171	0.184	0.172	0.169	0.169	0.166	0.174	0.174	0.169	0.169	0.165	0.169	0.172	0.172	0.171	0.171	0.163	0.163	0.165	0.163	0.161	0.161	0.175	0.137	0.157	0.159	0.169	0.169	0.145	0.145	0.155	0.155	0.17	0.16
Tanytarsus_BIOUG12289_E09	0.189	0.194	0.179	0.187	0.194	0.187	0.185	0.187	0.191	0.187	0.156	0.187	0.156	0.18	0.187	0.187	0.207	0.186	0.189	0.187	0.188	0.184	0.189	0.187	0.187	0.194	0.184	0.18	0.18	0.171	0.171	0.178	0.156	0.153	0.158	0.158	0.16	0.173	0.166	0.161	0.172	0.213	0.213	0.161	0.164	0.166	0.166	0.179	0.204
Tanytarsus_BIOUG12290_A11	0.19	0.194	0.177	0.186	0.194	0.188	0.187	0.188	0.192	0.186	0.16	0.188	0.16	0.184	0.188	0.188	0.211	0.183	0.19	0.188	0.189	0.186	0.19	0.188	0.188	0.194	0.186	0.184	0.184	0.175	0.175	0.179	0.16	0.158	0.162	0.162	0.164	0.166	0.161	0.159	0.171	0.208	0.208	0.161	0.163	0.163	0.163	0.18	0.208
Tanytarsus_BIOUG12354_F06	0.187	0.192	0.177	0.185	0.192	0.185	0.185	0.185	0.189	0.186	0.156	0.185	0.156	0.178	0.185	0.185	0.205	0.184	0.187	0.185	0.188	0.183	0.187	0.185	0.185	0.192	0.183	0.178	0.178	0.169	0.169	0.176	0.156	0.154	0.156	0.156	0.158	0.173	0.166	0.161	0.172	0.213	0.213	0.161	0.164	0.166	0.166	0.179	0.204
Tanytarsus_BIOUG12354_H03	0.178	0.174	0.177	0.18	0.178	0.178	0.188	0.178	0.176	0.173	0.168	0.178	0.168	0.172	0.178	0.18	0.17	0.181	0.178	0.178	0.174	0.178	0.183	0.178	0.178	0.174	0.178	0.172	0.172	0.176	0.176	0.168	0.165	0.167	0.165	0.167	0.163	0.18	0.141	0.155	0.162	0.173	0.173	0.143	0.143	0.158	0.158	0.171	0.162
Tanytarsus_BIOUG12356_A04	0.187	0.192	0.177	0.185	0.192	0.185	0.185	0.185	0.19	0.186	0.16	0.185	0.16	0.183	0.185	0.185	0.208	0.184	0.187	0.185	0.188	0.183	0.187	0.185	0.185	0.192	0.183	0.183	0.183	0.171	0.171	0.181	0.16	0.158	0.16	0.16	0.162	0.173	0.166	0.165	0.177	0.213	0.213	0.161	0.164	0.17	0.17	0.184	0.204
Tanytarsus_BIOUG12356_B02	0.192	0.196	0.18	0.189	0.196	0.189	0.188	0.189	0.194	0.188	0.163	0.189	0.163	0.18	0.189	0.189	0.207	0.186	0.192	0.189	0.191	0.187	0.192	0.189	0.189	0.196	0.187	0.18	0.18	0.174	0.174	0.178	0.158	0.156	0.158	0.158	0.161	0.175	0.164	0.164	0.174	0.213	0.213	0.164	0.166	0.166	0.166	0.179	0.201
Tanytarsus_BIOUG12356_H11	0.19	0.194	0.182	0.187	0.199	0.187	0.188	0.187	0.196	0.191	0.158	0.187	0.158	0.181	0.187	0.192	0.205	0.189	0.19	0.187	0.191	0.19	0.194	0.187	0.187	0.194	0.19	0.181	0.181	0.171	0.171	0.181	0.161	0.158	0.161	0.161	0.158	0.175	0.164	0.166	0.177	0.218	0.218	0.164	0.16	0.162	0.162	0.179	0.206
Tanytarsus_BIOUG12360_D05	0.175	0.18	0.173	0.173	0.18	0.173	0.168	0.173	0.178	0.175	0.147	0.173	0.147	0.168	0.173	0.173	0.205	0.173	0.175	0.173	0.171	0.17	0.175	0.173	0.173	0.18	0.17	0.168	0.168	0.161	0.161	0.175	0.151	0.149	0.156	0.156	0.158	0.163	0.16	0.139	0.15	0.199	0.199	0.15	0.153	0.143	0.143	0.17	0.191
Tanytarsus_BIOUG12360_D06	0.192	0.196	0.179	0.188	0.199	0.19	0.189	0.19	0.196	0.193	0.162	0.19	0.162	0.181	0.19	0.192	0.216	0.188	0.192	0.19	0.192	0.19	0.194	0.19	0.19	0.196	0.19	0.181	0.181	0.177	0.177	0.179	0.166	0.164	0.168	0.168	0.168	0.166	0.165	0.165	0.178	0.215	0.215	0.163	0.163	0.174	0.174	0.178	0.206
Tanytarsus_BIOUG12360_E03	0.194	0.199	0.18	0.19	0.199	0.192	0.194	0.192	0.196	0.192	0.16	0.192	0.16	0.183	0.192	0.192	0.206	0.186	0.194	0.192	0.197	0.189	0.194	0.192	0.192	0.199	0.189	0.183	0.183	0.173	0.173	0.18	0.16	0.157	0.16	0.16	0.162	0.177	0.17	0.163	0.174	0.214	0.214	0.165	0.168	0.165	0.165	0.181	0.204
Tanytarsus_BIOUG12360_E04	0.186	0.191	0.175	0.183	0.191	0.183	0.185	0.183	0.188	0.184	0.157	0.183	0.157	0.183	0.183	0.183	0.218	0.182	0.186	0.183	0.188	0.181	0.186	0.183	0.183	0.191	0.181	0.183	0.183	0.171	0.171	0.169	0.162	0.159	0.162	0.162	0.164	0.179	0.167	0.157	0.169	0.207	0.207	0.164	0.167	0.167	0.167	0.176	0.205
Tanytarsus_mendax_BIOUG12366_A01	0.161	0.161	0.151	0.158	0.163	0.159	0.149	0.159	0.163	0.162	0.182	0.159	0.182	0.166	0.159	0.163	0.204	0.159	0.161	0.159	0.148	0.161	0.166	0.159	0.159	0.161	0.161	0.166	0.166	0.163	0.163	0.198	0.159	0.161	0.166	0.163	0.163	0.139	0.136	0.186	0.181	0.179	0.179	0.032	0.036	0.145	0.145	0.173	0.186
Tanytarsus_mendax_BIOUG12367_H07	0.159	0.159	0.147	0.159	0.161	0.159	0.151	0.159	0.161	0.16	0.179	0.159	0.179	0.162	0.159	0.161	0.188	0.157	0.159	0.159	0.148	0.159	0.163	0.159	0.159	0.159	0.159	0.162	0.162	0.163	0.163	0.202	0.159	0.161	0.165	0.163	0.163	0.135	0.14	0.183	0.178	0.181	0.181	0.035	0.04	0.146	0.146	0.172	0.181
Tanytarsus_BIOUG12404_F02	0.173	0.169	0.179	0.181	0.173	0.173	0.179	0.173	0.171	0.169	0.169	0.173	0.169	0.177	0.173	0.175	0.18	0.183	0.173	0.173	0.166	0.173	0.177	0.173	0.173	0.169	0.173	0.177	0.177	0.176	0.177	0.169	0.173	0.175	0.171	0.173	0.169	0.185	0.137	0.16	0.168	0.18	0.18	0.146	0.142	0.156	0.156	0.172	0.164
Tanytarsus_mendax_BIOUG12405_C11	0.165	0.163	0.146	0.165	0.16	0.165	0.156	0.165	0.16	0.159	0.169	0.165	0.169	0.163	0.165	0.163	0.194	0.159	0.165	0.165	0.15	0.16	0.165	0.165	0.165	0.163	0.16	0.163	0.163	0.158	0.158	0.198	0.154	0.156	0.16	0.158	0.162	0.14	0.129	0.178	0.174	0.179	0.179	0.029	0.032	0.142	0.142	0.172	0.179
Tanytarsus_BIOUG12405_E09	0.17	0.166	0.167	0.172	0.17	0.17	0.181	0.17	0.168	0.164	0.173	0.17	0.173	0.173	0.17	0.172	0.182	0.172	0.17	0.17	0.167	0.174	0.174	0.17	0.17	0.166	0.17	0.173	0.173	0.172	0.172	0.166	0.161	0.164	0.161	0.159	0.159	0.176	0.139	0.156	0.156	0.167	0.167	0.145	0.145	0.152	0.152	0.173	0.158
Tanytarsus_BIOUG12441_G02	0.19	0.194	0.175	0.186	0.194	0.187	0.185	0.187	0.192	0.187	0.16	0.187	0.16	0.178	0.187	0.187	0.208	0.182	0.19	0.187	0.188	0.185	0.19	0.187	0.187	0.194	0.185	0.178	0.178	0.173	0.173	0.174	0.162	0.162	0.16	0.16	0.162	0.172	0.17	0.163	0.174	0.216	0.216	0.165	0.168	0.17	0.17	0.186	0.201
Tanytarsus_BIOUG12449_E10	0.178	0.174	0.18	0.18	0.178	0.178	0.188	0.178	0.176	0.173	0.163	0.178	0.163	0.161	0.178	0.18	0.166	0.181	0.178	0.178	0.177	0.178	0.178	0.178	0.178	0.174	0.178	0.161	0.161	0.18	0.18	0.172	0.161	0.163	0.161	0.163	0.159	0.18	0.137	0.155	0.157	0.177	0.177	0.152	0.151	0.158	0.158	0.173	0.162
Tanytarsus_BIOUG12449_G11	0.177	0.173	0.176	0.177	0.177	0.177	0.189	0.177	0.175	0.173	0.166	0.177	0.166	0.171	0.177	0.18	0.162	0.18	0.177	0.177	0.175	0.177	0.182	0.177	0.177	0.173	0.177	0.171	0.171	0.18	0.18	0.171	0.161	0.163	0.159	0.161	0.156	0.18	0.139	0.152	0.159	0.171	0.171	0.15	0.145	0.148	0.148	0.17	0.159
Tanytarsus_BIOUG12450_E12	0.178	0.174	0.177	0.18	0.178	0.178	0.19	0.178	0.176	0.173	0.161	0.178	0.161	0.163	0.178	0.18	0.168	0.181	0.178	0.178	0.177	0.178	0.183	0.178	0.178	0.174	0.178	0.163	0.163	0.178	0.178	0.17	0.163	0.165	0.163	0.165	0.161	0.18	0.133	0.155	0.157	0.173	0.173	0.149	0.149	0.158	0.158	0.166	0.166
Tanytarsus_BIOUG12455_B09	0.175	0.17	0.171	0.177	0.175	0.175	0.188	0.175	0.172	0.169	0.166	0.175	0.166	0.173	0.175	0.177	0.171	0.175	0.175	0.175	0.172	0.179	0.179	0.175	0.175	0.17	0.175	0.173	0.173	0.172	0.172	0.162	0.168	0.17	0.168	0.17	0.166	0.177	0.142	0.157	0.161	0.171	0.171	0.147	0.147	0.153	0.153	0.172	0.166
Tanytarsus_BIOUG12455_D05	0.176	0.171	0.173	0.178	0.176	0.176	0.189	0.176	0.173	0.17	0.165	0.176	0.165	0.172	0.176	0.178	0.167	0.178	0.176	0.176	0.173	0.18	0.18	0.176	0.176	0.171	0.176	0.172	0.172	0.173	0.173	0.165	0.164	0.167	0.164	0.167	0.162	0.18	0.141	0.16	0.162	0.174	0.174	0.15	0.15	0.156	0.156	0.171	0.167
Tanytarsus_BIOUG12456_G04	0.18	0.176	0.18	0.183	0.181	0.18	0.188	0.18	0.178	0.175	0.168	0.18	0.168	0.175	0.18	0.183	0.175	0.184	0.18	0.18	0.174	0.18	0.185	0.18	0.18	0.176	0.18	0.175	0.175	0.178	0.178	0.172	0.171	0.174	0.171	0.174	0.169	0.18	0.139	0.162	0.168	0.177	0.177	0.147	0.143	0.153	0.153	0.173	0.166
Tanytarsus_BIOUG12456_G12	0.178	0.174	0.175	0.178	0.178	0.178	0.183	0.178	0.176	0.174	0.172	0.178	0.172	0.168	0.178	0.181	0.163	0.181	0.178	0.178	0.172	0.178	0.183	0.178	0.178	0.174	0.178	0.168	0.168	0.162	0.162	0.165	0.151	0.154	0.149	0.151	0.147	0.168	0.135	0.148	0.154	0.168	0.168	0.135	0.132	0.139	0.139	0.17	0.146
Tanytarsus_recurvatus_BIOUG12457_D09	0.183	0.18	0.182	0.185	0.185	0.183	0.19	0.183	0.183	0.179	0.179	0.183	0.179	0.164	0.183	0.185	0.183	0.184	0.183	0.183	0.185	0.183	0.187	0.183	0.183	0.18	0.183	0.164	0.164	0.171	0.171	0.179	0.176	0.178	0.18	0.178	0.178	0.186	0.145	0.151	0.149	0.167	0.167	0.151	0.151	0.16	0.16	0.171	0.168
Tanytarsus_BIOUG12457_F08	0.169	0.165	0.167	0.171	0.169	0.169	0.18	0.169	0.167	0.164	0.17	0.169	0.17	0.172	0.169	0.171	0.184	0.172	0.169	0.169	0.166	0.174	0.174	0.169	0.169	0.165	0.169	0.172	0.172	0.171	0.171	0.163	0.163	0.165	0.163	0.161	0.161	0.175	0.137	0.157	0.159	0.169	0.169	0.145	0.145	0.155	0.155	0.17	0.16
Tanytarsus_BIOUG12489_F05	0.19	0.194	0.177	0.187	0.194	0.187	0.188	0.187	0.192	0.186	0.158	0.187	0.158	0.181	0.187	0.187	0.207	0.184	0.19	0.187	0.191	0.185	0.19	0.187	0.187	0.194	0.185	0.181	0.181	0.171	0.171	0.178	0.158	0.156	0.158	0.158	0.161	0.173	0.166	0.164	0.174	0.215	0.215	0.162	0.164	0.166	0.166	0.179	0.206
Tanytarsus_BIOUG12490_A08	0.183	0.187	0.18	0.183	0.192	0.18	0.18	0.18	0.189	0.188	0.158	0.18	0.158	0.176	0.18	0.185	0.208	0.186	0.183	0.18	0.182	0.183	0.187	0.18	0.18	0.187	0.183	0.176	0.176	0.169	0.169	0.178	0.156	0.154	0.16	0.16	0.158	0.173	0.163	0.163	0.174	0.216	0.216	0.161	0.159	0.168	0.168	0.175	0.199
Tanytarsus_BIOUG12490_F08	0.187	0.185	0.177	0.187	0.185	0.187	0.188	0.187	0.183	0.177	0.156	0.187	0.156	0.183	0.187	0.185	0.205	0.181	0.187	0.187	0.185	0.183	0.187	0.187	0.187	0.185	0.183	0.183	0.183	0.174	0.174	0.181	0.163	0.161	0.163	0.163	0.165	0.177	0.164	0.168	0.179	0.218	0.218	0.164	0.164	0.168	0.168	0.179	0.203
Tanytarsus_BIOUG12491_C03	0.176	0.172	0.177	0.178	0.176	0.176	0.185	0.176	0.174	0.17	0.163	0.176	0.163	0.164	0.176	0.178	0.168	0.179	0.176	0.176	0.172	0.176	0.18	0.176	0.176	0.172	0.176	0.164	0.164	0.176	0.176	0.17	0.163	0.165	0.163	0.165	0.161	0.175	0.137	0.153	0.155	0.175	0.175	0.143	0.143	0.153	0.153	0.168	0.16
Tanytarsus_BIOUG12499_D10	0.179	0.184	0.171	0.177	0.188	0.177	0.18	0.177	0.186	0.182	0.159	0.177	0.159	0.179	0.177	0.181	0.204	0.18	0.179	0.177	0.182	0.179	0.184	0.177	0.177	0.184	0.179	0.179	0.179	0.17	0.17	0.175	0.159	0.157	0.159	0.159	0.157	0.177	0.168	0.163	0.174	0.216	0.216	0.163	0.161	0.161	0.161	0.174	0.204
Tanytarsus_BIOUG12499_E03	0.187	0.192	0.174	0.185	0.192	0.185	0.188	0.185	0.189	0.183	0.155	0.185	0.155	0.19	0.185	0.185	0.216	0.181	0.187	0.185	0.191	0.182	0.187	0.185	0.185	0.192	0.182	0.19	0.19	0.168	0.168	0.164	0.161	0.159	0.159	0.159	0.161	0.175	0.168	0.161	0.173	0.208	0.208	0.164	0.166	0.166	0.166	0.178	0.213
Tanytarsus_BIOUG12500_C03	0.182	0.187	0.175	0.178	0.192	0.18	0.182	0.18	0.189	0.185	0.169	0.18	0.169	0.187	0.18	0.185	0.213	0.179	0.182	0.18	0.185	0.182	0.187	0.18	0.18	0.187	0.182	0.187	0.187	0.173	0.173	0.185	0.171	0.169	0.171	0.171	0.169	0.177	0.177	0.163	0.174	0.216	0.216	0.163	0.161	0.163	0.163	0.181	0.201
Tanytarsus_BIOUG12500_F01	0.182	0.177	0.176	0.182	0.177	0.182	0.195	0.182	0.175	0.172	0.161	0.182	0.161	0.183	0.182	0.18	0.166	0.18	0.182	0.182	0.18	0.177	0.182	0.182	0.182	0.177	0.177	0.183	0.183	0.175	0.175	0.173	0.163	0.165	0.165	0.168	0.168	0.185	0.145	0.149	0.156	0.168	0.168	0.138	0.143	0.147	0.147	0.175	0.161
Tanytarsus_BIOUG12500_F04	0.187	0.192	0.172	0.183	0.192	0.185	0.188	0.185	0.189	0.185	0.161	0.185	0.161	0.185	0.185	0.185	0.213	0.179	0.187	0.185	0.191	0.182	0.187	0.185	0.185	0.192	0.182	0.185	0.185	0.168	0.168	0.171	0.161	0.159	0.161	0.161	0.164	0.175	0.17	0.159	0.17	0.21	0.21	0.161	0.164	0.164	0.164	0.182	0.203
Tanytarsus_BIOUG12546_A04	0.176	0.172	0.177	0.178	0.176	0.176	0.185	0.176	0.174	0.17	0.165	0.176	0.165	0.166	0.176	0.178	0.168	0.179	0.176	0.176	0.172	0.176	0.18	0.176	0.176	0.172	0.176	0.166	0.166	0.178	0.178	0.17	0.163	0.165	0.163	0.165	0.161	0.178	0.139	0.153	0.155	0.175	0.175	0.145	0.145	0.156	0.156	0.171	0.16
Tanytarsus_BIOUG12546_C06	0.193	0.197	0.18	0.19	0.197	0.19	0.192	0.19	0.195	0.193	0.158	0.19	0.158	0.181	0.19	0.19	0.211	0.186	0.193	0.19	0.195	0.188	0.193	0.19	0.19	0.197	0.188	0.181	0.181	0.167	0.167	0.177	0.158	0.156	0.158	0.158	0.161	0.175	0.168	0.161	0.173	0.213	0.213	0.164	0.166	0.166	0.166	0.182	0.205
Tanytarsus_BIOUG12546_D11	0.192	0.196	0.177	0.188	0.196	0.189	0.191	0.189	0.194	0.19	0.16	0.189	0.16	0.18	0.189	0.189	0.206	0.184	0.192	0.189	0.194	0.187	0.192	0.189	0.189	0.196	0.187	0.18	0.18	0.171	0.171	0.178	0.16	0.157	0.16	0.16	0.162	0.175	0.167	0.161	0.172	0.214	0.214	0.163	0.165	0.165	0.165	0.181	0.204
Tanytarsus_BIOUG12546_H10	0.176	0.171	0.177	0.178	0.176	0.176	0.185	0.176	0.173	0.172	0.172	0.176	0.172	0.174	0.176	0.178	0.168	0.181	0.176	0.176	0.171	0.178	0.18	0.176	0.176	0.171	0.176	0.174	0.174	0.171	0.171	0.172	0.165	0.167	0.165	0.167	0.162	0.175	0.138	0.155	0.161	0.179	0.179	0.142	0.142	0.151	0.151	0.172	0.159
Tanytarsus_BIOUG12549_C10	0.192	0.192	0.171	0.188	0.192	0.189	0.194	0.189	0.189	0.185	0.158	0.189	0.158	0.182	0.189	0.189	0.212	0.183	0.192	0.189	0.194	0.187	0.192	0.189	0.189	0.192	0.187	0.182	0.182	0.17	0.17	0.168	0.165	0.163	0.165	0.165	0.167	0.182	0.172	0.158	0.175	0.209	0.209	0.165	0.168	0.17	0.17	0.182	0.203
Tanytarsus_BIOUG12551_B11	0.175	0.18	0.173	0.173	0.18	0.173	0.168	0.173	0.178	0.175	0.147	0.173	0.147	0.168	0.173	0.173	0.205	0.173	0.175	0.173	0.171	0.17	0.175	0.173	0.173	0.18	0.17	0.168	0.168	0.161	0.161	0.175	0.151	0.149	0.156	0.156	0.158	0.163	0.16	0.139	0.15	0.199	0.199	0.15	0.153	0.143	0.143	0.17	0.191
Tanytarsus_BIOUG12552_G06	0.19	0.194	0.187	0.186	0.199	0.188	0.187	0.188	0.196	0.191	0.16	0.188	0.16	0.186	0.188	0.192	0.209	0.188	0.19	0.188	0.189	0.19	0.194	0.188	0.188	0.194	0.19	0.186	0.186	0.179	0.179	0.19	0.164	0.162	0.166	0.166	0.164	0.17	0.163	0.167	0.176	0.213	0.213	0.166	0.164	0.164	0.164	0.174	0.208
Tanytarsus_BIOUG12557_C04	0.19	0.194	0.177	0.187	0.194	0.187	0.188	0.187	0.192	0.186	0.158	0.187	0.158	0.181	0.187	0.187	0.207	0.184	0.19	0.187	0.191	0.185	0.19	0.187	0.187	0.194	0.185	0.181	0.181	0.171	0.171	0.178	0.158	0.156	0.158	0.158	0.161	0.173	0.166	0.164	0.174	0.215	0.215	0.162	0.164	0.166	0.166	0.179	0.206
Tanytarsus_BIOUG12557_D04	0.189	0.194	0.175	0.185	0.194	0.187	0.188	0.187	0.192	0.187	0.16	0.187	0.16	0.178	0.187	0.187	0.208	0.181	0.189	0.187	0.191	0.185	0.189	0.187	0.187	0.194	0.185	0.178	0.178	0.173	0.173	0.176	0.162	0.16	0.157	0.157	0.16	0.172	0.17	0.163	0.174	0.216	0.216	0.165	0.168	0.168	0.168	0.183	0.201
Tanytarsus_BIOUG12558_B12	0.194	0.199	0.185	0.189	0.199	0.192	0.194	0.192	0.201	0.195	0.161	0.192	0.161	0.179	0.192	0.196	0.207	0.191	0.194	0.192	0.194	0.194	0.199	0.192	0.192	0.199	0.194	0.179	0.179	0.179	0.179	0.181	0.166	0.164	0.166	0.166	0.164	0.169	0.164	0.169	0.181	0.215	0.215	0.165	0.163	0.16	0.16	0.177	0.207
Tanytarsus_BIOUG12558_C12	0.185	0.189	0.168	0.182	0.189	0.182	0.189	0.182	0.187	0.185	0.159	0.182	0.159	0.187	0.182	0.182	0.213	0.178	0.185	0.182	0.192	0.18	0.185	0.182	0.182	0.189	0.18	0.187	0.187	0.164	0.164	0.168	0.159	0.157	0.161	0.161	0.164	0.173	0.168	0.154	0.166	0.208	0.208	0.157	0.159	0.166	0.166	0.177	0.203
Tanytarsus_BIOUG12558_D08	0.187	0.192	0.182	0.183	0.196	0.185	0.188	0.185	0.194	0.19	0.164	0.185	0.164	0.185	0.185	0.189	0.208	0.184	0.187	0.185	0.191	0.187	0.192	0.185	0.185	0.192	0.187	0.185	0.185	0.173	0.173	0.18	0.164	0.162	0.166	0.166	0.164	0.177	0.172	0.163	0.174	0.216	0.216	0.168	0.165	0.163	0.163	0.183	0.201
Tanytarsus_BIOUG12559_A02	0.189	0.194	0.182	0.187	0.194	0.187	0.191	0.187	0.192	0.186	0.154	0.187	0.154	0.183	0.187	0.187	0.205	0.184	0.189	0.187	0.194	0.185	0.189	0.187	0.187	0.194	0.185	0.183	0.183	0.172	0.172	0.176	0.161	0.159	0.159	0.159	0.161	0.177	0.164	0.161	0.172	0.213	0.213	0.166	0.168	0.164	0.164	0.177	0.208
Tanytarsus_BIOUG12559_A09	0.192	0.196	0.177	0.188	0.196	0.189	0.191	0.189	0.194	0.19	0.16	0.189	0.16	0.18	0.189	0.189	0.206	0.184	0.192	0.189	0.194	0.187	0.192	0.189	0.189	0.196	0.187	0.18	0.18	0.171	0.171	0.178	0.16	0.157	0.16	0.16	0.162	0.175	0.167	0.161	0.172	0.214	0.214	0.163	0.165	0.165	0.165	0.181	0.204
Tanytarsus_BIOUG12560_D04	0.192	0.197	0.177	0.188	0.197	0.19	0.191	0.19	0.194	0.19	0.162	0.19	0.162	0.18	0.19	0.19	0.206	0.184	0.192	0.19	0.194	0.187	0.192	0.19	0.19	0.197	0.187	0.18	0.18	0.171	0.171	0.18	0.16	0.157	0.16	0.16	0.162	0.177	0.167	0.161	0.172	0.214	0.214	0.163	0.165	0.166	0.166	0.181	0.204
Tanytarsus_BIOUG12631_B06	0.189	0.193	0.177	0.187	0.193	0.186	0.187	0.186	0.191	0.185	0.158	0.186	0.158	0.178	0.186	0.186	0.208	0.184	0.189	0.186	0.19	0.184	0.189	0.186	0.186	0.193	0.184	0.178	0.178	0.171	0.171	0.177	0.16	0.158	0.16	0.16	0.162	0.172	0.163	0.161	0.174	0.212	0.212	0.159	0.161	0.165	0.165	0.176	0.207
Tanytarsus_BIOUG12633_D10	0.189	0.193	0.177	0.187	0.193	0.186	0.187	0.186	0.191	0.185	0.156	0.186	0.156	0.178	0.186	0.186	0.208	0.184	0.189	0.186	0.19	0.184	0.189	0.186	0.186	0.193	0.184	0.178	0.178	0.171	0.171	0.175	0.16	0.158	0.16	0.16	0.162	0.17	0.163	0.161	0.174	0.211	0.211	0.159	0.161	0.165	0.165	0.176	0.207
Tanytarsus_BIOUG12634_A03	0.189	0.194	0.172	0.185	0.194	0.187	0.191	0.187	0.192	0.187	0.162	0.187	0.162	0.187	0.187	0.187	0.208	0.181	0.189	0.187	0.194	0.185	0.189	0.187	0.187	0.194	0.185	0.187	0.187	0.166	0.166	0.176	0.162	0.16	0.162	0.162	0.164	0.172	0.17	0.156	0.167	0.211	0.211	0.159	0.161	0.165	0.165	0.181	0.204
Tanytarsus_BIOUG12634_D10	0.182	0.186	0.17	0.18	0.186	0.18	0.182	0.18	0.184	0.178	0.154	0.18	0.154	0.18	0.18	0.18	0.208	0.177	0.182	0.18	0.184	0.177	0.182	0.18	0.18	0.186	0.177	0.18	0.18	0.164	0.164	0.169	0.158	0.156	0.158	0.158	0.16	0.163	0.161	0.154	0.167	0.204	0.204	0.153	0.155	0.161	0.161	0.174	0.202
Tanytarsus_BIOUG12635_B02	0.192	0.196	0.182	0.188	0.201	0.189	0.191	0.189	0.199	0.194	0.162	0.189	0.162	0.176	0.189	0.194	0.203	0.189	0.192	0.189	0.194	0.192	0.196	0.189	0.189	0.196	0.192	0.176	0.176	0.173	0.173	0.18	0.16	0.157	0.162	0.162	0.16	0.177	0.167	0.163	0.174	0.216	0.216	0.168	0.165	0.163	0.163	0.179	0.204
Tanytarsus_BIOUG12635_B05	0.188	0.188	0.175	0.188	0.192	0.186	0.186	0.186	0.19	0.187	0.16	0.186	0.16	0.173	0.186	0.19	0.211	0.186	0.188	0.186	0.181	0.188	0.193	0.186	0.186	0.188	0.188	0.173	0.173	0.17	0.17	0.167	0.164	0.162	0.162	0.162	0.16	0.178	0.163	0.167	0.176	0.2	0.2	0.165	0.163	0.174	0.174	0.176	0.206
Tanytarsus_BIOUG12635_F11	0.186	0.191	0.171	0.182	0.191	0.183	0.188	0.183	0.188	0.184	0.16	0.183	0.16	0.184	0.183	0.183	0.212	0.178	0.186	0.183	0.191	0.181	0.186	0.183	0.183	0.191	0.181	0.184	0.184	0.167	0.167	0.17	0.16	0.158	0.16	0.16	0.163	0.174	0.169	0.158	0.169	0.209	0.209	0.16	0.163	0.163	0.163	0.181	0.202
Tanytarsus_BIOUG12635_H08	0.192	0.197	0.176	0.19	0.197	0.19	0.195	0.19	0.194	0.188	0.154	0.19	0.154	0.185	0.19	0.19	0.212	0.187	0.192	0.19	0.198	0.187	0.192	0.19	0.19	0.197	0.187	0.185	0.185	0.169	0.169	0.174	0.163	0.161	0.163	0.163	0.165	0.179	0.165	0.163	0.176	0.214	0.214	0.161	0.161	0.165	0.165	0.178	0.214
Tanytarsus_BIOUG12636_H05	0.189	0.193	0.177	0.187	0.193	0.186	0.187	0.186	0.191	0.185	0.156	0.186	0.156	0.178	0.186	0.186	0.208	0.184	0.189	0.186	0.19	0.184	0.189	0.186	0.186	0.193	0.184	0.178	0.178	0.171	0.171	0.175	0.16	0.158	0.16	0.16	0.162	0.17	0.163	0.161	0.174	0.211	0.211	0.159	0.161	0.165	0.165	0.176	0.207
Tanytarsus_BIOUG12637_C07	0.188	0.193	0.178	0.184	0.193	0.186	0.191	0.186	0.191	0.186	0.158	0.186	0.158	0.186	0.186	0.186	0.212	0.18	0.188	0.186	0.194	0.183	0.188	0.186	0.186	0.193	0.183	0.186	0.186	0.174	0.174	0.174	0.163	0.16	0.163	0.163	0.165	0.181	0.169	0.163	0.174	0.214	0.214	0.167	0.17	0.167	0.167	0.181	0.206
Tanytarsus_BIOUG12637_F03	0.189	0.188	0.177	0.187	0.193	0.186	0.187	0.186	0.191	0.185	0.16	0.186	0.16	0.169	0.186	0.191	0.208	0.189	0.189	0.186	0.184	0.189	0.193	0.186	0.186	0.188	0.189	0.169	0.169	0.173	0.173	0.171	0.164	0.162	0.164	0.164	0.162	0.168	0.163	0.161	0.178	0.211	0.211	0.161	0.159	0.161	0.161	0.181	0.202
Tanytarsus_BIOUG12639_E08	0.189	0.193	0.177	0.187	0.193	0.186	0.187	0.186	0.191	0.185	0.158	0.186	0.158	0.178	0.186	0.186	0.208	0.184	0.189	0.186	0.19	0.184	0.189	0.186	0.186	0.193	0.184	0.178	0.178	0.171	0.171	0.175	0.16	0.158	0.16	0.16	0.162	0.17	0.163	0.165	0.178	0.209	0.209	0.159	0.161	0.165	0.165	0.174	0.207
Tanytarsus_BIOUG12639_G10	0.189	0.193	0.177	0.187	0.193	0.186	0.187	0.186	0.191	0.185	0.156	0.186	0.156	0.178	0.186	0.186	0.208	0.184	0.189	0.186	0.19	0.184	0.189	0.186	0.186	0.193	0.184	0.178	0.178	0.171	0.171	0.175	0.16	0.158	0.16	0.16	0.162	0.17	0.163	0.161	0.174	0.211	0.211	0.159	0.161	0.165	0.165	0.176	0.207
Tanytarsus_wirthi_BIOUG12658_C03	0.171	0.169	0.167	0.171	0.166	0.171	0.167	0.171	0.166	0.164	0.177	0.171	0.177	0.193	0.171	0.169	0.193	0.169	0.171	0.171	0.158	0.171	0.166	0.171	0.171	0.169	0.166	0.193	0.193	0.137	0.137	0.179	0.171	0.169	0.171	0.171	0.174	0.157	0.121	0.181	0.174	0.176	0.176	0.092	0.094	0.162	0.162	0.162	0.204
Tanytarsus_BIOUG12658_D06	0.189	0.188	0.182	0.187	0.188	0.186	0.187	0.186	0.186	0.181	0.154	0.186	0.154	0.182	0.186	0.186	0.211	0.184	0.189	0.186	0.19	0.184	0.189	0.186	0.186	0.188	0.184	0.182	0.182	0.175	0.175	0.178	0.164	0.162	0.164	0.164	0.166	0.174	0.165	0.163	0.176	0.214	0.214	0.163	0.165	0.168	0.168	0.174	0.207
Tanytarsus_BIOUG12658_D07	0.19	0.194	0.177	0.187	0.194	0.187	0.188	0.187	0.192	0.186	0.158	0.187	0.158	0.181	0.187	0.187	0.207	0.184	0.19	0.187	0.191	0.185	0.19	0.187	0.187	0.194	0.185	0.181	0.181	0.171	0.171	0.178	0.158	0.156	0.158	0.158	0.161	0.173	0.166	0.164	0.174	0.215	0.215	0.162	0.164	0.166	0.166	0.179	0.206
Tanytarsus_BIOUG12658_D12	0.191	0.196	0.179	0.189	0.196	0.189	0.188	0.189	0.194	0.188	0.158	0.189	0.158	0.183	0.189	0.189	0.209	0.186	0.191	0.189	0.191	0.187	0.191	0.189	0.189	0.196	0.187	0.183	0.183	0.173	0.173	0.18	0.158	0.156	0.16	0.16	0.162	0.173	0.166	0.164	0.174	0.215	0.215	0.162	0.164	0.166	0.166	0.179	0.206
Tanytarsus_mendax_BIOUG12658_G06	0.163	0.161	0.144	0.162	0.158	0.163	0.156	0.163	0.158	0.157	0.165	0.163	0.165	0.168	0.163	0.16	0.19	0.156	0.163	0.163	0.15	0.158	0.163	0.163	0.163	0.161	0.158	0.168	0.168	0.154	0.154	0.193	0.154	0.156	0.16	0.158	0.162	0.144	0.134	0.178	0.172	0.181	0.181	0.034	0.038	0.142	0.142	0.173	0.174
Tanytarsus_wirthi_BIOUG12658_G10	0.172	0.169	0.165	0.171	0.167	0.172	0.167	0.172	0.167	0.164	0.181	0.172	0.181	0.184	0.172	0.169	0.19	0.167	0.172	0.172	0.159	0.172	0.167	0.172	0.172	0.169	0.167	0.184	0.184	0.136	0.136	0.174	0.165	0.163	0.167	0.167	0.17	0.156	0.121	0.185	0.181	0.181	0.181	0.095	0.097	0.168	0.168	0.158	0.206
Tanytarsus_mendax_BIOUG12658_H01	0.168	0.168	0.155	0.169	0.171	0.168	0.161	0.168	0.171	0.169	0.178	0.168	0.178	0.169	0.168	0.171	0.208	0.165	0.168	0.168	0.157	0.168	0.173	0.168	0.168	0.168	0.168	0.169	0.169	0.159	0.159	0.2	0.155	0.157	0.164	0.161	0.161	0.139	0.126	0.169	0.165	0.163	0.163	0.027	0.033	0.158	0.158	0.165	0.172
Tanytarsus_BIOUG12681_A12	0.186	0.191	0.177	0.186	0.191	0.184	0.184	0.184	0.188	0.185	0.154	0.184	0.154	0.175	0.184	0.184	0.213	0.184	0.186	0.184	0.187	0.182	0.186	0.184	0.184	0.191	0.182	0.175	0.175	0.168	0.168	0.171	0.158	0.156	0.162	0.162	0.164	0.168	0.161	0.159	0.171	0.207	0.207	0.157	0.159	0.165	0.165	0.174	0.204
Tanytarsus_BIOUG12681_E10	0.18	0.185	0.169	0.178	0.185	0.178	0.18	0.178	0.182	0.178	0.155	0.178	0.155	0.178	0.178	0.178	0.213	0.176	0.18	0.178	0.182	0.176	0.18	0.178	0.178	0.185	0.176	0.178	0.178	0.169	0.169	0.171	0.155	0.153	0.155	0.155	0.157	0.171	0.162	0.162	0.173	0.212	0.212	0.162	0.164	0.167	0.167	0.178	0.2
Tanytarsus_mendax_BIOUG12681_F07	0.154	0.15	0.148	0.153	0.152	0.154	0.152	0.154	0.152	0.15	0.158	0.154	0.158	0.164	0.154	0.156	0.194	0.151	0.154	0.154	0.141	0.158	0.158	0.154	0.154	0.15	0.154	0.164	0.164	0.137	0.137	0.175	0.147	0.149	0.158	0.16	0.156	0.143	0.125	0.173	0.169	0.175	0.175	0.032	0.03	0.139	0.139	0.16	0.18
Tanytarsus_mendax_BIOUG12682_A05	0.15	0.147	0.138	0.149	0.145	0.15	0.15	0.15	0.145	0.144	0.152	0.15	0.152	0.164	0.15	0.147	0.192	0.142	0.15	0.15	0.141	0.15	0.15	0.15	0.15	0.147	0.145	0.164	0.164	0.135	0.135	0.171	0.149	0.152	0.156	0.158	0.158	0.141	0.125	0.169	0.164	0.178	0.178	0.03	0.032	0.137	0.137	0.16	0.182
Tanytarsus_BIOUG12682_B12	0.177	0.177	0.173	0.177	0.179	0.177	0.18	0.177	0.179	0.178	0.195	0.177	0.195	0.148	0.177	0.179	0.207	0.182	0.177	0.177	0.177	0.179	0.181	0.177	0.177	0.177	0.177	0.148	0.148	0.166	0.166	0.186	0.179	0.181	0.186	0.184	0.184	0.149	0.169	0.203	0.208	0.208	0.208	0.141	0.137	0.202	0.199	0.179	0.163
Tanytarsus_BIOUG12682_H07	0.187	0.192	0.174	0.185	0.192	0.185	0.188	0.185	0.189	0.183	0.159	0.185	0.159	0.185	0.185	0.185	0.216	0.181	0.187	0.185	0.191	0.182	0.187	0.185	0.185	0.192	0.182	0.185	0.185	0.173	0.173	0.171	0.161	0.159	0.161	0.161	0.164	0.178	0.168	0.163	0.175	0.213	0.213	0.166	0.168	0.168	0.168	0.177	0.208
Tanytarsus_BIOUG12682_H10	0.188	0.193	0.176	0.186	0.193	0.186	0.191	0.186	0.191	0.185	0.157	0.186	0.157	0.184	0.186	0.186	0.211	0.183	0.188	0.186	0.194	0.184	0.188	0.186	0.186	0.193	0.184	0.184	0.184	0.172	0.172	0.175	0.157	0.155	0.157	0.157	0.159	0.177	0.168	0.165	0.176	0.213	0.213	0.164	0.166	0.166	0.166	0.177	0.206
Tanytarsus_BIOUG12683_B10	0.189	0.194	0.171	0.185	0.194	0.187	0.194	0.187	0.192	0.187	0.165	0.187	0.165	0.195	0.187	0.187	0.219	0.181	0.189	0.187	0.197	0.184	0.189	0.187	0.187	0.194	0.184	0.195	0.195	0.165	0.165	0.17	0.167	0.165	0.167	0.167	0.17	0.18	0.175	0.158	0.17	0.211	0.211	0.165	0.168	0.17	0.17	0.182	0.208
Tanytarsus_mendax_BIOUG12683_C10	0.15	0.146	0.144	0.15	0.148	0.15	0.149	0.15	0.148	0.147	0.156	0.15	0.156	0.159	0.15	0.152	0.19	0.148	0.15	0.15	0.138	0.154	0.154	0.15	0.15	0.146	0.15	0.159	0.159	0.133	0.133	0.173	0.144	0.146	0.154	0.156	0.152	0.142	0.121	0.169	0.165	0.171	0.171	0.03	0.028	0.135	0.135	0.156	0.175
Tanytarsus_BIOUG12683_F10	0.189	0.194	0.179	0.185	0.199	0.187	0.188	0.187	0.197	0.192	0.167	0.187	0.167	0.185	0.187	0.192	0.212	0.186	0.189	0.187	0.191	0.189	0.194	0.187	0.187	0.194	0.189	0.185	0.185	0.175	0.175	0.177	0.17	0.167	0.17	0.17	0.167	0.18	0.17	0.167	0.179	0.214	0.214	0.17	0.168	0.167	0.167	0.182	0.206
Tanytarsus_BIOUG12683_H06	0.192	0.192	0.175	0.19	0.192	0.19	0.191	0.19	0.189	0.184	0.156	0.19	0.156	0.178	0.19	0.19	0.205	0.186	0.192	0.19	0.191	0.187	0.192	0.19	0.19	0.192	0.187	0.178	0.178	0.169	0.169	0.176	0.161	0.158	0.161	0.161	0.163	0.175	0.168	0.161	0.177	0.213	0.213	0.16	0.162	0.168	0.168	0.181	0.203
Tanytarsus_BIOUG12684_B07	0.191	0.195	0.176	0.187	0.195	0.188	0.188	0.188	0.193	0.188	0.161	0.188	0.161	0.184	0.188	0.188	0.209	0.183	0.191	0.188	0.191	0.186	0.191	0.188	0.188	0.195	0.186	0.184	0.184	0.167	0.167	0.175	0.161	0.158	0.161	0.161	0.163	0.172	0.17	0.158	0.17	0.211	0.211	0.161	0.163	0.163	0.163	0.183	0.201
Tanytarsus_BIOUG12684_C03	0.186	0.191	0.172	0.183	0.191	0.183	0.186	0.183	0.188	0.186	0.156	0.183	0.156	0.186	0.183	0.183	0.212	0.181	0.186	0.183	0.189	0.181	0.186	0.183	0.183	0.191	0.181	0.186	0.186	0.167	0.167	0.174	0.16	0.158	0.163	0.163	0.165	0.171	0.168	0.154	0.166	0.21	0.21	0.157	0.159	0.164	0.164	0.18	0.198
Tanytarsus_mendax_BIOUG12688_A04	0.16	0.158	0.141	0.16	0.155	0.16	0.154	0.16	0.155	0.154	0.167	0.16	0.167	0.172	0.16	0.158	0.192	0.153	0.16	0.16	0.148	0.155	0.16	0.16	0.16	0.158	0.155	0.172	0.172	0.155	0.155	0.191	0.155	0.157	0.162	0.16	0.164	0.144	0.136	0.182	0.175	0.182	0.182	0.033	0.037	0.144	0.144	0.173	0.177
Tanytarsus_BIOUG12688_A11	0.183	0.184	0.173	0.183	0.186	0.183	0.182	0.183	0.186	0.185	0.197	0.183	0.197	0.148	0.183	0.186	0.207	0.182	0.183	0.183	0.18	0.186	0.188	0.183	0.183	0.184	0.183	0.148	0.148	0.166	0.166	0.192	0.174	0.177	0.181	0.179	0.179	0.145	0.173	0.194	0.201	0.199	0.199	0.141	0.133	0.192	0.195	0.192	0.163
Tanytarsus_mendax_BIOUG12688_A12	0.165	0.163	0.149	0.165	0.16	0.165	0.155	0.165	0.16	0.158	0.175	0.165	0.175	0.17	0.165	0.163	0.204	0.163	0.165	0.165	0.148	0.16	0.165	0.165	0.165	0.163	0.16	0.17	0.17	0.172	0.172	0.201	0.158	0.16	0.162	0.16	0.165	0.146	0.133	0.188	0.186	0.184	0.184	0.033	0.037	0.148	0.148	0.175	0.179
Tanytarsus_BIOUG12688_B05	0.185	0.185	0.175	0.185	0.187	0.185	0.182	0.185	0.187	0.186	0.198	0.185	0.198	0.149	0.185	0.187	0.21	0.184	0.185	0.185	0.18	0.187	0.189	0.185	0.185	0.185	0.185	0.149	0.149	0.168	0.168	0.193	0.176	0.178	0.182	0.18	0.18	0.147	0.173	0.194	0.201	0.197	0.197	0.142	0.133	0.192	0.195	0.19	0.164
Tanytarsus_BIOUG12688_C01	0.184	0.184	0.176	0.184	0.186	0.184	0.185	0.184	0.186	0.185	0.195	0.184	0.195	0.141	0.184	0.186	0.209	0.185	0.184	0.184	0.185	0.186	0.188	0.184	0.184	0.184	0.184	0.141	0.141	0.166	0.166	0.193	0.181	0.183	0.186	0.183	0.183	0.145	0.17	0.194	0.199	0.194	0.194	0.141	0.137	0.2	0.202	0.175	0.163
Tanytarsus_BIOUG12688_C05	0.18	0.18	0.172	0.18	0.183	0.18	0.183	0.18	0.183	0.181	0.196	0.18	0.196	0.147	0.18	0.182	0.205	0.181	0.18	0.18	0.18	0.182	0.185	0.18	0.18	0.18	0.18	0.147	0.147	0.168	0.168	0.196	0.171	0.174	0.178	0.176	0.176	0.137	0.171	0.19	0.198	0.201	0.201	0.144	0.144	0.193	0.195	0.181	0.166
Tanytarsus_BIOUG12688_C06	0.19	0.19	0.184	0.19	0.193	0.19	0.189	0.19	0.193	0.19	0.193	0.19	0.193	0.144	0.19	0.193	0.205	0.193	0.19	0.19	0.186	0.193	0.195	0.19	0.19	0.19	0.19	0.144	0.144	0.17	0.17	0.202	0.176	0.179	0.186	0.188	0.183	0.153	0.159	0.191	0.198	0.198	0.198	0.158	0.154	0.201	0.203	0.175	0.161
Tanytarsus_mendax_BIOUG12688_E09	0.167	0.167	0.154	0.167	0.169	0.167	0.16	0.167	0.169	0.167	0.177	0.167	0.177	0.17	0.167	0.169	0.208	0.164	0.167	0.167	0.157	0.167	0.172	0.167	0.167	0.167	0.167	0.17	0.17	0.16	0.16	0.197	0.153	0.155	0.162	0.16	0.16	0.138	0.127	0.171	0.167	0.162	0.162	0.028	0.034	0.16	0.16	0.165	0.173
Tanytarsus_BIOUG12688_F07	0.177	0.177	0.175	0.177	0.179	0.177	0.179	0.177	0.179	0.178	0.197	0.177	0.197	0.15	0.177	0.179	0.209	0.184	0.177	0.177	0.176	0.179	0.181	0.177	0.177	0.177	0.177	0.15	0.15	0.166	0.166	0.188	0.179	0.181	0.186	0.184	0.184	0.153	0.17	0.204	0.206	0.207	0.207	0.143	0.138	0.203	0.2	0.178	0.163
Tanytarsus_mendax_BIOUG12688_G11	0.165	0.165	0.156	0.165	0.167	0.165	0.156	0.165	0.167	0.165	0.175	0.165	0.175	0.168	0.165	0.167	0.205	0.165	0.165	0.165	0.153	0.165	0.17	0.165	0.165	0.165	0.165	0.168	0.168	0.16	0.16	0.202	0.149	0.151	0.158	0.156	0.156	0.139	0.126	0.17	0.166	0.166	0.166	0.03	0.036	0.157	0.157	0.166	0.17
Tanytarsus_mendax_BIOUG12688_G12	0.16	0.158	0.142	0.16	0.156	0.16	0.154	0.16	0.156	0.155	0.165	0.16	0.165	0.168	0.16	0.158	0.19	0.154	0.16	0.16	0.148	0.156	0.16	0.16	0.16	0.158	0.156	0.168	0.168	0.154	0.154	0.193	0.154	0.156	0.16	0.158	0.162	0.144	0.134	0.178	0.172	0.181	0.181	0.032	0.036	0.142	0.142	0.173	0.174
Tanytarsus_wirthi_BIOUG12688_H09	0.169	0.167	0.165	0.168	0.164	0.169	0.164	0.169	0.164	0.163	0.183	0.169	0.183	0.186	0.169	0.166	0.19	0.167	0.169	0.169	0.155	0.169	0.164	0.169	0.169	0.167	0.164	0.186	0.186	0.132	0.132	0.173	0.166	0.164	0.167	0.167	0.169	0.153	0.121	0.181	0.174	0.177	0.177	0.091	0.093	0.168	0.168	0.159	0.206
Tanytarsus_BIOUG12689_C03	0.185	0.185	0.177	0.185	0.187	0.185	0.185	0.185	0.187	0.186	0.196	0.185	0.196	0.143	0.185	0.187	0.212	0.186	0.185	0.185	0.185	0.187	0.189	0.185	0.185	0.185	0.185	0.143	0.143	0.168	0.168	0.194	0.182	0.185	0.187	0.185	0.185	0.147	0.171	0.194	0.198	0.192	0.192	0.142	0.138	0.199	0.202	0.173	0.164
Tanytarsus_mendax_BIOUG12689_C06	0.169	0.169	0.156	0.17	0.171	0.169	0.161	0.169	0.171	0.169	0.178	0.169	0.178	0.167	0.169	0.171	0.206	0.165	0.169	0.169	0.158	0.169	0.173	0.169	0.169	0.169	0.169	0.167	0.167	0.16	0.16	0.2	0.151	0.153	0.162	0.16	0.16	0.139	0.126	0.169	0.165	0.165	0.165	0.029	0.035	0.158	0.158	0.165	0.174
Tanytarsus_BIOUG12689_D02	0.178	0.178	0.175	0.178	0.18	0.178	0.18	0.178	0.18	0.179	0.196	0.178	0.196	0.149	0.178	0.18	0.21	0.184	0.178	0.178	0.177	0.18	0.182	0.178	0.178	0.178	0.178	0.149	0.149	0.168	0.168	0.187	0.18	0.183	0.187	0.185	0.185	0.152	0.169	0.203	0.207	0.206	0.206	0.142	0.138	0.201	0.199	0.177	0.164
Tanytarsus_BIOUG12689_D04	0.178	0.178	0.175	0.178	0.18	0.178	0.18	0.178	0.18	0.179	0.196	0.178	0.196	0.149	0.178	0.18	0.21	0.184	0.178	0.178	0.177	0.18	0.182	0.178	0.178	0.178	0.178	0.149	0.149	0.168	0.168	0.187	0.18	0.183	0.187	0.185	0.185	0.152	0.169	0.203	0.207	0.206	0.206	0.142	0.138	0.201	0.199	0.177	0.164
Tanytarsus_BIOUG12689_D06	0.178	0.178	0.175	0.178	0.18	0.178	0.18	0.178	0.18	0.179	0.196	0.178	0.196	0.149	0.178	0.18	0.21	0.184	0.178	0.178	0.177	0.18	0.182	0.178	0.178	0.178	0.178	0.149	0.149	0.168	0.168	0.187	0.18	0.183	0.187	0.185	0.185	0.152	0.169	0.203	0.207	0.206	0.206	0.142	0.138	0.201	0.199	0.177	0.164
Tanytarsus_mendax_BIOUG12689_E07	0.164	0.162	0.149	0.165	0.16	0.164	0.156	0.164	0.16	0.159	0.169	0.164	0.169	0.167	0.164	0.162	0.193	0.161	0.164	0.164	0.15	0.16	0.164	0.164	0.164	0.162	0.16	0.167	0.167	0.156	0.156	0.201	0.156	0.158	0.162	0.16	0.164	0.14	0.132	0.182	0.175	0.182	0.182	0.031	0.035	0.146	0.146	0.176	0.18
Tanytarsus_BIOUG12689_F04	0.189	0.189	0.179	0.188	0.191	0.187	0.183	0.187	0.191	0.191	0.202	0.187	0.202	0.162	0.187	0.189	0.207	0.188	0.187	0.187	0.182	0.189	0.191	0.187	0.189	0.189	0.187	0.162	0.162	0.163	0.165	0.198	0.176	0.174	0.178	0.176	0.176	0.155	0.176	0.195	0.199	0.2	0.2	0.15	0.146	0.204	0.207	0.186	0.161
Tanytarsus_BIOUG12689_F08	0.18	0.184	0.174	0.18	0.184	0.18	0.182	0.18	0.182	0.18	0.194	0.18	0.194	0.189	0.18	0.177	0.22	0.176	0.18	0.18	0.184	0.177	0.18	0.18	0.18	0.184	0.18	0.189	0.189	0.171	0.171	0.173	0.178	0.176	0.176	0.176	0.178	0.175	0.168	0.172	0.165	0.181	0.181	0.157	0.157	0.183	0.183	0.177	0.19
Tanytarsus_mendax_BIOUG12689_G04	0.154	0.149	0.149	0.154	0.152	0.154	0.151	0.154	0.152	0.15	0.158	0.154	0.158	0.163	0.154	0.156	0.195	0.152	0.154	0.154	0.14	0.158	0.158	0.154	0.154	0.149	0.154	0.163	0.163	0.137	0.137	0.175	0.147	0.149	0.158	0.16	0.156	0.144	0.124	0.171	0.167	0.171	0.171	0.033	0.031	0.138	0.138	0.157	0.178
Tanytarsus_BIOUG12689_H11	0.177	0.177	0.173	0.177	0.179	0.177	0.18	0.177	0.179	0.178	0.195	0.177	0.195	0.148	0.177	0.179	0.207	0.182	0.177	0.177	0.177	0.179	0.181	0.177	0.177	0.177	0.177	0.148	0.148	0.166	0.166	0.186	0.179	0.181	0.186	0.184	0.184	0.149	0.169	0.203	0.208	0.208	0.208	0.141	0.137	0.202	0.199	0.179	0.163
Tanytarsus_mendax_BIOUG12690_A12	0.16	0.158	0.141	0.16	0.155	0.16	0.154	0.16	0.155	0.154	0.167	0.16	0.167	0.172	0.16	0.158	0.192	0.153	0.16	0.16	0.148	0.155	0.16	0.16	0.16	0.158	0.155	0.172	0.172	0.155	0.155	0.191	0.155	0.157	0.162	0.16	0.164	0.144	0.136	0.182	0.175	0.182	0.182	0.033	0.037	0.144	0.144	0.173	0.177
Tanytarsus_BIOUG12690_B03	0.178	0.178	0.175	0.178	0.18	0.178	0.18	0.178	0.18	0.179	0.196	0.178	0.196	0.149	0.178	0.18	0.21	0.184	0.178	0.178	0.177	0.18	0.182	0.178	0.178	0.178	0.178	0.149	0.149	0.168	0.168	0.187	0.18	0.183	0.187	0.185	0.185	0.152	0.169	0.203	0.207	0.206	0.206	0.142	0.138	0.201	0.199	0.177	0.164
Tanytarsus_BIOUG12690_B09	0.178	0.178	0.175	0.178	0.18	0.178	0.18	0.178	0.18	0.179	0.196	0.178	0.196	0.149	0.178	0.18	0.21	0.184	0.178	0.178	0.177	0.18	0.182	0.178	0.178	0.178	0.178	0.149	0.149	0.168	0.168	0.187	0.18	0.183	0.187	0.185	0.185	0.152	0.169	0.203	0.207	0.206	0.206	0.142	0.138	0.201	0.199	0.177	0.164
Tanytarsus_mendax_BIOUG12690_B12	0.162	0.16	0.143	0.162	0.158	0.162	0.154	0.162	0.158	0.156	0.169	0.162	0.169	0.169	0.162	0.16	0.194	0.156	0.162	0.162	0.148	0.158	0.162	0.162	0.162	0.16	0.158	0.169	0.169	0.158	0.158	0.193	0.157	0.16	0.164	0.162	0.166	0.142	0.134	0.184	0.177	0.18	0.18	0.031	0.035	0.144	0.144	0.176	0.179
Tanytarsus_mendax_BIOUG12690_C09	0.17	0.17	0.156	0.17	0.172	0.17	0.162	0.17	0.172	0.17	0.177	0.17	0.177	0.168	0.17	0.172	0.205	0.165	0.17	0.17	0.159	0.17	0.174	0.17	0.17	0.17	0.17	0.168	0.168	0.161	0.161	0.202	0.152	0.154	0.16	0.158	0.158	0.14	0.127	0.17	0.166	0.166	0.166	0.029	0.035	0.157	0.157	0.166	0.175
Tanytarsus_mendax_BIOUG12690_E07	0.158	0.156	0.142	0.158	0.154	0.158	0.151	0.158	0.154	0.153	0.165	0.158	0.165	0.172	0.158	0.156	0.189	0.154	0.158	0.158	0.145	0.154	0.158	0.158	0.158	0.156	0.154	0.172	0.172	0.152	0.152	0.196	0.153	0.156	0.16	0.158	0.162	0.142	0.136	0.182	0.173	0.184	0.184	0.033	0.037	0.146	0.146	0.174	0.173
Tanytarsus_BIOUG12690_E12	0.182	0.182	0.174	0.183	0.185	0.182	0.185	0.182	0.185	0.183	0.201	0.182	0.201	0.147	0.182	0.184	0.206	0.184	0.182	0.182	0.182	0.184	0.187	0.182	0.182	0.182	0.182	0.147	0.147	0.168	0.168	0.189	0.177	0.18	0.189	0.187	0.187	0.155	0.166	0.198	0.2	0.201	0.201	0.147	0.142	0.196	0.194	0.177	0.161
Tanytarsus_BIOUG12690_F02	0.189	0.189	0.181	0.189	0.192	0.189	0.191	0.189	0.192	0.19	0.208	0.189	0.208	0.149	0.189	0.191	0.213	0.191	0.189	0.189	0.191	0.191	0.194	0.189	0.189	0.189	0.189	0.149	0.149	0.166	0.166	0.191	0.187	0.189	0.194	0.191	0.191	0.148	0.173	0.195	0.205	0.205	0.205	0.147	0.135	0.196	0.196	0.198	0.174
Tanytarsus_BIOUG12690_H02	0.187	0.187	0.179	0.187	0.189	0.187	0.185	0.187	0.189	0.188	0.198	0.187	0.198	0.145	0.187	0.189	0.211	0.188	0.187	0.187	0.185	0.189	0.191	0.187	0.187	0.187	0.187	0.145	0.145	0.166	0.166	0.194	0.182	0.184	0.187	0.184	0.184	0.147	0.171	0.195	0.2	0.198	0.198	0.141	0.137	0.203	0.206	0.18	0.164
Tanytarsus_mendax_BIOUG12691_D04	0.164	0.164	0.151	0.165	0.162	0.164	0.156	0.164	0.162	0.16	0.178	0.164	0.178	0.167	0.164	0.162	0.201	0.156	0.164	0.164	0.152	0.16	0.164	0.164	0.164	0.164	0.16	0.167	0.167	0.158	0.158	0.193	0.153	0.155	0.16	0.157	0.162	0.141	0.137	0.183	0.178	0.176	0.176	0.031	0.041	0.152	0.152	0.172	0.183
Tanytarsus_BIOUG12694_A01	0.166	0.164	0.16	0.169	0.169	0.166	0.166	0.166	0.167	0.165	0.164	0.166	0.164	0.149	0.166	0.169	0.181	0.167	0.166	0.166	0.163	0.166	0.171	0.166	0.166	0.164	0.171	0.149	0.149	0.169	0.169	0.164	0.148	0.151	0.158	0.16	0.155	0.167	0.124	0.139	0.139	0.158	0.158	0.144	0.142	0.157	0.157	0.164	0.164
Tanytarsus_BIOUG12698_D12	0.19	0.192	0.182	0.19	0.196	0.19	0.194	0.19	0.194	0.191	0.2	0.19	0.2	0.197	0.19	0.192	0.211	0.185	0.19	0.19	0.199	0.192	0.194	0.19	0.19	0.192	0.194	0.197	0.197	0.162	0.162	0.173	0.175	0.172	0.177	0.177	0.175	0.18	0.174	0.167	0.158	0.174	0.174	0.154	0.154	0.182	0.182	0.178	0.209
Tanytarsus_BIOUG12711_B03	0.189	0.189	0.182	0.19	0.192	0.189	0.191	0.189	0.192	0.19	0.206	0.189	0.206	0.143	0.189	0.192	0.213	0.191	0.189	0.189	0.191	0.192	0.194	0.189	0.189	0.189	0.189	0.143	0.143	0.171	0.171	0.196	0.189	0.192	0.196	0.194	0.194	0.15	0.172	0.201	0.208	0.197	0.197	0.153	0.149	0.202	0.205	0.181	0.163
Tanytarsus_BIOUG12711_C02	0.184	0.184	0.177	0.185	0.187	0.184	0.185	0.184	0.187	0.185	0.206	0.184	0.206	0.15	0.184	0.187	0.212	0.186	0.184	0.184	0.182	0.187	0.189	0.184	0.184	0.184	0.184	0.15	0.15	0.173	0.173	0.189	0.182	0.184	0.189	0.187	0.187	0.156	0.171	0.203	0.205	0.209	0.209	0.146	0.141	0.204	0.201	0.187	0.161
Tanytarsus_BIOUG12711_C05	0.178	0.178	0.175	0.178	0.18	0.178	0.18	0.178	0.18	0.179	0.196	0.178	0.196	0.149	0.178	0.18	0.21	0.184	0.178	0.178	0.177	0.18	0.182	0.178	0.178	0.178	0.178	0.149	0.149	0.168	0.168	0.187	0.18	0.183	0.187	0.185	0.185	0.152	0.169	0.203	0.207	0.206	0.206	0.142	0.138	0.201	0.199	0.177	0.164
Tanytarsus_mendax_BIOUG12711_C08	0.167	0.167	0.156	0.167	0.169	0.167	0.159	0.167	0.169	0.168	0.173	0.167	0.173	0.169	0.167	0.169	0.204	0.165	0.167	0.167	0.155	0.167	0.171	0.167	0.167	0.167	0.167	0.169	0.169	0.156	0.156	0.199	0.151	0.153	0.162	0.16	0.16	0.132	0.128	0.169	0.167	0.167	0.167	0.028	0.033	0.159	0.159	0.165	0.178
Tanytarsus_BIOUG12711_C09	0.178	0.178	0.175	0.178	0.18	0.178	0.18	0.178	0.18	0.179	0.196	0.178	0.196	0.149	0.178	0.18	0.21	0.184	0.178	0.178	0.177	0.18	0.182	0.178	0.178	0.178	0.178	0.149	0.149	0.168	0.168	0.187	0.18	0.183	0.187	0.185	0.185	0.152	0.169	0.203	0.207	0.206	0.206	0.142	0.138	0.201	0.199	0.177	0.164
Tanytarsus_mendax_BIOUG12711_D02	0.154	0.149	0.149	0.154	0.152	0.154	0.151	0.154	0.152	0.15	0.158	0.154	0.158	0.163	0.154	0.156	0.195	0.152	0.154	0.154	0.14	0.158	0.158	0.154	0.154	0.149	0.154	0.163	0.163	0.137	0.137	0.175	0.147	0.149	0.158	0.16	0.156	0.144	0.124	0.171	0.167	0.171	0.171	0.033	0.031	0.138	0.138	0.157	0.178
Tanytarsus_mendax_BIOUG12711_E01	0.149	0.147	0.138	0.149	0.144	0.149	0.149	0.149	0.144	0.143	0.151	0.149	0.151	0.163	0.149	0.147	0.191	0.142	0.149	0.149	0.14	0.149	0.149	0.149	0.149	0.147	0.144	0.163	0.163	0.134	0.134	0.17	0.149	0.151	0.155	0.157	0.157	0.14	0.124	0.168	0.163	0.177	0.177	0.03	0.032	0.136	0.136	0.159	0.181
Tanytarsus_mendax_BIOUG12711_E04	0.166	0.166	0.156	0.166	0.169	0.166	0.158	0.166	0.169	0.167	0.175	0.166	0.175	0.171	0.166	0.169	0.205	0.165	0.166	0.166	0.155	0.166	0.171	0.166	0.166	0.166	0.166	0.171	0.171	0.156	0.156	0.201	0.151	0.153	0.162	0.159	0.159	0.133	0.129	0.171	0.167	0.169	0.169	0.028	0.034	0.161	0.161	0.167	0.178
Tanytarsus_BIOUG12711_G09	0.18	0.18	0.173	0.18	0.182	0.18	0.184	0.18	0.182	0.18	0.197	0.18	0.197	0.146	0.18	0.182	0.211	0.182	0.18	0.18	0.181	0.182	0.184	0.18	0.18	0.18	0.18	0.146	0.146	0.175	0.175	0.189	0.182	0.184	0.187	0.184	0.184	0.155	0.171	0.203	0.205	0.206	0.206	0.146	0.142	0.196	0.194	0.182	0.156
Tanytarsus_mendax_BIOUG12711_G11	0.161	0.158	0.14	0.161	0.156	0.161	0.156	0.161	0.156	0.154	0.168	0.161	0.168	0.17	0.161	0.158	0.193	0.152	0.161	0.161	0.149	0.156	0.161	0.161	0.161	0.158	0.156	0.17	0.17	0.158	0.158	0.192	0.156	0.158	0.162	0.16	0.165	0.147	0.134	0.183	0.176	0.181	0.181	0.033	0.037	0.145	0.145	0.172	0.174
Tanytarsus_BIOUG12711_H02	0.188	0.19	0.173	0.188	0.188	0.188	0.191	0.188	0.188	0.187	0.204	0.188	0.204	0.15	0.188	0.186	0.218	0.182	0.188	0.188	0.19	0.186	0.188	0.188	0.188	0.19	0.184	0.15	0.15	0.173	0.173	0.19	0.177	0.175	0.179	0.177	0.181	0.153	0.182	0.194	0.199	0.192	0.192	0.145	0.145	0.213	0.216	0.183	0.172
Tanytarsus_mendax_BIOUG12711_H11	0.16	0.158	0.144	0.16	0.156	0.16	0.154	0.16	0.156	0.154	0.166	0.16	0.166	0.173	0.16	0.158	0.188	0.156	0.16	0.16	0.148	0.156	0.16	0.16	0.16	0.158	0.156	0.173	0.173	0.151	0.151	0.196	0.155	0.157	0.16	0.157	0.162	0.142	0.136	0.182	0.173	0.184	0.184	0.035	0.039	0.146	0.146	0.174	0.173
Tanytarsus_BIOUG12715_A05	0.178	0.178	0.175	0.178	0.18	0.178	0.18	0.178	0.18	0.179	0.196	0.178	0.196	0.149	0.178	0.18	0.21	0.184	0.178	0.178	0.177	0.18	0.182	0.178	0.178	0.178	0.178	0.149	0.149	0.168	0.168	0.187	0.18	0.183	0.187	0.185	0.185	0.152	0.169	0.203	0.207	0.206	0.206	0.142	0.138	0.201	0.199	0.177	0.164
Tanytarsus_BIOUG12715_A10	0.19	0.192	0.177	0.19	0.19	0.19	0.189	0.19	0.19	0.187	0.202	0.19	0.202	0.15	0.19	0.187	0.224	0.185	0.19	0.19	0.189	0.187	0.19	0.19	0.19	0.192	0.185	0.15	0.15	0.181	0.181	0.192	0.176	0.174	0.178	0.176	0.181	0.162	0.18	0.198	0.2	0.191	0.191	0.151	0.151	0.213	0.215	0.18	0.161
Tanytarsus_BIOUG12715_B09	0.189	0.189	0.18	0.19	0.192	0.189	0.193	0.189	0.192	0.19	0.196	0.189	0.196	0.148	0.189	0.191	0.211	0.191	0.189	0.189	0.191	0.191	0.194	0.189	0.189	0.189	0.189	0.148	0.148	0.176	0.176	0.191	0.187	0.189	0.189	0.187	0.187	0.159	0.175	0.199	0.201	0.204	0.204	0.153	0.149	0.202	0.2	0.176	0.161
Tanytarsus_BIOUG12715_C06	0.182	0.182	0.175	0.183	0.185	0.182	0.185	0.182	0.185	0.183	0.204	0.182	0.204	0.148	0.182	0.184	0.213	0.184	0.182	0.182	0.182	0.184	0.187	0.182	0.182	0.182	0.182	0.148	0.148	0.173	0.173	0.189	0.182	0.185	0.189	0.187	0.187	0.157	0.17	0.201	0.204	0.202	0.202	0.146	0.142	0.2	0.197	0.179	0.161
Tanytarsus_BIOUG12715_D04	0.187	0.187	0.177	0.187	0.189	0.187	0.191	0.187	0.189	0.188	0.196	0.187	0.196	0.148	0.187	0.189	0.213	0.188	0.187	0.187	0.188	0.189	0.192	0.187	0.187	0.187	0.187	0.148	0.148	0.171	0.171	0.194	0.187	0.189	0.194	0.192	0.192	0.15	0.176	0.195	0.2	0.205	0.205	0.147	0.142	0.201	0.198	0.182	0.169
Tanytarsus_wirthi_BIOUG12716_B12	0.17	0.168	0.166	0.17	0.165	0.17	0.164	0.17	0.165	0.164	0.18	0.17	0.18	0.185	0.17	0.168	0.189	0.168	0.17	0.17	0.155	0.17	0.165	0.17	0.17	0.168	0.165	0.185	0.185	0.131	0.131	0.172	0.163	0.161	0.165	0.165	0.168	0.15	0.121	0.181	0.174	0.179	0.179	0.09	0.092	0.168	0.168	0.161	0.206
Tanytarsus_mendax_BIOUG12716_C09	0.169	0.169	0.156	0.17	0.171	0.169	0.161	0.169	0.171	0.169	0.178	0.169	0.178	0.167	0.169	0.171	0.206	0.165	0.169	0.169	0.158	0.169	0.173	0.169	0.169	0.169	0.169	0.167	0.167	0.16	0.16	0.2	0.151	0.153	0.162	0.16	0.16	0.139	0.126	0.169	0.165	0.165	0.165	0.029	0.035	0.158	0.158	0.165	0.174
Tanytarsus_BIOUG12716_C11	0.183	0.183	0.175	0.183	0.186	0.183	0.181	0.183	0.186	0.183	0.195	0.183	0.195	0.146	0.183	0.185	0.21	0.184	0.183	0.183	0.178	0.185	0.188	0.183	0.183	0.183	0.183	0.146	0.146	0.172	0.172	0.193	0.174	0.176	0.179	0.176	0.176	0.153	0.171	0.198	0.203	0.199	0.199	0.147	0.138	0.191	0.194	0.189	0.152
Tanytarsus_mendax_BIOUG12716_C12	0.158	0.156	0.146	0.158	0.154	0.158	0.159	0.158	0.154	0.152	0.159	0.158	0.159	0.162	0.158	0.156	0.198	0.149	0.158	0.158	0.148	0.158	0.158	0.158	0.158	0.156	0.154	0.162	0.162	0.141	0.141	0.172	0.152	0.154	0.156	0.158	0.158	0.151	0.125	0.173	0.166	0.178	0.178	0.039	0.041	0.131	0.131	0.162	0.179
Tanytarsus_BIOUG12716_D11	0.189	0.191	0.175	0.189	0.189	0.189	0.191	0.189	0.189	0.188	0.205	0.189	0.205	0.151	0.189	0.187	0.222	0.184	0.189	0.189	0.19	0.187	0.189	0.189	0.189	0.191	0.185	0.151	0.151	0.174	0.174	0.191	0.178	0.176	0.181	0.178	0.183	0.156	0.182	0.194	0.198	0.19	0.19	0.146	0.146	0.213	0.215	0.181	0.173
Tanytarsus_wirthi_BIOUG12716_E01	0.172	0.17	0.166	0.172	0.168	0.172	0.167	0.172	0.168	0.165	0.18	0.172	0.18	0.185	0.172	0.17	0.189	0.168	0.172	0.172	0.159	0.172	0.168	0.172	0.172	0.17	0.168	0.185	0.185	0.134	0.134	0.173	0.164	0.162	0.166	0.166	0.168	0.153	0.12	0.185	0.181	0.183	0.183	0.094	0.096	0.168	0.168	0.16	0.206
Tanytarsus_BIOUG12716_F01	0.177	0.177	0.173	0.177	0.179	0.177	0.18	0.177	0.179	0.178	0.195	0.177	0.195	0.148	0.177	0.179	0.207	0.182	0.177	0.177	0.177	0.179	0.181	0.177	0.177	0.177	0.177	0.148	0.148	0.166	0.166	0.186	0.179	0.181	0.186	0.184	0.184	0.149	0.169	0.203	0.208	0.208	0.208	0.141	0.137	0.202	0.199	0.179	0.163
Tanytarsus_wirthi_BIOUG12716_F02	0.172	0.169	0.165	0.171	0.167	0.172	0.167	0.172	0.167	0.164	0.181	0.172	0.181	0.184	0.172	0.169	0.19	0.167	0.172	0.172	0.159	0.172	0.167	0.172	0.172	0.169	0.167	0.184	0.184	0.136	0.136	0.174	0.165	0.163	0.167	0.167	0.17	0.156	0.121	0.185	0.181	0.181	0.181	0.095	0.097	0.168	0.168	0.158	0.206
Tanytarsus_mendax_BIOUG12716_F04	0.16	0.16	0.146	0.16	0.158	0.16	0.154	0.16	0.158	0.157	0.169	0.16	0.169	0.167	0.16	0.158	0.198	0.156	0.16	0.16	0.148	0.16	0.16	0.16	0.16	0.16	0.156	0.167	0.167	0.152	0.152	0.201	0.156	0.158	0.162	0.16	0.164	0.134	0.13	0.182	0.171	0.182	0.182	0.03	0.037	0.144	0.144	0.179	0.182
Tanytarsus_BIOUG12716_F06	0.181	0.181	0.175	0.181	0.183	0.181	0.184	0.181	0.183	0.181	0.198	0.181	0.198	0.148	0.181	0.183	0.215	0.184	0.181	0.181	0.181	0.183	0.186	0.181	0.181	0.181	0.181	0.148	0.148	0.177	0.177	0.19	0.183	0.186	0.188	0.186	0.186	0.157	0.171	0.203	0.205	0.203	0.203	0.147	0.142	0.196	0.194	0.18	0.157
Tanytarsus_BIOUG12716_F07	0.179	0.179	0.172	0.179	0.181	0.179	0.181	0.179	0.181	0.179	0.195	0.179	0.195	0.146	0.179	0.181	0.207	0.181	0.179	0.179	0.178	0.181	0.183	0.179	0.179	0.179	0.179	0.146	0.146	0.174	0.174	0.195	0.172	0.174	0.176	0.174	0.174	0.146	0.171	0.196	0.203	0.203	0.203	0.149	0.149	0.196	0.199	0.184	0.157
Tanytarsus_BIOUG12716_F10	0.193	0.193	0.187	0.193	0.195	0.193	0.189	0.193	0.195	0.193	0.195	0.193	0.195	0.141	0.193	0.195	0.207	0.196	0.193	0.193	0.186	0.195	0.198	0.193	0.193	0.193	0.193	0.141	0.141	0.172	0.172	0.205	0.179	0.181	0.188	0.191	0.186	0.155	0.162	0.193	0.2	0.201	0.201	0.161	0.156	0.201	0.203	0.177	0.161
Tanytarsus_BIOUG12716_F11	0.183	0.183	0.175	0.183	0.186	0.183	0.186	0.183	0.186	0.183	0.202	0.183	0.202	0.148	0.183	0.186	0.212	0.184	0.183	0.183	0.183	0.186	0.188	0.183	0.183	0.183	0.183	0.148	0.148	0.174	0.174	0.19	0.183	0.186	0.188	0.186	0.186	0.158	0.171	0.203	0.205	0.203	0.203	0.147	0.143	0.198	0.196	0.18	0.161
Tanytarsus_BIOUG12716_F12	0.177	0.177	0.175	0.177	0.179	0.177	0.179	0.177	0.179	0.178	0.197	0.177	0.197	0.15	0.177	0.179	0.209	0.184	0.177	0.177	0.176	0.179	0.181	0.177	0.177	0.177	0.177	0.15	0.15	0.166	0.166	0.188	0.179	0.181	0.186	0.184	0.184	0.153	0.17	0.204	0.206	0.207	0.207	0.143	0.138	0.203	0.2	0.178	0.163
Tanytarsus_BIOUG12716_G03	0.182	0.182	0.176	0.182	0.185	0.182	0.184	0.182	0.185	0.182	0.187	0.182	0.187	0.14	0.182	0.185	0.204	0.185	0.182	0.182	0.181	0.185	0.187	0.182	0.182	0.182	0.182	0.14	0.14	0.17	0.17	0.187	0.182	0.185	0.187	0.189	0.185	0.15	0.169	0.198	0.205	0.201	0.201	0.153	0.149	0.194	0.191	0.18	0.154
Tanytarsus_wirthi_BIOUG12716_G08	0.174	0.165	0.158	0.174	0.162	0.174	0.17	0.174	0.162	0.16	0.177	0.174	0.177	0.175	0.174	0.172	0.184	0.172	0.174	0.174	0.158	0.169	0.169	0.174	0.174	0.165	0.169	0.175	0.175	0.138	0.138	0.183	0.169	0.167	0.174	0.174	0.176	0.157	0.13	0.177	0.174	0.177	0.177	0.086	0.088	0.166	0.166	0.157	0.198
Tanytarsus_BIOUG12716_G10	0.183	0.183	0.175	0.183	0.186	0.183	0.181	0.183	0.186	0.183	0.198	0.183	0.198	0.148	0.183	0.185	0.208	0.185	0.183	0.183	0.177	0.185	0.188	0.183	0.183	0.183	0.183	0.148	0.148	0.174	0.174	0.193	0.174	0.176	0.178	0.176	0.176	0.15	0.169	0.198	0.205	0.199	0.199	0.146	0.137	0.191	0.194	0.189	0.152
Tanytarsus_BIOUG12716_H01	0.182	0.182	0.175	0.182	0.185	0.182	0.18	0.182	0.185	0.183	0.199	0.182	0.199	0.146	0.182	0.184	0.206	0.184	0.182	0.182	0.177	0.184	0.187	0.182	0.182	0.182	0.182	0.146	0.146	0.165	0.165	0.189	0.171	0.173	0.178	0.176	0.176	0.149	0.17	0.194	0.199	0.197	0.197	0.143	0.134	0.193	0.195	0.188	0.159
Tanytarsus_mendax_BIOUG12716_H02	0.158	0.156	0.139	0.158	0.154	0.158	0.154	0.158	0.154	0.152	0.165	0.158	0.165	0.17	0.158	0.156	0.192	0.151	0.158	0.158	0.148	0.154	0.158	0.158	0.158	0.156	0.154	0.17	0.17	0.154	0.154	0.189	0.153	0.155	0.16	0.158	0.162	0.145	0.134	0.18	0.173	0.18	0.18	0.032	0.036	0.143	0.143	0.171	0.175
Tanytarsus_BIOUG12716_H06	0.178	0.178	0.175	0.178	0.18	0.178	0.18	0.178	0.18	0.179	0.196	0.178	0.196	0.149	0.178	0.18	0.21	0.184	0.178	0.178	0.177	0.18	0.182	0.178	0.178	0.178	0.178	0.149	0.149	0.168	0.168	0.187	0.18	0.183	0.187	0.185	0.185	0.152	0.169	0.203	0.207	0.206	0.206	0.142	0.138	0.201	0.199	0.177	0.164
Tanytarsus_BIOUG12716_H08	0.178	0.178	0.175	0.178	0.18	0.178	0.18	0.178	0.18	0.179	0.196	0.178	0.196	0.149	0.178	0.18	0.21	0.184	0.178	0.178	0.177	0.18	0.182	0.178	0.178	0.178	0.178	0.149	0.149	0.168	0.168	0.187	0.18	0.183	0.187	0.185	0.185	0.152	0.169	0.203	0.207	0.206	0.206	0.142	0.138	0.201	0.199	0.177	0.164
Tanytarsus_BIOUG12716_H09	0.184	0.184	0.178	0.184	0.186	0.184	0.186	0.184	0.186	0.184	0.202	0.184	0.202	0.145	0.184	0.186	0.207	0.187	0.184	0.184	0.186	0.186	0.188	0.184	0.184	0.184	0.184	0.145	0.145	0.159	0.159	0.188	0.177	0.179	0.184	0.182	0.182	0.145	0.169	0.191	0.198	0.201	0.201	0.146	0.135	0.187	0.189	0.187	0.166
Tanytarsus_mendax_BIOUG12971_D12	0.168	0.168	0.151	0.169	0.166	0.168	0.164	0.168	0.166	0.164	0.175	0.168	0.175	0.176	0.168	0.166	0.196	0.16	0.168	0.168	0.157	0.168	0.168	0.168	0.168	0.168	0.164	0.176	0.176	0.155	0.155	0.197	0.161	0.164	0.17	0.168	0.173	0.148	0.137	0.176	0.176	0.185	0.185	0.035	0.043	0.143	0.143	0.181	0.183
Tanytarsus_heliomesonyctios_BIOUG13015_B08	0.19	0.186	0.166	0.188	0.184	0.19	0.182	0.19	0.184	0.18	0.169	0.19	0.169	0.162	0.19	0.188	0.186	0.187	0.19	0.19	0.177	0.186	0.19	0.19	0.19	0.186	0.186	0.162	0.162	0.118	0.118	0.186	0.159	0.162	0.162	0.162	0.164	0.168	0.126	0.134	0.134	0.17	0.17	0.132	0.136	0.166	0.168	0.162	0.19
Tanytarsus_BIOUG13055_B04	0.214	0.207	0.194	0.214	0.207	0.214	0.221	0.214	0.205	0.202	0.205	0.214	0.205	0.213	0.214	0.212	0.215	0.21	0.214	0.214	0.201	0.209	0.214	0.214	0.214	0.207	0.209	0.213	0.213	0.193	0.193	0.195	0.179	0.181	0.186	0.184	0.188	0.23	0.193	0.166	0.173	0.221	0.221	0.185	0.185	0.182	0.182	0.18	0.208
Tanytarsus_BIOUG13056_A05	0.219	0.213	0.194	0.22	0.213	0.219	0.226	0.219	0.21	0.207	0.208	0.219	0.208	0.209	0.219	0.217	0.22	0.21	0.219	0.219	0.208	0.215	0.219	0.219	0.219	0.213	0.215	0.209	0.209	0.195	0.195	0.19	0.184	0.186	0.193	0.191	0.195	0.235	0.187	0.167	0.174	0.223	0.223	0.187	0.187	0.189	0.189	0.175	0.211
Tanytarsus_BIOUG13056_A11	0.22	0.213	0.194	0.22	0.213	0.22	0.227	0.22	0.21	0.207	0.21	0.22	0.21	0.209	0.22	0.217	0.22	0.21	0.22	0.22	0.208	0.215	0.22	0.22	0.22	0.213	0.215	0.209	0.209	0.197	0.197	0.192	0.186	0.188	0.195	0.193	0.197	0.233	0.189	0.169	0.176	0.219	0.219	0.189	0.189	0.192	0.192	0.177	0.214
Tanytarsus_BIOUG13056_B03	0.214	0.207	0.194	0.214	0.207	0.214	0.221	0.214	0.205	0.202	0.205	0.214	0.205	0.213	0.214	0.212	0.215	0.21	0.214	0.214	0.201	0.209	0.214	0.214	0.214	0.207	0.209	0.213	0.213	0.193	0.193	0.195	0.179	0.181	0.186	0.184	0.188	0.23	0.193	0.166	0.173	0.221	0.221	0.185	0.185	0.182	0.182	0.18	0.208
Tanytarsus_BIOUG13056_B06	0.213	0.206	0.193	0.213	0.206	0.213	0.221	0.213	0.204	0.201	0.201	0.213	0.201	0.207	0.213	0.211	0.211	0.209	0.213	0.213	0.201	0.208	0.213	0.213	0.213	0.206	0.208	0.207	0.207	0.189	0.189	0.196	0.175	0.178	0.182	0.18	0.185	0.228	0.189	0.161	0.168	0.219	0.219	0.18	0.18	0.178	0.178	0.178	0.203
Tanytarsus_BIOUG13056_C04	0.214	0.207	0.194	0.214	0.207	0.214	0.221	0.214	0.205	0.202	0.205	0.214	0.205	0.213	0.214	0.212	0.215	0.21	0.214	0.214	0.201	0.209	0.214	0.214	0.214	0.207	0.209	0.213	0.213	0.193	0.193	0.195	0.179	0.181	0.186	0.184	0.188	0.23	0.193	0.166	0.173	0.221	0.221	0.185	0.185	0.182	0.182	0.18	0.208
Tanytarsus_niger_BIOUG13056_C09	0.22	0.213	0.202	0.221	0.208	0.22	0.231	0.22	0.21	0.208	0.201	0.22	0.201	0.219	0.22	0.218	0.203	0.213	0.22	0.22	0.214	0.215	0.22	0.22	0.22	0.213	0.215	0.219	0.219	0.187	0.187	0.203	0.178	0.18	0.187	0.185	0.19	0.231	0.188	0.17	0.172	0.222	0.222	0.179	0.177	0.175	0.175	0.173	0.211
Tanytarsus_BIOUG13056_D11	0.221	0.214	0.194	0.22	0.214	0.221	0.228	0.221	0.211	0.208	0.209	0.221	0.209	0.21	0.221	0.218	0.218	0.21	0.221	0.221	0.209	0.216	0.221	0.221	0.221	0.214	0.216	0.21	0.21	0.196	0.196	0.191	0.185	0.187	0.194	0.192	0.196	0.231	0.188	0.168	0.175	0.22	0.22	0.188	0.188	0.19	0.19	0.176	0.212
Tanytarsus_BIOUG13056_E03	0.218	0.211	0.193	0.219	0.211	0.218	0.227	0.218	0.209	0.207	0.209	0.218	0.209	0.205	0.218	0.216	0.214	0.209	0.218	0.218	0.207	0.214	0.218	0.218	0.218	0.211	0.214	0.205	0.205	0.193	0.193	0.199	0.179	0.181	0.188	0.186	0.191	0.231	0.188	0.163	0.17	0.219	0.219	0.183	0.183	0.184	0.184	0.177	0.206
Tanytarsus_BIOUG13056_E06	0.22	0.213	0.194	0.22	0.213	0.22	0.227	0.22	0.21	0.207	0.21	0.22	0.21	0.209	0.22	0.217	0.22	0.21	0.22	0.22	0.208	0.215	0.22	0.22	0.22	0.213	0.215	0.209	0.209	0.197	0.197	0.192	0.186	0.188	0.195	0.193	0.197	0.233	0.189	0.169	0.176	0.219	0.219	0.189	0.189	0.192	0.192	0.177	0.214
Tanytarsus_niger_BIOUG13056_E07	0.218	0.211	0.2	0.218	0.206	0.218	0.227	0.218	0.208	0.205	0.201	0.218	0.201	0.222	0.218	0.215	0.211	0.21	0.218	0.218	0.211	0.213	0.218	0.218	0.218	0.211	0.213	0.222	0.222	0.193	0.193	0.206	0.182	0.184	0.191	0.188	0.193	0.241	0.189	0.176	0.176	0.225	0.225	0.189	0.187	0.18	0.18	0.174	0.214
Tanytarsus_niger_BIOUG13056_E10	0.212	0.21	0.199	0.213	0.21	0.212	0.222	0.212	0.212	0.21	0.205	0.212	0.205	0.206	0.212	0.214	0.203	0.209	0.212	0.212	0.205	0.212	0.217	0.212	0.212	0.21	0.212	0.206	0.206	0.193	0.193	0.205	0.17	0.172	0.179	0.177	0.177	0.222	0.176	0.16	0.165	0.217	0.217	0.172	0.165	0.165	0.165	0.172	0.209
Tanytarsus_niger_BIOUG13056_E11	0.213	0.21	0.2	0.213	0.21	0.213	0.221	0.213	0.213	0.211	0.206	0.213	0.206	0.205	0.213	0.215	0.203	0.211	0.213	0.213	0.204	0.213	0.218	0.213	0.213	0.21	0.213	0.205	0.205	0.196	0.196	0.208	0.171	0.173	0.18	0.178	0.178	0.225	0.175	0.162	0.166	0.218	0.218	0.175	0.169	0.167	0.167	0.172	0.208
Tanytarsus_BIOUG13056_F09	0.221	0.214	0.194	0.221	0.214	0.221	0.228	0.221	0.212	0.208	0.212	0.221	0.212	0.211	0.221	0.219	0.221	0.21	0.221	0.221	0.21	0.216	0.221	0.221	0.221	0.214	0.216	0.211	0.211	0.198	0.198	0.194	0.187	0.189	0.196	0.194	0.199	0.234	0.19	0.17	0.177	0.22	0.22	0.19	0.19	0.193	0.193	0.178	0.215
Tanytarsus_niger_BIOUG13056_H02	0.21	0.207	0.2	0.21	0.207	0.21	0.218	0.21	0.21	0.207	0.205	0.21	0.205	0.213	0.21	0.212	0.205	0.21	0.21	0.21	0.201	0.21	0.215	0.21	0.21	0.207	0.21	0.213	0.213	0.2	0.2	0.207	0.174	0.177	0.181	0.179	0.179	0.226	0.182	0.166	0.17	0.221	0.221	0.178	0.171	0.166	0.166	0.176	0.21
Tanytarsus_niger_BIOUG13087_B02	0.216	0.214	0.203	0.217	0.214	0.216	0.222	0.216	0.216	0.214	0.209	0.216	0.209	0.208	0.216	0.219	0.209	0.214	0.216	0.216	0.205	0.216	0.221	0.216	0.216	0.214	0.216	0.208	0.208	0.199	0.199	0.206	0.173	0.175	0.182	0.18	0.18	0.226	0.179	0.163	0.168	0.219	0.219	0.177	0.17	0.168	0.168	0.173	0.214
Tanytarsus_BIOUG13126_B05	0.149	0.153	0.147	0.146	0.153	0.146	0.129	0.146	0.151	0.149	0.163	0.146	0.163	0.151	0.146	0.146	0.171	0.146	0.149	0.146	0.133	0.144	0.149	0.146	0.146	0.153	0.144	0.151	0.151	0.118	0.118	0.173	0.141	0.141	0.146	0.149	0.149	0.142	0.13	0.144	0.137	0.18	0.18	0.114	0.109	0.125	0.127	0.161	0.149
Tanytarsus_BIOUG13391_D10	0.194	0.19	0.18	0.195	0.192	0.192	0.192	0.192	0.192	0.187	0.182	0.192	0.182	0	0.192	0.194	0.2	0.191	0.192	0.192	0.188	0.192	0.194	0.192	0.194	0.19	0.192	0	0	0.182	0.183	0.208	0.183	0.185	0.191	0.193	0.189	0.162	0.15	0.172	0.172	0.173	0.173	0.171	0.169	0.16	0.16	0.168	0.188
Tanytarsus_BIOUG13452_E07	0.192	0.19	0.178	0.194	0.192	0.192	0.196	0.192	0.192	0.189	0.175	0.192	0.175	0	0.192	0.194	0.192	0.189	0.192	0.192	0.191	0.192	0.194	0.192	0.192	0.19	0.192	0	0	0.181	0.181	0.207	0.178	0.18	0.187	0.189	0.184	0.152	0.141	0.168	0.17	0.171	0.171	0.165	0.163	0.158	0.158	0.164	0.188
Tanytarsus_wirthi_BIOUG13492_H07	0.176	0.174	0.169	0.176	0.171	0.176	0.167	0.176	0.171	0.168	0.183	0.176	0.183	0.184	0.176	0.173	0.192	0.172	0.176	0.176	0.161	0.171	0.171	0.176	0.176	0.174	0.171	0.184	0.184	0.135	0.135	0.176	0.163	0.16	0.169	0.169	0.171	0.156	0.121	0.184	0.18	0.182	0.182	0.093	0.095	0.174	0.174	0.16	0.207
Tanytarsus_BIOUG13724_H04	0.175	0.173	0.177	0.177	0.175	0.175	0.171	0.175	0.175	0.174	0.173	0.175	0.173	0.174	0.175	0.177	0.186	0.181	0.175	0.175	0.165	0.175	0.177	0.175	0.175	0.173	0.175	0.174	0.174	0.164	0.164	0.181	0.154	0.156	0.16	0.16	0.158	0.167	0.14	0.191	0.189	0.187	0.187	0.093	0.091	0.176	0.176	0.166	0.186
Tanytarsus_BIOUG13727_H06	0.186	0.191	0.183	0.186	0.191	0.186	0.186	0.186	0.189	0.186	0.19	0.186	0.19	0.195	0.186	0.184	0.204	0.184	0.186	0.186	0.191	0.184	0.186	0.186	0.186	0.191	0.186	0.195	0.195	0.161	0.161	0.175	0.163	0.16	0.163	0.163	0.165	0.18	0.17	0.17	0.158	0.185	0.185	0.151	0.151	0.174	0.174	0.18	0.199
Tanytarsus_BIOUG13729_A10	0.174	0.179	0.174	0.174	0.179	0.174	0.175	0.174	0.176	0.174	0.175	0.174	0.175	0.202	0.174	0.171	0.211	0.171	0.174	0.174	0.181	0.171	0.174	0.174	0.174	0.179	0.174	0.202	0.202	0.153	0.153	0.16	0.165	0.162	0.162	0.162	0.165	0.181	0.157	0.166	0.154	0.164	0.164	0.147	0.147	0.176	0.176	0.176	0.193
Tanytarsus_BIOUG13734_B06	0.189	0.187	0.179	0.19	0.191	0.189	0.182	0.189	0.189	0.187	0.208	0.189	0.208	0.18	0.189	0.191	0.209	0.188	0.189	0.189	0.179	0.189	0.194	0.189	0.189	0.187	0.189	0.18	0.18	0.173	0.173	0.166	0.18	0.18	0.178	0.175	0.175	0.171	0.154	0.152	0.148	0.182	0.182	0.177	0.175	0.18	0.182	0.205	0.155
Tanytarsus_BIOUG13734_C05	0.193	0.185	0.176	0.193	0.185	0.193	0.179	0.193	0.183	0.18	0.213	0.193	0.213	0.195	0.193	0.19	0.211	0.19	0.193	0.193	0.17	0.188	0.193	0.193	0.193	0.185	0.188	0.195	0.195	0.176	0.176	0.169	0.176	0.176	0.171	0.169	0.174	0.183	0.159	0.148	0.143	0.183	0.183	0.175	0.178	0.183	0.186	0.215	0.162
Tanytarsus_BIOUG13734_H03	0.191	0.189	0.186	0.191	0.194	0.191	0.183	0.191	0.191	0.189	0.201	0.191	0.201	0.189	0.191	0.194	0.214	0.194	0.191	0.191	0.18	0.191	0.196	0.191	0.191	0.189	0.191	0.189	0.189	0.175	0.175	0.172	0.175	0.175	0.17	0.168	0.168	0.177	0.154	0.154	0.147	0.182	0.182	0.177	0.179	0.185	0.187	0.201	0.154
Tanytarsus_mendax_BIOUG13738_H10	0.16	0.158	0.144	0.16	0.156	0.16	0.154	0.16	0.156	0.155	0.165	0.16	0.165	0.172	0.16	0.158	0.189	0.156	0.16	0.16	0.148	0.156	0.16	0.16	0.16	0.158	0.156	0.172	0.172	0.152	0.152	0.196	0.153	0.156	0.16	0.158	0.162	0.142	0.136	0.182	0.173	0.184	0.184	0.035	0.039	0.146	0.146	0.174	0.173
Tanytarsus_BIOUG13739_A12	0.189	0.189	0.182	0.189	0.192	0.189	0.183	0.189	0.192	0.19	0.205	0.189	0.205	0.147	0.189	0.191	0.21	0.191	0.189	0.189	0.18	0.191	0.194	0.189	0.189	0.189	0.189	0.147	0.147	0.174	0.174	0.2	0.182	0.185	0.189	0.187	0.187	0.147	0.18	0.19	0.203	0.201	0.201	0.153	0.144	0.197	0.199	0.19	0.168
Tanytarsus_BIOUG13739_B01	0.185	0.185	0.175	0.185	0.187	0.185	0.182	0.185	0.187	0.186	0.198	0.185	0.198	0.149	0.185	0.187	0.21	0.184	0.185	0.185	0.18	0.187	0.189	0.185	0.185	0.185	0.185	0.149	0.149	0.168	0.168	0.193	0.176	0.178	0.182	0.18	0.18	0.147	0.173	0.194	0.201	0.197	0.197	0.142	0.133	0.192	0.195	0.19	0.164
Tanytarsus_BIOUG13739_B04	0.183	0.183	0.176	0.183	0.186	0.183	0.18	0.183	0.186	0.184	0.2	0.183	0.2	0.146	0.183	0.186	0.205	0.185	0.183	0.183	0.177	0.186	0.188	0.183	0.183	0.183	0.183	0.146	0.146	0.165	0.165	0.19	0.172	0.174	0.179	0.176	0.176	0.148	0.172	0.197	0.201	0.202	0.202	0.144	0.135	0.195	0.197	0.192	0.16
Tanytarsus_BIOUG13739_B05	0.189	0.189	0.177	0.189	0.187	0.189	0.191	0.189	0.187	0.186	0.196	0.189	0.196	0.151	0.189	0.187	0.21	0.186	0.189	0.189	0.188	0.187	0.189	0.189	0.189	0.189	0.185	0.151	0.151	0.174	0.174	0.196	0.183	0.185	0.189	0.187	0.192	0.143	0.167	0.192	0.201	0.199	0.199	0.151	0.151	0.202	0.204	0.188	0.172
Tanytarsus_mendax_BIOUG13739_B07	0.16	0.158	0.144	0.16	0.156	0.16	0.151	0.16	0.156	0.155	0.167	0.16	0.167	0.169	0.16	0.158	0.191	0.156	0.16	0.16	0.145	0.156	0.16	0.16	0.16	0.158	0.156	0.169	0.169	0.154	0.154	0.199	0.156	0.158	0.162	0.16	0.164	0.14	0.134	0.184	0.175	0.182	0.182	0.031	0.035	0.146	0.146	0.176	0.176
Tanytarsus_BIOUG13739_B11	0.178	0.178	0.175	0.178	0.18	0.178	0.18	0.178	0.18	0.179	0.196	0.178	0.196	0.149	0.178	0.18	0.21	0.184	0.178	0.178	0.177	0.18	0.182	0.178	0.178	0.178	0.178	0.149	0.149	0.168	0.168	0.187	0.18	0.183	0.187	0.185	0.185	0.152	0.169	0.203	0.207	0.206	0.206	0.142	0.138	0.201	0.199	0.177	0.164
Tanytarsus_BIOUG13739_C12	0.182	0.182	0.177	0.182	0.185	0.182	0.182	0.182	0.185	0.183	0.196	0.182	0.196	0.14	0.182	0.185	0.208	0.186	0.182	0.182	0.182	0.185	0.187	0.182	0.182	0.182	0.182	0.14	0.14	0.165	0.165	0.189	0.178	0.18	0.182	0.18	0.18	0.149	0.168	0.194	0.196	0.192	0.192	0.143	0.139	0.2	0.202	0.17	0.159
Tanytarsus_mendax_BIOUG13739_D07	0.158	0.156	0.142	0.158	0.154	0.158	0.151	0.158	0.154	0.153	0.165	0.158	0.165	0.172	0.158	0.156	0.189	0.154	0.158	0.158	0.145	0.154	0.158	0.158	0.158	0.156	0.154	0.172	0.172	0.152	0.152	0.196	0.153	0.156	0.16	0.158	0.162	0.142	0.136	0.182	0.173	0.184	0.184	0.033	0.037	0.146	0.146	0.174	0.173
Tanytarsus_BIOUG13739_D12	0.178	0.178	0.174	0.178	0.18	0.178	0.18	0.178	0.18	0.179	0.196	0.178	0.196	0.148	0.178	0.18	0.208	0.184	0.178	0.178	0.177	0.18	0.182	0.178	0.178	0.178	0.178	0.148	0.148	0.167	0.167	0.187	0.18	0.182	0.187	0.185	0.185	0.15	0.17	0.204	0.209	0.21	0.21	0.142	0.138	0.203	0.2	0.18	0.164
Tanytarsus_BIOUG13739_E02	0.185	0.185	0.175	0.185	0.187	0.185	0.182	0.185	0.187	0.186	0.198	0.185	0.198	0.149	0.185	0.187	0.21	0.184	0.185	0.185	0.18	0.187	0.189	0.185	0.185	0.185	0.185	0.149	0.149	0.168	0.168	0.193	0.176	0.178	0.182	0.18	0.18	0.147	0.173	0.194	0.201	0.197	0.197	0.142	0.133	0.192	0.195	0.19	0.164
Tanytarsus_BIOUG13739_E03	0.177	0.177	0.174	0.177	0.179	0.177	0.179	0.177	0.179	0.178	0.197	0.177	0.197	0.149	0.177	0.179	0.207	0.184	0.177	0.177	0.176	0.179	0.181	0.177	0.177	0.177	0.177	0.149	0.149	0.166	0.166	0.188	0.179	0.181	0.186	0.184	0.184	0.151	0.171	0.206	0.208	0.211	0.211	0.143	0.139	0.204	0.202	0.181	0.163
Tanytarsus_BIOUG13739_E06	0.178	0.178	0.175	0.178	0.18	0.178	0.18	0.178	0.18	0.179	0.196	0.178	0.196	0.149	0.178	0.18	0.21	0.184	0.178	0.178	0.177	0.18	0.182	0.178	0.178	0.178	0.178	0.149	0.149	0.168	0.168	0.187	0.18	0.183	0.187	0.185	0.185	0.152	0.169	0.203	0.207	0.206	0.206	0.142	0.138	0.201	0.199	0.177	0.164
Tanytarsus_BIOUG13739_E10	0.178	0.178	0.175	0.178	0.18	0.178	0.18	0.178	0.18	0.179	0.196	0.178	0.196	0.149	0.178	0.18	0.21	0.184	0.178	0.178	0.177	0.18	0.182	0.178	0.178	0.178	0.178	0.149	0.149	0.168	0.168	0.187	0.18	0.183	0.187	0.185	0.185	0.152	0.169	0.203	0.207	0.206	0.206	0.142	0.138	0.201	0.199	0.177	0.164
Tanytarsus_BIOUG13739_F03	0.179	0.179	0.173	0.179	0.182	0.179	0.183	0.179	0.182	0.179	0.194	0.179	0.194	0.15	0.179	0.182	0.212	0.182	0.179	0.179	0.18	0.182	0.184	0.179	0.179	0.179	0.179	0.15	0.15	0.167	0.167	0.187	0.184	0.187	0.189	0.187	0.187	0.153	0.166	0.203	0.206	0.197	0.197	0.14	0.135	0.194	0.191	0.179	0.162
Tanytarsus_BIOUG13739_F05	0.187	0.189	0.18	0.189	0.191	0.187	0.186	0.187	0.191	0.19	0.205	0.187	0.205	0.158	0.187	0.189	0.217	0.188	0.187	0.187	0.183	0.189	0.192	0.187	0.187	0.189	0.187	0.158	0.158	0.17	0.17	0.198	0.179	0.177	0.181	0.179	0.179	0.159	0.178	0.196	0.2	0.201	0.201	0.149	0.145	0.204	0.206	0.184	0.167
Tanytarsus_BIOUG13739_G02	0.177	0.177	0.173	0.177	0.179	0.177	0.18	0.177	0.179	0.178	0.195	0.177	0.195	0.148	0.177	0.179	0.207	0.182	0.177	0.177	0.177	0.179	0.181	0.177	0.177	0.177	0.177	0.148	0.148	0.166	0.166	0.186	0.179	0.181	0.186	0.184	0.184	0.149	0.169	0.203	0.208	0.208	0.208	0.141	0.137	0.202	0.199	0.179	0.163
Tanytarsus_BIOUG13739_G07	0.177	0.177	0.173	0.177	0.179	0.177	0.18	0.177	0.179	0.178	0.195	0.177	0.195	0.148	0.177	0.179	0.207	0.182	0.177	0.177	0.177	0.179	0.181	0.177	0.177	0.177	0.177	0.148	0.148	0.166	0.166	0.186	0.179	0.181	0.186	0.184	0.184	0.149	0.169	0.203	0.208	0.208	0.208	0.141	0.137	0.202	0.199	0.179	0.163
Tanytarsus_BIOUG13739_G09	0.179	0.179	0.173	0.179	0.181	0.179	0.182	0.179	0.181	0.18	0.2	0.179	0.2	0.147	0.179	0.181	0.207	0.182	0.179	0.179	0.18	0.181	0.183	0.179	0.179	0.179	0.179	0.147	0.147	0.168	0.168	0.186	0.179	0.181	0.186	0.184	0.184	0.15	0.17	0.199	0.201	0.204	0.204	0.143	0.138	0.197	0.195	0.181	0.163
Tanytarsus_BIOUG13739_G11	0.178	0.178	0.175	0.178	0.18	0.178	0.18	0.178	0.18	0.179	0.196	0.178	0.196	0.149	0.178	0.18	0.21	0.184	0.178	0.178	0.177	0.18	0.182	0.178	0.178	0.178	0.178	0.149	0.149	0.168	0.168	0.187	0.18	0.183	0.187	0.185	0.185	0.152	0.169	0.203	0.207	0.206	0.206	0.142	0.138	0.201	0.199	0.177	0.164
Tanytarsus_BIOUG13739_H02	0.177	0.177	0.168	0.177	0.179	0.177	0.177	0.177	0.179	0.178	0.2	0.177	0.2	0.143	0.177	0.179	0.209	0.178	0.177	0.177	0.174	0.179	0.181	0.177	0.177	0.177	0.177	0.143	0.143	0.17	0.17	0.197	0.175	0.177	0.181	0.179	0.179	0.136	0.175	0.192	0.201	0.206	0.206	0.145	0.145	0.197	0.199	0.192	0.168
Tanytarsus_BIOUG13739_H03	0.178	0.178	0.175	0.178	0.18	0.178	0.18	0.178	0.18	0.179	0.196	0.178	0.196	0.149	0.178	0.18	0.21	0.184	0.178	0.178	0.177	0.18	0.182	0.178	0.178	0.178	0.178	0.149	0.149	0.168	0.168	0.187	0.18	0.183	0.187	0.185	0.185	0.152	0.169	0.203	0.207	0.206	0.206	0.142	0.138	0.201	0.199	0.177	0.164
Tanytarsus_mendax_BIOUG13739_H04	0.165	0.163	0.149	0.165	0.161	0.165	0.157	0.165	0.161	0.16	0.17	0.165	0.17	0.168	0.165	0.163	0.194	0.161	0.165	0.165	0.151	0.161	0.165	0.165	0.165	0.163	0.161	0.168	0.168	0.157	0.157	0.202	0.156	0.159	0.163	0.161	0.165	0.141	0.133	0.183	0.176	0.183	0.183	0.032	0.035	0.147	0.147	0.177	0.181
Tanytarsus_mendax_BIOUG13739_H08	0.159	0.157	0.142	0.159	0.155	0.159	0.152	0.159	0.155	0.153	0.166	0.159	0.166	0.173	0.159	0.157	0.19	0.154	0.159	0.159	0.146	0.155	0.159	0.159	0.159	0.157	0.155	0.173	0.173	0.153	0.153	0.198	0.154	0.156	0.161	0.159	0.163	0.143	0.137	0.183	0.174	0.185	0.185	0.033	0.037	0.147	0.147	0.175	0.174
Tanytarsus_BIOUG13739_H09	0.181	0.181	0.175	0.181	0.184	0.181	0.184	0.181	0.184	0.181	0.198	0.181	0.198	0.148	0.181	0.184	0.215	0.184	0.181	0.181	0.181	0.184	0.186	0.181	0.181	0.181	0.181	0.148	0.148	0.177	0.177	0.191	0.184	0.186	0.189	0.186	0.186	0.158	0.172	0.203	0.205	0.204	0.204	0.147	0.143	0.196	0.194	0.18	0.157
Tanytarsus_mendax_BIOUG13740_A04	0.165	0.163	0.145	0.166	0.161	0.165	0.158	0.165	0.161	0.159	0.17	0.165	0.17	0.166	0.165	0.163	0.198	0.157	0.165	0.165	0.152	0.161	0.165	0.165	0.165	0.163	0.161	0.166	0.166	0.163	0.163	0.19	0.156	0.158	0.16	0.158	0.163	0.143	0.13	0.183	0.179	0.179	0.179	0.033	0.037	0.143	0.143	0.17	0.176
Tanytarsus_mendax_BIOUG13740_A09	0.164	0.162	0.144	0.165	0.16	0.164	0.156	0.164	0.16	0.158	0.169	0.164	0.169	0.16	0.164	0.162	0.197	0.156	0.164	0.164	0.149	0.16	0.164	0.164	0.164	0.162	0.16	0.16	0.16	0.16	0.16	0.198	0.153	0.155	0.16	0.157	0.162	0.141	0.126	0.178	0.174	0.176	0.176	0.031	0.035	0.141	0.141	0.17	0.174
Tanytarsus_BIOUG13740_A10	0.177	0.178	0.174	0.177	0.18	0.177	0.18	0.177	0.18	0.179	0.201	0.177	0.201	0.152	0.177	0.18	0.211	0.183	0.177	0.177	0.177	0.18	0.182	0.177	0.177	0.178	0.177	0.152	0.152	0.166	0.166	0.189	0.18	0.182	0.187	0.185	0.185	0.151	0.169	0.205	0.21	0.21	0.21	0.141	0.136	0.205	0.205	0.184	0.164
Tanytarsus_BIOUG13740_A11	0.18	0.18	0.174	0.179	0.182	0.18	0.182	0.18	0.182	0.18	0.206	0.18	0.206	0.151	0.18	0.182	0.211	0.183	0.18	0.18	0.18	0.182	0.184	0.18	0.18	0.18	0.18	0.151	0.151	0.168	0.168	0.189	0.18	0.182	0.187	0.184	0.184	0.152	0.171	0.2	0.203	0.206	0.206	0.142	0.137	0.201	0.201	0.186	0.163
Tanytarsus_BIOUG13740_A12	0.19	0.19	0.187	0.19	0.193	0.19	0.187	0.19	0.193	0.192	0.2	0.19	0.2	0.145	0.19	0.193	0.2	0.196	0.19	0.19	0.184	0.193	0.195	0.19	0.19	0.19	0.19	0.145	0.145	0.165	0.165	0.205	0.176	0.178	0.188	0.19	0.186	0.151	0.163	0.197	0.204	0.207	0.207	0.155	0.15	0.21	0.21	0.188	0.169
Tanytarsus_BIOUG13740_B05	0.18	0.18	0.174	0.18	0.182	0.18	0.182	0.18	0.182	0.181	0.201	0.18	0.201	0.147	0.18	0.182	0.209	0.184	0.18	0.18	0.18	0.182	0.185	0.18	0.18	0.18	0.18	0.147	0.147	0.169	0.169	0.187	0.18	0.182	0.187	0.185	0.185	0.151	0.171	0.2	0.202	0.205	0.205	0.143	0.139	0.198	0.196	0.182	0.164
Tanytarsus_BIOUG13740_B06	0.19	0.193	0.176	0.191	0.19	0.19	0.193	0.19	0.19	0.189	0.204	0.19	0.204	0.158	0.19	0.188	0.214	0.185	0.19	0.19	0.193	0.188	0.19	0.19	0.19	0.193	0.186	0.158	0.158	0.168	0.168	0.199	0.179	0.177	0.181	0.179	0.184	0.155	0.182	0.201	0.206	0.202	0.202	0.149	0.149	0.214	0.216	0.192	0.179
Tanytarsus_wirthi_BIOUG13740_B07	0.173	0.171	0.167	0.173	0.169	0.173	0.167	0.173	0.169	0.166	0.181	0.173	0.181	0.186	0.173	0.171	0.19	0.169	0.173	0.173	0.159	0.173	0.169	0.173	0.173	0.171	0.169	0.186	0.186	0.135	0.135	0.174	0.165	0.163	0.167	0.167	0.169	0.154	0.121	0.186	0.182	0.184	0.184	0.095	0.097	0.169	0.169	0.16	0.207
Tanytarsus_mendax_BIOUG13740_B12	0.155	0.153	0.138	0.155	0.15	0.155	0.151	0.155	0.15	0.149	0.166	0.155	0.166	0.173	0.155	0.153	0.19	0.15	0.155	0.155	0.145	0.15	0.155	0.155	0.155	0.153	0.15	0.173	0.173	0.153	0.153	0.194	0.154	0.156	0.161	0.159	0.163	0.14	0.136	0.182	0.174	0.183	0.183	0.034	0.037	0.146	0.146	0.172	0.174
Tanytarsus_mendax_BIOUG13740_C01	0.167	0.168	0.156	0.167	0.17	0.167	0.16	0.167	0.17	0.169	0.172	0.167	0.172	0.171	0.167	0.17	0.208	0.165	0.167	0.167	0.156	0.167	0.172	0.167	0.167	0.168	0.167	0.171	0.171	0.157	0.157	0.2	0.154	0.156	0.165	0.163	0.163	0.133	0.129	0.17	0.168	0.166	0.166	0.026	0.032	0.16	0.16	0.166	0.177
Tanytarsus_mendax_BIOUG13740_C04	0.171	0.164	0.159	0.171	0.166	0.171	0.167	0.171	0.166	0.165	0.169	0.171	0.169	0.162	0.171	0.173	0.201	0.171	0.171	0.171	0.156	0.171	0.176	0.171	0.171	0.164	0.171	0.162	0.162	0.155	0.155	0.184	0.153	0.151	0.16	0.162	0.157	0.144	0.13	0.173	0.175	0.177	0.177	0.031	0.031	0.162	0.162	0.16	0.186
Tanytarsus_BIOUG13740_C05	0.184	0.186	0.173	0.184	0.188	0.184	0.183	0.184	0.188	0.187	0.204	0.184	0.204	0.158	0.184	0.186	0.209	0.182	0.184	0.184	0.182	0.186	0.188	0.184	0.184	0.186	0.184	0.158	0.158	0.17	0.17	0.195	0.179	0.177	0.181	0.179	0.179	0.157	0.179	0.203	0.205	0.201	0.201	0.152	0.148	0.206	0.209	0.19	0.166
Tanytarsus_BIOUG13740_C11	0.185	0.185	0.178	0.185	0.188	0.185	0.189	0.185	0.188	0.187	0.201	0.185	0.201	0.144	0.185	0.188	0.209	0.187	0.185	0.185	0.189	0.188	0.19	0.185	0.185	0.185	0.185	0.144	0.144	0.161	0.161	0.189	0.181	0.183	0.187	0.185	0.185	0.142	0.17	0.189	0.198	0.201	0.201	0.145	0.134	0.187	0.19	0.19	0.169
Tanytarsus_BIOUG13740_C12	0.177	0.177	0.174	0.177	0.18	0.177	0.18	0.177	0.18	0.178	0.195	0.177	0.195	0.148	0.177	0.179	0.207	0.183	0.177	0.177	0.177	0.179	0.182	0.177	0.177	0.177	0.177	0.148	0.148	0.166	0.166	0.186	0.179	0.182	0.186	0.184	0.184	0.149	0.169	0.204	0.208	0.209	0.209	0.142	0.137	0.202	0.2	0.179	0.164
Tanytarsus_BIOUG13740_D02	0.186	0.186	0.178	0.186	0.188	0.186	0.185	0.186	0.188	0.187	0.197	0.186	0.197	0.143	0.186	0.188	0.212	0.187	0.186	0.186	0.185	0.188	0.19	0.186	0.186	0.186	0.186	0.143	0.143	0.168	0.168	0.195	0.183	0.186	0.188	0.186	0.186	0.146	0.173	0.196	0.201	0.197	0.197	0.143	0.139	0.202	0.204	0.177	0.165
Tanytarsus_BIOUG13740_D03	0.182	0.182	0.168	0.182	0.179	0.182	0.191	0.182	0.179	0.178	0.199	0.182	0.199	0.152	0.182	0.179	0.217	0.175	0.182	0.182	0.19	0.179	0.182	0.182	0.182	0.182	0.177	0.152	0.152	0.17	0.17	0.189	0.177	0.175	0.18	0.177	0.182	0.158	0.182	0.196	0.201	0.191	0.191	0.143	0.143	0.217	0.217	0.189	0.167
Tanytarsus_BIOUG13740_D06	0.18	0.18	0.174	0.179	0.182	0.18	0.182	0.18	0.182	0.18	0.206	0.18	0.206	0.151	0.18	0.182	0.211	0.183	0.18	0.18	0.18	0.182	0.184	0.18	0.18	0.18	0.18	0.151	0.151	0.168	0.168	0.189	0.18	0.182	0.187	0.184	0.184	0.152	0.171	0.2	0.203	0.206	0.206	0.142	0.137	0.201	0.201	0.186	0.163
Tanytarsus_mendax_BIOUG13740_D07	0.16	0.157	0.141	0.159	0.155	0.16	0.152	0.16	0.155	0.154	0.169	0.16	0.169	0.176	0.16	0.157	0.197	0.154	0.16	0.16	0.146	0.155	0.16	0.16	0.16	0.157	0.155	0.176	0.176	0.157	0.157	0.196	0.157	0.159	0.164	0.162	0.166	0.144	0.14	0.189	0.179	0.186	0.186	0.033	0.037	0.151	0.151	0.176	0.179
Tanytarsus_BIOUG13740_D08	0.177	0.178	0.174	0.177	0.18	0.177	0.18	0.177	0.18	0.179	0.201	0.177	0.201	0.152	0.177	0.18	0.211	0.183	0.177	0.177	0.177	0.18	0.182	0.177	0.177	0.178	0.177	0.152	0.152	0.166	0.166	0.189	0.18	0.182	0.187	0.185	0.185	0.151	0.169	0.205	0.21	0.21	0.21	0.141	0.136	0.205	0.205	0.184	0.164
Tanytarsus_mendax_BIOUG13740_D09	0.165	0.165	0.154	0.165	0.167	0.165	0.159	0.165	0.167	0.166	0.172	0.165	0.172	0.173	0.165	0.167	0.208	0.164	0.165	0.165	0.155	0.165	0.169	0.165	0.165	0.165	0.165	0.173	0.173	0.156	0.156	0.195	0.154	0.156	0.165	0.163	0.163	0.131	0.129	0.171	0.169	0.165	0.165	0.026	0.032	0.161	0.161	0.165	0.178
Tanytarsus_BIOUG13740_D12	0.188	0.188	0.178	0.188	0.191	0.188	0.193	0.188	0.191	0.189	0.197	0.188	0.197	0.152	0.188	0.19	0.212	0.19	0.188	0.188	0.191	0.19	0.193	0.188	0.188	0.188	0.188	0.152	0.152	0.172	0.172	0.195	0.188	0.19	0.19	0.188	0.188	0.152	0.177	0.197	0.201	0.207	0.207	0.146	0.141	0.202	0.202	0.185	0.167
Tanytarsus_BIOUG13740_E03	0.186	0.186	0.178	0.186	0.188	0.186	0.188	0.186	0.188	0.187	0.2	0.186	0.2	0.148	0.186	0.188	0.22	0.187	0.186	0.186	0.185	0.188	0.191	0.186	0.186	0.186	0.186	0.148	0.148	0.167	0.167	0.202	0.179	0.181	0.186	0.183	0.183	0.149	0.165	0.194	0.199	0.199	0.199	0.144	0.139	0.207	0.207	0.195	0.174
Tanytarsus_BIOUG13740_E04	0.178	0.178	0.175	0.178	0.18	0.178	0.18	0.178	0.18	0.179	0.196	0.178	0.196	0.149	0.178	0.18	0.21	0.184	0.178	0.178	0.177	0.18	0.182	0.178	0.178	0.178	0.178	0.149	0.149	0.168	0.168	0.187	0.18	0.183	0.187	0.185	0.185	0.152	0.169	0.203	0.207	0.206	0.206	0.142	0.138	0.201	0.199	0.177	0.164
Tanytarsus_BIOUG13776_A07	0.167	0.16	0.158	0.169	0.165	0.167	0.169	0.167	0.163	0.161	0.176	0.167	0.176	0.171	0.167	0.169	0.19	0.172	0.167	0.167	0.161	0.167	0.171	0.167	0.167	0.16	0.167	0.171	0.171	0.171	0.171	0.168	0.16	0.162	0.162	0.165	0.16	0.166	0.161	0.144	0.14	0.172	0.172	0.185	0.185	0.186	0.188	0.164	0.17
Tanytarsus_BIOUG13776_B08	0.196	0.194	0.187	0.197	0.198	0.196	0.185	0.196	0.196	0.194	0.213	0.196	0.213	0.191	0.196	0.198	0.216	0.195	0.196	0.196	0.182	0.196	0.201	0.196	0.196	0.194	0.196	0.191	0.191	0.18	0.18	0.173	0.183	0.183	0.18	0.178	0.178	0.179	0.161	0.161	0.156	0.188	0.188	0.183	0.181	0.191	0.193	0.206	0.161
Tanytarsus_BIOUG13776_D12	0.174	0.167	0.161	0.174	0.172	0.174	0.175	0.174	0.17	0.167	0.173	0.174	0.173	0.174	0.174	0.177	0.18	0.177	0.174	0.174	0.166	0.174	0.179	0.174	0.174	0.167	0.174	0.174	0.174	0.165	0.165	0.173	0.165	0.167	0.165	0.167	0.162	0.165	0.162	0.137	0.132	0.17	0.17	0.179	0.179	0.177	0.179	0.165	0.172
Tanytarsus_BIOUG13776_G04	0.167	0.16	0.158	0.169	0.165	0.167	0.169	0.167	0.163	0.161	0.176	0.167	0.176	0.171	0.167	0.169	0.19	0.172	0.167	0.167	0.161	0.167	0.171	0.167	0.167	0.16	0.167	0.171	0.171	0.171	0.171	0.168	0.16	0.162	0.162	0.165	0.16	0.166	0.161	0.144	0.14	0.172	0.172	0.185	0.185	0.186	0.188	0.164	0.17
Tanytarsus_BIOUG13776_G09	0.167	0.16	0.156	0.169	0.165	0.167	0.172	0.167	0.163	0.161	0.178	0.167	0.178	0.171	0.167	0.169	0.192	0.172	0.167	0.167	0.163	0.167	0.171	0.167	0.167	0.16	0.167	0.171	0.171	0.171	0.171	0.168	0.162	0.165	0.165	0.167	0.162	0.166	0.163	0.144	0.14	0.175	0.175	0.187	0.192	0.186	0.188	0.166	0.174
Tanytarsus_BIOUG13777_B09	0.191	0.189	0.182	0.192	0.194	0.191	0.182	0.191	0.191	0.189	0.213	0.191	0.213	0.187	0.191	0.194	0.214	0.191	0.191	0.191	0.179	0.191	0.196	0.191	0.191	0.189	0.191	0.187	0.187	0.178	0.178	0.166	0.185	0.185	0.183	0.18	0.18	0.174	0.161	0.159	0.154	0.185	0.185	0.183	0.181	0.186	0.188	0.209	0.161
Tanytarsus_BIOUG13777_C06	0.191	0.189	0.187	0.194	0.194	0.191	0.177	0.191	0.191	0.188	0.21	0.191	0.21	0.187	0.191	0.194	0.22	0.195	0.191	0.191	0.174	0.191	0.196	0.191	0.191	0.189	0.191	0.187	0.187	0.183	0.183	0.167	0.181	0.181	0.179	0.176	0.176	0.177	0.16	0.164	0.16	0.19	0.19	0.183	0.183	0.195	0.197	0.199	0.166
Tanytarsus_BIOUG13777_H08	0.187	0.185	0.177	0.189	0.185	0.187	0.175	0.187	0.182	0.179	0.2	0.187	0.2	0.185	0.187	0.185	0.217	0.186	0.187	0.187	0.172	0.182	0.187	0.187	0.187	0.185	0.182	0.185	0.185	0.172	0.172	0.161	0.176	0.176	0.174	0.172	0.176	0.173	0.151	0.157	0.155	0.183	0.183	0.177	0.179	0.19	0.193	0.201	0.162
Tanytarsus_BIOUG13778_B12	0.196	0.194	0.184	0.197	0.198	0.196	0.188	0.196	0.196	0.194	0.203	0.196	0.203	0.187	0.196	0.198	0.204	0.195	0.196	0.196	0.185	0.196	0.201	0.196	0.196	0.194	0.196	0.187	0.187	0.169	0.169	0.166	0.18	0.18	0.178	0.176	0.176	0.179	0.158	0.158	0.152	0.174	0.174	0.178	0.178	0.181	0.184	0.201	0.156
Tanytarsus_BIOUG13838_E02	0.166	0.16	0.153	0.167	0.164	0.166	0.174	0.166	0.162	0.16	0.176	0.166	0.176	0.169	0.166	0.169	0.193	0.168	0.166	0.166	0.165	0.166	0.171	0.166	0.166	0.16	0.166	0.169	0.169	0.173	0.173	0.167	0.155	0.157	0.157	0.16	0.155	0.163	0.154	0.137	0.134	0.167	0.167	0.183	0.187	0.183	0.186	0.156	0.172
Tanytarsus_BIOUG13839_G07	0.166	0.159	0.156	0.168	0.164	0.166	0.169	0.166	0.161	0.159	0.181	0.166	0.181	0.168	0.166	0.168	0.197	0.172	0.166	0.166	0.161	0.166	0.171	0.166	0.166	0.159	0.166	0.168	0.168	0.168	0.168	0.169	0.154	0.156	0.161	0.164	0.159	0.164	0.151	0.133	0.131	0.161	0.161	0.178	0.182	0.18	0.18	0.166	0.175
Tanytarsus_BIOUG13840_F03	0.17	0.163	0.159	0.17	0.168	0.17	0.172	0.17	0.165	0.163	0.172	0.17	0.172	0.167	0.17	0.172	0.187	0.173	0.17	0.17	0.163	0.17	0.174	0.17	0.17	0.163	0.17	0.167	0.167	0.172	0.172	0.17	0.158	0.161	0.161	0.163	0.158	0.161	0.156	0.141	0.136	0.172	0.172	0.185	0.19	0.184	0.186	0.163	0.167
Tanytarsus_BIOUG13840_F08	0.172	0.165	0.161	0.172	0.17	0.172	0.172	0.172	0.167	0.165	0.17	0.172	0.17	0.167	0.172	0.174	0.173	0.174	0.172	0.172	0.162	0.172	0.177	0.172	0.172	0.165	0.172	0.167	0.167	0.165	0.165	0.173	0.16	0.162	0.16	0.162	0.158	0.163	0.165	0.13	0.126	0.172	0.172	0.174	0.174	0.17	0.172	0.16	0.165
Tanytarsus_BIOUG13850_E12	0.18	0.176	0.172	0.182	0.176	0.18	0.175	0.18	0.174	0.17	0.182	0.18	0.182	0.185	0.18	0.178	0.212	0.179	0.18	0.18	0.169	0.176	0.18	0.18	0.18	0.176	0.176	0.185	0.185	0.169	0.169	0.154	0.172	0.172	0.174	0.172	0.176	0.181	0.147	0.153	0.151	0.181	0.181	0.17	0.174	0.188	0.19	0.19	0.162
Tanytarsus_BIOUG13856_F04	0.193	0.186	0.181	0.193	0.19	0.193	0.193	0.193	0.188	0.186	0.191	0.193	0.191	0.154	0.193	0.195	0.203	0.19	0.193	0.193	0.182	0.193	0.198	0.193	0.193	0.186	0.193	0.154	0.154	0.144	0.144	0.174	0.171	0.169	0.174	0.174	0.171	0.156	0.149	0.178	0.174	0.179	0.179	0.127	0.121	0.167	0.167	0.182	0.185
Tanytarsus_wirthi_BIOUG13868_A06	0.174	0.172	0.165	0.174	0.17	0.174	0.17	0.174	0.17	0.167	0.182	0.174	0.182	0.185	0.174	0.172	0.189	0.17	0.174	0.174	0.161	0.174	0.169	0.174	0.174	0.172	0.169	0.185	0.185	0.137	0.137	0.179	0.167	0.165	0.167	0.167	0.17	0.155	0.121	0.184	0.177	0.18	0.18	0.094	0.096	0.168	0.168	0.162	0.205
Tanytarsus_wirthi_BIOUG13868_B02	0.17	0.168	0.165	0.17	0.166	0.17	0.166	0.17	0.166	0.163	0.182	0.17	0.182	0.185	0.17	0.168	0.189	0.167	0.17	0.17	0.157	0.17	0.166	0.17	0.17	0.168	0.166	0.185	0.185	0.134	0.134	0.175	0.164	0.162	0.166	0.166	0.168	0.157	0.121	0.186	0.18	0.182	0.182	0.096	0.098	0.169	0.169	0.159	0.205
Tanytarsus_mendax_BIOUG13868_B04	0.164	0.162	0.144	0.165	0.16	0.164	0.156	0.164	0.16	0.158	0.169	0.164	0.169	0.161	0.164	0.162	0.194	0.156	0.164	0.164	0.149	0.16	0.164	0.164	0.164	0.162	0.16	0.161	0.161	0.16	0.16	0.203	0.157	0.159	0.164	0.162	0.166	0.141	0.126	0.178	0.174	0.181	0.181	0.031	0.035	0.141	0.141	0.17	0.178
Tanytarsus_wirthi_BIOUG13868_B05	0.171	0.169	0.165	0.171	0.166	0.171	0.166	0.171	0.166	0.163	0.18	0.171	0.18	0.183	0.171	0.168	0.189	0.167	0.171	0.171	0.158	0.171	0.166	0.171	0.171	0.169	0.166	0.183	0.183	0.135	0.135	0.173	0.164	0.162	0.166	0.166	0.169	0.155	0.12	0.184	0.18	0.18	0.18	0.095	0.097	0.167	0.167	0.157	0.205
Tanytarsus_mendax_BIOUG13868_B06	0.161	0.159	0.142	0.161	0.157	0.161	0.154	0.161	0.157	0.155	0.168	0.161	0.168	0.164	0.161	0.159	0.193	0.155	0.161	0.161	0.148	0.157	0.161	0.161	0.161	0.159	0.157	0.164	0.164	0.157	0.157	0.197	0.156	0.159	0.163	0.161	0.165	0.137	0.129	0.178	0.174	0.181	0.181	0.031	0.035	0.141	0.141	0.17	0.183
Tanytarsus_mendax_BIOUG13868_B07	0.16	0.158	0.142	0.16	0.156	0.16	0.154	0.16	0.156	0.155	0.165	0.16	0.165	0.168	0.16	0.158	0.19	0.154	0.16	0.16	0.148	0.156	0.16	0.16	0.16	0.158	0.156	0.168	0.168	0.154	0.154	0.193	0.154	0.156	0.16	0.158	0.162	0.144	0.134	0.178	0.172	0.181	0.181	0.032	0.036	0.142	0.142	0.173	0.174
Tanytarsus_mendax_BIOUG13868_C09	0.162	0.16	0.142	0.163	0.158	0.162	0.156	0.162	0.158	0.156	0.167	0.162	0.167	0.167	0.162	0.16	0.192	0.154	0.162	0.162	0.149	0.158	0.162	0.162	0.162	0.16	0.158	0.167	0.167	0.158	0.158	0.196	0.155	0.157	0.162	0.16	0.164	0.148	0.133	0.181	0.174	0.181	0.181	0.033	0.037	0.143	0.143	0.172	0.172
Tanytarsus_mendax_BIOUG13868_C10	0.159	0.157	0.142	0.159	0.155	0.159	0.152	0.159	0.155	0.153	0.166	0.159	0.166	0.173	0.159	0.157	0.19	0.154	0.159	0.159	0.146	0.155	0.159	0.159	0.159	0.157	0.155	0.173	0.173	0.153	0.153	0.198	0.154	0.156	0.161	0.159	0.163	0.143	0.137	0.183	0.174	0.185	0.185	0.033	0.037	0.147	0.147	0.175	0.174
Tanytarsus_BIOUG13868_C12	0.178	0.178	0.175	0.178	0.18	0.178	0.18	0.178	0.18	0.179	0.196	0.178	0.196	0.149	0.178	0.18	0.21	0.184	0.178	0.178	0.177	0.18	0.182	0.178	0.178	0.178	0.178	0.149	0.149	0.168	0.168	0.187	0.18	0.183	0.187	0.185	0.185	0.152	0.169	0.203	0.207	0.206	0.206	0.142	0.138	0.201	0.199	0.177	0.164
Tanytarsus_mendax_BIOUG13868_E02	0.154	0.15	0.148	0.153	0.152	0.154	0.152	0.154	0.152	0.15	0.158	0.154	0.158	0.164	0.154	0.156	0.194	0.151	0.154	0.154	0.141	0.158	0.158	0.154	0.154	0.15	0.154	0.164	0.164	0.137	0.137	0.175	0.147	0.149	0.158	0.16	0.156	0.143	0.125	0.173	0.169	0.175	0.175	0.032	0.03	0.139	0.139	0.16	0.18
Tanytarsus_mendax_BIOUG13868_F08	0.158	0.156	0.142	0.158	0.154	0.158	0.151	0.158	0.154	0.153	0.165	0.158	0.165	0.172	0.158	0.156	0.189	0.154	0.158	0.158	0.145	0.154	0.158	0.158	0.158	0.156	0.154	0.172	0.172	0.152	0.152	0.196	0.153	0.156	0.16	0.158	0.162	0.142	0.136	0.182	0.173	0.184	0.184	0.033	0.037	0.146	0.146	0.174	0.173
Tanytarsus_mendax_BIOUG13868_G04	0.153	0.149	0.147	0.153	0.151	0.153	0.152	0.153	0.151	0.15	0.157	0.153	0.157	0.163	0.153	0.155	0.193	0.15	0.153	0.153	0.141	0.157	0.157	0.153	0.153	0.149	0.153	0.163	0.163	0.136	0.136	0.174	0.146	0.149	0.157	0.159	0.155	0.142	0.124	0.172	0.168	0.174	0.174	0.032	0.03	0.138	0.138	0.159	0.179
Tanytarsus_wirthi_BIOUG13868_G07	0.174	0.165	0.158	0.174	0.163	0.174	0.17	0.174	0.163	0.16	0.181	0.174	0.181	0.175	0.174	0.172	0.186	0.17	0.174	0.174	0.159	0.17	0.17	0.174	0.174	0.165	0.17	0.175	0.175	0.138	0.138	0.176	0.165	0.163	0.172	0.172	0.174	0.158	0.131	0.181	0.181	0.181	0.181	0.093	0.095	0.173	0.173	0.153	0.201
Tanytarsus_mendax_BIOUG13868_G08	0.165	0.163	0.145	0.166	0.161	0.165	0.158	0.165	0.161	0.159	0.172	0.165	0.172	0.166	0.165	0.163	0.198	0.157	0.165	0.165	0.152	0.16	0.165	0.165	0.165	0.163	0.16	0.166	0.166	0.163	0.163	0.197	0.156	0.158	0.162	0.16	0.165	0.143	0.13	0.183	0.178	0.178	0.178	0.03	0.033	0.145	0.145	0.172	0.178
Tanytarsus_mendax_BIOUG13868_G10	0.159	0.157	0.142	0.159	0.155	0.159	0.152	0.159	0.155	0.153	0.166	0.159	0.166	0.173	0.159	0.157	0.19	0.154	0.159	0.159	0.146	0.155	0.159	0.159	0.159	0.157	0.155	0.173	0.173	0.153	0.153	0.198	0.154	0.156	0.161	0.159	0.163	0.143	0.137	0.183	0.174	0.185	0.185	0.033	0.037	0.147	0.147	0.175	0.174
Tanytarsus_mendax_BIOUG13868_H03	0.166	0.166	0.154	0.165	0.168	0.166	0.159	0.166	0.168	0.166	0.177	0.166	0.177	0.171	0.166	0.168	0.205	0.164	0.166	0.166	0.156	0.166	0.17	0.166	0.166	0.166	0.166	0.171	0.171	0.157	0.157	0.194	0.15	0.152	0.161	0.159	0.159	0.135	0.129	0.169	0.165	0.165	0.165	0.029	0.035	0.159	0.159	0.165	0.178
Tanytarsus_mendax_BIOUG13869_A04	0.167	0.164	0.149	0.165	0.167	0.167	0.158	0.167	0.167	0.162	0.174	0.167	0.174	0.163	0.167	0.169	0.192	0.161	0.167	0.167	0.152	0.167	0.171	0.167	0.167	0.164	0.167	0.163	0.163	0.167	0.167	0.205	0.16	0.162	0.162	0.16	0.16	0.145	0.13	0.185	0.181	0.183	0.183	0.033	0.033	0.139	0.139	0.172	0.176
Tanytarsus_mendax_BIOUG13869_B06	0.168	0.168	0.156	0.167	0.17	0.168	0.16	0.168	0.17	0.169	0.174	0.168	0.174	0.17	0.168	0.17	0.206	0.165	0.168	0.168	0.157	0.168	0.172	0.168	0.168	0.168	0.168	0.17	0.17	0.157	0.157	0.2	0.152	0.154	0.163	0.161	0.161	0.133	0.129	0.17	0.168	0.168	0.168	0.028	0.033	0.16	0.16	0.166	0.179
Tanytarsus_mendax_BIOUG13869_B12	0.167	0.164	0.149	0.166	0.162	0.167	0.159	0.167	0.162	0.16	0.174	0.167	0.174	0.172	0.167	0.164	0.203	0.16	0.167	0.167	0.153	0.162	0.167	0.167	0.167	0.164	0.162	0.172	0.172	0.167	0.167	0.197	0.159	0.162	0.166	0.164	0.169	0.146	0.135	0.183	0.178	0.18	0.18	0.031	0.035	0.146	0.146	0.174	0.183
Tanytarsus_BIOUG13869_C07	0.187	0.185	0.177	0.186	0.187	0.185	0.183	0.185	0.187	0.187	0.192	0.185	0.192	0.158	0.185	0.187	0.207	0.186	0.185	0.185	0.18	0.187	0.189	0.185	0.187	0.185	0.185	0.158	0.158	0.164	0.167	0.197	0.175	0.177	0.181	0.179	0.179	0.15	0.172	0.192	0.198	0.199	0.199	0.143	0.135	0.19	0.192	0.188	0.161
Tanytarsus_mendax_BIOUG13869_C08	0.16	0.158	0.142	0.16	0.156	0.16	0.154	0.16	0.156	0.155	0.165	0.16	0.165	0.168	0.16	0.158	0.19	0.154	0.16	0.16	0.148	0.156	0.16	0.16	0.16	0.158	0.156	0.168	0.168	0.154	0.154	0.193	0.154	0.156	0.16	0.158	0.162	0.144	0.134	0.178	0.172	0.181	0.181	0.032	0.036	0.142	0.142	0.173	0.174
Tanytarsus_mendax_BIOUG13869_C09	0.163	0.161	0.142	0.163	0.158	0.163	0.158	0.163	0.158	0.156	0.168	0.163	0.168	0.17	0.163	0.161	0.193	0.155	0.163	0.163	0.152	0.158	0.163	0.163	0.163	0.161	0.158	0.17	0.17	0.158	0.158	0.192	0.156	0.158	0.162	0.16	0.165	0.147	0.134	0.183	0.176	0.181	0.181	0.035	0.039	0.145	0.145	0.172	0.174
Tanytarsus_wirthi_BIOUG13869_E01	0.177	0.175	0.172	0.177	0.173	0.177	0.168	0.177	0.173	0.169	0.18	0.177	0.18	0.187	0.177	0.175	0.191	0.174	0.177	0.177	0.163	0.173	0.173	0.177	0.177	0.175	0.173	0.187	0.187	0.135	0.135	0.177	0.162	0.16	0.164	0.164	0.166	0.161	0.123	0.186	0.18	0.182	0.182	0.096	0.098	0.174	0.174	0.159	0.205
Tanytarsus_BIOUG13869_E03	0.186	0.191	0.178	0.186	0.191	0.186	0.187	0.186	0.189	0.185	0.204	0.186	0.204	0.194	0.186	0.184	0.229	0.178	0.186	0.186	0.19	0.184	0.186	0.186	0.186	0.191	0.186	0.194	0.194	0.182	0.182	0.18	0.191	0.189	0.189	0.189	0.191	0.178	0.175	0.173	0.161	0.173	0.173	0.168	0.168	0.184	0.184	0.185	0.196
Tanytarsus_BIOUG13869_E04	0.186	0.195	0.187	0.186	0.2	0.186	0.19	0.186	0.198	0.194	0.21	0.186	0.21	0.189	0.186	0.189	0.226	0.183	0.186	0.186	0.193	0.189	0.191	0.186	0.186	0.195	0.191	0.189	0.189	0.185	0.185	0.183	0.187	0.184	0.184	0.184	0.182	0.18	0.177	0.186	0.17	0.184	0.184	0.166	0.162	0.188	0.188	0.182	0.201
Tanytarsus_mendax_BIOUG13869_E11	0.163	0.161	0.142	0.163	0.158	0.163	0.158	0.163	0.158	0.156	0.168	0.163	0.168	0.17	0.163	0.161	0.193	0.155	0.163	0.163	0.152	0.158	0.163	0.163	0.163	0.161	0.158	0.17	0.17	0.158	0.158	0.192	0.156	0.158	0.162	0.16	0.165	0.147	0.134	0.183	0.176	0.181	0.181	0.035	0.039	0.145	0.145	0.172	0.174
Tanytarsus_mendax_BIOUG13869_F08	0.158	0.156	0.142	0.158	0.154	0.158	0.151	0.158	0.154	0.152	0.163	0.158	0.163	0.168	0.158	0.156	0.191	0.154	0.158	0.158	0.144	0.154	0.158	0.158	0.158	0.156	0.154	0.168	0.168	0.158	0.158	0.197	0.153	0.156	0.158	0.156	0.16	0.148	0.133	0.182	0.175	0.182	0.182	0.034	0.037	0.141	0.141	0.173	0.168
Tanytarsus_mendax_BIOUG13869_G07	0.165	0.165	0.154	0.165	0.167	0.165	0.159	0.165	0.167	0.166	0.174	0.165	0.174	0.172	0.165	0.167	0.206	0.164	0.165	0.165	0.155	0.165	0.17	0.165	0.165	0.165	0.165	0.172	0.172	0.157	0.157	0.195	0.152	0.154	0.163	0.16	0.16	0.131	0.129	0.171	0.169	0.167	0.167	0.028	0.034	0.161	0.161	0.165	0.18
Tanytarsus_mendax_BIOUG13869_G09	0.167	0.165	0.151	0.167	0.163	0.167	0.156	0.167	0.163	0.161	0.172	0.167	0.172	0.168	0.167	0.165	0.2	0.163	0.167	0.167	0.15	0.163	0.167	0.167	0.167	0.165	0.163	0.168	0.168	0.167	0.167	0.202	0.153	0.156	0.158	0.156	0.16	0.144	0.128	0.186	0.182	0.184	0.184	0.034	0.037	0.146	0.146	0.178	0.177
Tanytarsus_BIOUG13869_H01	0.178	0.178	0.175	0.178	0.18	0.178	0.18	0.178	0.18	0.179	0.196	0.178	0.196	0.149	0.178	0.18	0.21	0.184	0.178	0.178	0.177	0.18	0.182	0.178	0.178	0.178	0.178	0.149	0.149	0.168	0.168	0.187	0.18	0.183	0.187	0.185	0.185	0.152	0.169	0.203	0.207	0.206	0.206	0.142	0.138	0.201	0.199	0.177	0.164
Tanytarsus_mendax_BIOUG13870_A05	0.159	0.157	0.142	0.159	0.155	0.159	0.152	0.159	0.155	0.153	0.166	0.159	0.166	0.173	0.159	0.157	0.19	0.154	0.159	0.159	0.146	0.155	0.159	0.159	0.159	0.157	0.155	0.173	0.173	0.153	0.153	0.198	0.154	0.156	0.161	0.159	0.163	0.143	0.137	0.183	0.174	0.185	0.185	0.033	0.037	0.147	0.147	0.175	0.174
Tanytarsus_mendax_BIOUG13870_B02	0.153	0.149	0.148	0.153	0.151	0.153	0.151	0.153	0.151	0.15	0.157	0.153	0.157	0.163	0.153	0.155	0.193	0.151	0.153	0.153	0.14	0.157	0.157	0.153	0.153	0.149	0.153	0.163	0.163	0.136	0.136	0.174	0.146	0.149	0.157	0.159	0.155	0.142	0.124	0.172	0.168	0.174	0.174	0.032	0.03	0.138	0.138	0.159	0.179
Tanytarsus_BIOUG13870_B06	0.178	0.178	0.175	0.178	0.18	0.178	0.18	0.178	0.18	0.179	0.196	0.178	0.196	0.149	0.178	0.18	0.21	0.184	0.178	0.178	0.177	0.18	0.182	0.178	0.178	0.178	0.178	0.149	0.149	0.168	0.168	0.187	0.18	0.183	0.187	0.185	0.185	0.152	0.169	0.203	0.207	0.206	0.206	0.142	0.138	0.201	0.199	0.177	0.164
Tanytarsus_mendax_BIOUG13870_D02	0.163	0.161	0.144	0.162	0.158	0.163	0.156	0.163	0.158	0.157	0.165	0.163	0.165	0.168	0.163	0.16	0.19	0.156	0.163	0.163	0.15	0.158	0.163	0.163	0.163	0.161	0.158	0.168	0.168	0.154	0.154	0.193	0.154	0.156	0.16	0.158	0.162	0.144	0.134	0.178	0.172	0.181	0.181	0.034	0.038	0.142	0.142	0.173	0.174
Tanytarsus_mendax_BIOUG13870_D06	0.169	0.167	0.149	0.17	0.164	0.169	0.161	0.169	0.164	0.162	0.174	0.169	0.174	0.165	0.169	0.167	0.199	0.161	0.169	0.169	0.155	0.164	0.169	0.169	0.169	0.167	0.164	0.165	0.165	0.164	0.164	0.203	0.157	0.16	0.164	0.162	0.166	0.145	0.13	0.183	0.178	0.181	0.181	0.031	0.035	0.145	0.145	0.174	0.178
Tanytarsus_BIOUG13870_D12	0.185	0.185	0.177	0.185	0.187	0.185	0.185	0.185	0.187	0.186	0.192	0.185	0.192	0.144	0.185	0.187	0.206	0.186	0.185	0.185	0.183	0.187	0.189	0.185	0.185	0.185	0.185	0.144	0.144	0.167	0.167	0.189	0.185	0.187	0.192	0.194	0.189	0.146	0.172	0.195	0.204	0.2	0.2	0.149	0.144	0.196	0.194	0.182	0.167
Tanytarsus_mendax_BIOUG13870_E01	0.167	0.168	0.156	0.167	0.17	0.167	0.16	0.167	0.17	0.169	0.172	0.167	0.172	0.171	0.167	0.17	0.208	0.165	0.167	0.167	0.156	0.167	0.172	0.167	0.167	0.168	0.167	0.171	0.171	0.157	0.157	0.2	0.154	0.156	0.165	0.163	0.163	0.133	0.129	0.17	0.168	0.166	0.166	0.026	0.032	0.16	0.16	0.166	0.177
Tanytarsus_mendax_BIOUG13870_E11	0.163	0.161	0.146	0.163	0.159	0.163	0.155	0.163	0.159	0.158	0.17	0.163	0.17	0.168	0.163	0.161	0.194	0.159	0.163	0.163	0.149	0.159	0.163	0.163	0.163	0.161	0.159	0.168	0.168	0.157	0.157	0.202	0.154	0.156	0.161	0.159	0.163	0.139	0.133	0.183	0.176	0.183	0.183	0.03	0.033	0.147	0.147	0.175	0.179
Tanytarsus_mendax_BIOUG13870_F11	0.163	0.161	0.142	0.163	0.159	0.163	0.157	0.163	0.159	0.156	0.166	0.163	0.166	0.168	0.163	0.161	0.191	0.154	0.163	0.163	0.15	0.159	0.163	0.163	0.163	0.161	0.159	0.168	0.168	0.159	0.159	0.197	0.156	0.158	0.161	0.158	0.163	0.148	0.133	0.182	0.175	0.182	0.182	0.033	0.037	0.142	0.142	0.173	0.173
Tanytarsus_mendax_BIOUG13870_G05	0.167	0.168	0.156	0.167	0.17	0.167	0.16	0.167	0.17	0.169	0.172	0.167	0.172	0.171	0.167	0.17	0.208	0.165	0.167	0.167	0.156	0.167	0.172	0.167	0.167	0.168	0.167	0.171	0.171	0.157	0.157	0.2	0.154	0.156	0.165	0.163	0.163	0.133	0.129	0.17	0.168	0.166	0.166	0.026	0.032	0.16	0.16	0.166	0.177
Tanytarsus_mendax_BIOUG13870_H02	0.162	0.16	0.142	0.163	0.158	0.162	0.156	0.162	0.158	0.156	0.167	0.162	0.167	0.167	0.162	0.16	0.192	0.154	0.162	0.162	0.149	0.158	0.162	0.162	0.162	0.16	0.158	0.167	0.167	0.158	0.158	0.196	0.155	0.157	0.162	0.16	0.164	0.148	0.133	0.181	0.174	0.181	0.181	0.033	0.037	0.143	0.143	0.172	0.172
Tanytarsus_mendax_BIOUG13870_H05	0.159	0.157	0.14	0.159	0.155	0.159	0.154	0.159	0.155	0.153	0.166	0.159	0.166	0.171	0.159	0.157	0.191	0.152	0.159	0.159	0.148	0.154	0.159	0.159	0.159	0.157	0.154	0.171	0.171	0.155	0.155	0.19	0.154	0.156	0.161	0.159	0.163	0.144	0.135	0.181	0.174	0.181	0.181	0.033	0.036	0.144	0.144	0.172	0.176
Tanytarsus_mendax_BIOUG13870_H06	0.153	0.149	0.148	0.153	0.151	0.153	0.151	0.153	0.151	0.15	0.157	0.153	0.157	0.163	0.153	0.155	0.193	0.151	0.153	0.153	0.14	0.157	0.157	0.153	0.153	0.149	0.153	0.163	0.163	0.136	0.136	0.174	0.146	0.149	0.157	0.159	0.155	0.142	0.124	0.172	0.168	0.174	0.174	0.032	0.03	0.138	0.138	0.159	0.179
Tanytarsus_wirthi_BIOUG13870_H09	0.172	0.169	0.165	0.171	0.167	0.172	0.167	0.172	0.167	0.164	0.181	0.172	0.181	0.184	0.172	0.169	0.19	0.167	0.172	0.172	0.159	0.172	0.167	0.172	0.172	0.169	0.167	0.184	0.184	0.136	0.136	0.174	0.165	0.163	0.167	0.167	0.17	0.156	0.121	0.185	0.181	0.181	0.181	0.095	0.097	0.168	0.168	0.158	0.206
Tanytarsus_mendax_BIOUG13891_A04	0.152	0.148	0.144	0.152	0.15	0.152	0.151	0.152	0.15	0.148	0.162	0.152	0.162	0.162	0.152	0.155	0.196	0.15	0.152	0.152	0.14	0.157	0.157	0.152	0.152	0.148	0.152	0.162	0.162	0.137	0.137	0.171	0.143	0.146	0.155	0.157	0.152	0.148	0.126	0.168	0.161	0.169	0.169	0.033	0.031	0.134	0.134	0.157	0.175
Tanytarsus_mendax_BIOUG13891_A06	0.154	0.149	0.146	0.154	0.152	0.154	0.154	0.154	0.152	0.149	0.159	0.154	0.159	0.162	0.154	0.156	0.194	0.149	0.154	0.154	0.142	0.158	0.158	0.154	0.154	0.149	0.154	0.162	0.162	0.14	0.14	0.177	0.147	0.149	0.156	0.158	0.154	0.15	0.123	0.174	0.167	0.174	0.174	0.032	0.03	0.136	0.136	0.159	0.174
Tanytarsus_mendax_BIOUG13891_B04	0.162	0.16	0.144	0.161	0.157	0.162	0.156	0.162	0.157	0.156	0.168	0.162	0.168	0.169	0.162	0.16	0.198	0.156	0.162	0.162	0.15	0.157	0.162	0.162	0.162	0.16	0.157	0.169	0.169	0.157	0.157	0.197	0.155	0.157	0.161	0.159	0.164	0.138	0.132	0.183	0.179	0.181	0.181	0.028	0.032	0.147	0.147	0.173	0.181
Tanytarsus_mendax_BIOUG13891_C06	0.16	0.158	0.142	0.16	0.156	0.16	0.153	0.16	0.156	0.154	0.164	0.16	0.164	0.171	0.16	0.158	0.191	0.154	0.16	0.16	0.147	0.156	0.16	0.16	0.16	0.158	0.156	0.171	0.171	0.153	0.153	0.197	0.155	0.157	0.162	0.16	0.164	0.142	0.136	0.182	0.175	0.184	0.184	0.032	0.035	0.146	0.146	0.174	0.175
Tanytarsus_mendax_BIOUG13891_C09	0.169	0.162	0.158	0.169	0.165	0.169	0.167	0.169	0.165	0.162	0.165	0.169	0.165	0.156	0.169	0.172	0.2	0.17	0.169	0.169	0.155	0.169	0.174	0.169	0.169	0.162	0.169	0.156	0.156	0.158	0.158	0.18	0.151	0.149	0.155	0.158	0.153	0.153	0.125	0.169	0.169	0.174	0.174	0.032	0.032	0.155	0.155	0.155	0.173
Tanytarsus_mendax_BIOUG13891_C12	0.159	0.157	0.142	0.159	0.155	0.159	0.152	0.159	0.155	0.153	0.166	0.159	0.166	0.173	0.159	0.157	0.19	0.154	0.159	0.159	0.146	0.155	0.159	0.159	0.159	0.157	0.155	0.173	0.173	0.153	0.153	0.198	0.154	0.156	0.161	0.159	0.163	0.143	0.137	0.183	0.174	0.185	0.185	0.033	0.037	0.147	0.147	0.175	0.174
Tanytarsus_mendax_BIOUG13891_F04	0.157	0.154	0.14	0.157	0.152	0.157	0.151	0.157	0.152	0.151	0.165	0.157	0.165	0.175	0.157	0.154	0.19	0.152	0.157	0.157	0.145	0.152	0.157	0.157	0.157	0.154	0.152	0.175	0.175	0.152	0.152	0.193	0.154	0.156	0.16	0.158	0.163	0.142	0.138	0.184	0.175	0.184	0.184	0.034	0.037	0.148	0.148	0.174	0.175
Tanytarsus_BIOUG13891_G04	0.187	0.187	0.182	0.189	0.19	0.187	0.186	0.187	0.19	0.188	0.201	0.187	0.201	0.149	0.187	0.19	0.211	0.191	0.187	0.187	0.186	0.19	0.192	0.187	0.187	0.187	0.187	0.149	0.149	0.161	0.161	0.191	0.18	0.183	0.187	0.185	0.185	0.146	0.17	0.189	0.198	0.207	0.207	0.145	0.134	0.187	0.189	0.189	0.169
Tanytarsus_mendax_BIOUG13891_G06	0.168	0.165	0.146	0.168	0.163	0.168	0.159	0.168	0.163	0.161	0.17	0.168	0.17	0.164	0.168	0.165	0.195	0.159	0.168	0.168	0.153	0.163	0.168	0.168	0.168	0.165	0.163	0.164	0.164	0.163	0.163	0.202	0.156	0.158	0.16	0.158	0.163	0.144	0.129	0.182	0.177	0.18	0.18	0.029	0.033	0.142	0.142	0.173	0.177
Tanytarsus_BIOUG13891_G11	0.186	0.191	0.172	0.184	0.191	0.184	0.187	0.184	0.188	0.183	0.158	0.184	0.158	0.184	0.184	0.184	0.211	0.181	0.186	0.184	0.19	0.182	0.186	0.184	0.184	0.191	0.182	0.184	0.184	0.166	0.166	0.173	0.162	0.16	0.162	0.162	0.164	0.168	0.165	0.156	0.169	0.209	0.209	0.155	0.157	0.165	0.165	0.176	0.207
Tanytarsus_mendax_BIOUG13892_A12	0.154	0.15	0.148	0.153	0.152	0.154	0.152	0.154	0.152	0.15	0.158	0.154	0.158	0.164	0.154	0.156	0.194	0.151	0.154	0.154	0.141	0.158	0.158	0.154	0.154	0.15	0.154	0.164	0.164	0.137	0.137	0.175	0.147	0.149	0.158	0.16	0.156	0.143	0.125	0.173	0.169	0.175	0.175	0.032	0.03	0.139	0.139	0.16	0.18
Tanytarsus_mendax_BIOUG13892_C12	0.16	0.158	0.141	0.16	0.155	0.16	0.154	0.16	0.155	0.154	0.167	0.16	0.167	0.172	0.16	0.158	0.192	0.153	0.16	0.16	0.148	0.155	0.16	0.16	0.16	0.158	0.155	0.172	0.172	0.155	0.155	0.191	0.155	0.157	0.162	0.16	0.164	0.144	0.136	0.182	0.175	0.182	0.182	0.033	0.037	0.144	0.144	0.173	0.177
Tanytarsus_mendax_BIOUG13892_D05	0.153	0.15	0.142	0.153	0.148	0.153	0.152	0.153	0.148	0.146	0.157	0.153	0.157	0.163	0.153	0.15	0.197	0.145	0.153	0.153	0.143	0.153	0.153	0.153	0.153	0.15	0.148	0.163	0.163	0.14	0.14	0.173	0.15	0.153	0.155	0.157	0.157	0.152	0.123	0.171	0.165	0.172	0.172	0.037	0.039	0.138	0.138	0.158	0.178
Tanytarsus_mendax_BIOUG13892_D08	0.165	0.155	0.156	0.165	0.157	0.165	0.16	0.165	0.157	0.155	0.166	0.165	0.166	0.164	0.165	0.167	0.188	0.163	0.165	0.165	0.151	0.165	0.17	0.165	0.165	0.155	0.165	0.164	0.164	0.146	0.146	0.182	0.159	0.161	0.169	0.167	0.167	0.147	0.135	0.172	0.172	0.17	0.17	0.03	0.026	0.151	0.151	0.162	0.174
Tanytarsus_mendax_BIOUG13892_D11	0.155	0.151	0.149	0.156	0.153	0.155	0.153	0.155	0.153	0.151	0.162	0.155	0.162	0.161	0.155	0.157	0.197	0.152	0.155	0.155	0.141	0.16	0.16	0.155	0.155	0.151	0.155	0.161	0.161	0.14	0.14	0.175	0.146	0.149	0.157	0.16	0.155	0.152	0.122	0.171	0.165	0.17	0.17	0.035	0.033	0.136	0.136	0.156	0.174
Tanytarsus_BIOUG13916_D01	0.173	0.178	0.153	0.169	0.178	0.171	0.156	0.171	0.175	0.172	0.178	0.171	0.178	0.152	0.171	0.171	0.182	0.167	0.173	0.171	0.16	0.169	0.173	0.171	0.171	0.178	0.169	0.152	0.152	0.135	0.135	0.187	0.156	0.156	0.16	0.162	0.162	0.15	0.133	0.148	0.144	0.181	0.181	0.133	0.129	0.136	0.138	0.174	0.161
Tanytarsus_BIOUG13920_E11	0.196	0.2	0.184	0.193	0.2	0.194	0.194	0.194	0.198	0.193	0.16	0.194	0.16	0.185	0.194	0.194	0.206	0.191	0.196	0.194	0.197	0.192	0.196	0.194	0.194	0.2	0.192	0.185	0.185	0.172	0.172	0.188	0.164	0.162	0.166	0.166	0.168	0.166	0.167	0.165	0.178	0.21	0.21	0.166	0.168	0.163	0.163	0.18	0.212
Tanytarsus_BIOUG13920_G11	0.187	0.192	0.175	0.185	0.192	0.185	0.185	0.185	0.189	0.184	0.156	0.185	0.156	0.178	0.185	0.185	0.207	0.181	0.187	0.185	0.188	0.183	0.187	0.185	0.185	0.192	0.183	0.178	0.178	0.169	0.169	0.176	0.156	0.154	0.156	0.156	0.158	0.171	0.164	0.161	0.172	0.213	0.213	0.16	0.162	0.164	0.164	0.177	0.203
Tanytarsus_BIOUG14094_E06	0.198	0.191	0.179	0.196	0.191	0.198	0.198	0.198	0.191	0.188	0.219	0.198	0.219	0.215	0.198	0.198	0.239	0.186	0.198	0.198	0.188	0.198	0.201	0.198	0.198	0.191	0.196	0.215	0.215	0.211	0.211	0.203	0.224	0.227	0.232	0.234	0.232	0.2	0.171	0.2	0.202	0.208	0.208	0.201	0.198	0.191	0.191	0.221	0.187
Tanytarsus_mendax_BIOUG14097_B11	0.159	0.159	0.149	0.159	0.157	0.159	0.151	0.159	0.157	0.155	0.174	0.159	0.174	0.172	0.159	0.156	0.196	0.155	0.159	0.159	0.148	0.154	0.159	0.159	0.159	0.159	0.154	0.172	0.172	0.15	0.15	0.191	0.15	0.152	0.156	0.154	0.158	0.135	0.14	0.182	0.175	0.18	0.18	0.028	0.037	0.154	0.154	0.169	0.184
Tanytarsus_BIOUG14130_A12	0.189	0.194	0.175	0.185	0.194	0.187	0.188	0.187	0.192	0.187	0.157	0.187	0.157	0.178	0.187	0.187	0.206	0.181	0.189	0.187	0.191	0.185	0.189	0.187	0.187	0.194	0.185	0.178	0.178	0.169	0.169	0.176	0.157	0.155	0.157	0.157	0.16	0.172	0.165	0.158	0.17	0.211	0.211	0.161	0.163	0.163	0.163	0.179	0.201
Tanytarsus_BIOUG14130_D07	0.186	0.191	0.175	0.184	0.191	0.184	0.184	0.184	0.188	0.183	0.154	0.184	0.154	0.175	0.184	0.184	0.208	0.181	0.186	0.184	0.187	0.182	0.186	0.184	0.184	0.191	0.182	0.175	0.175	0.169	0.169	0.173	0.158	0.156	0.158	0.158	0.16	0.168	0.161	0.159	0.171	0.209	0.209	0.157	0.159	0.163	0.163	0.174	0.204
Tanytarsus_BIOUG14130_G07	0.186	0.191	0.175	0.184	0.191	0.184	0.184	0.184	0.188	0.183	0.154	0.184	0.154	0.175	0.184	0.184	0.208	0.181	0.186	0.184	0.187	0.182	0.186	0.184	0.184	0.191	0.182	0.175	0.175	0.169	0.169	0.173	0.158	0.156	0.158	0.158	0.16	0.168	0.161	0.159	0.171	0.209	0.209	0.157	0.159	0.163	0.163	0.174	0.204
Tanytarsus_BIOUG14130_H06	0.185	0.19	0.176	0.183	0.194	0.183	0.187	0.183	0.192	0.186	0.156	0.183	0.156	0.174	0.183	0.187	0.217	0.185	0.185	0.183	0.19	0.185	0.19	0.183	0.183	0.19	0.185	0.174	0.174	0.178	0.178	0.174	0.167	0.165	0.163	0.163	0.161	0.174	0.165	0.169	0.178	0.219	0.219	0.167	0.165	0.169	0.169	0.178	0.207
Tanytarsus_BIOUG14131_D05	0.186	0.191	0.175	0.184	0.191	0.184	0.184	0.184	0.188	0.183	0.154	0.184	0.154	0.175	0.184	0.184	0.208	0.181	0.186	0.184	0.187	0.182	0.186	0.184	0.184	0.191	0.182	0.175	0.175	0.169	0.169	0.173	0.158	0.156	0.158	0.158	0.16	0.168	0.161	0.159	0.171	0.209	0.209	0.157	0.159	0.163	0.163	0.174	0.204
Tanytarsus_BIOUG14132_A04	0.193	0.202	0.189	0.191	0.207	0.193	0.198	0.193	0.204	0.199	0.205	0.193	0.205	0.203	0.193	0.195	0.212	0.185	0.193	0.193	0.206	0.195	0.197	0.193	0.193	0.202	0.197	0.203	0.203	0.17	0.17	0.183	0.178	0.18	0.18	0.18	0.178	0.188	0.179	0.184	0.166	0.188	0.188	0.164	0.159	0.183	0.183	0.195	0.206
Tanytarsus_BIOUG14132_G10	0.19	0.183	0.182	0.19	0.188	0.19	0.189	0.19	0.186	0.183	0.191	0.19	0.191	0.159	0.19	0.193	0.205	0.193	0.19	0.19	0.177	0.19	0.195	0.19	0.19	0.183	0.19	0.159	0.159	0.149	0.149	0.176	0.172	0.169	0.174	0.174	0.172	0.157	0.148	0.179	0.177	0.178	0.178	0.128	0.121	0.166	0.166	0.181	0.182
Tanytarsus_BIOUG14156_E07	0.186	0.184	0.181	0.188	0.188	0.186	0.175	0.186	0.186	0.182	0.202	0.186	0.202	0.186	0.186	0.188	0.214	0.189	0.186	0.186	0.172	0.186	0.19	0.186	0.186	0.184	0.186	0.186	0.186	0.168	0.168	0.164	0.173	0.173	0.175	0.173	0.173	0.173	0.151	0.151	0.149	0.181	0.181	0.174	0.176	0.181	0.184	0.194	0.159
Tanytarsus_glabrescens_BIOUG14156_H05	0.204	0.206	0.191	0.204	0.211	0.204	0.207	0.204	0.209	0.211	0.185	0.204	0.185	0.206	0.204	0.206	0.222	0.206	0.204	0.204	0.207	0.204	0.209	0.204	0.204	0.206	0.204	0.206	0.206	0.187	0.187	0.194	0.191	0.194	0.199	0.199	0.196	0.188	0.175	0.15	0.145	0.177	0.177	0.194	0.189	0.189	0.192	0.207	0.201
Tanytarsus_BIOUG14160_B12	0.203	0.196	0.187	0.201	0.198	0.203	0.207	0.203	0.198	0.195	0.222	0.203	0.222	0.221	0.203	0.205	0.234	0.193	0.203	0.203	0.196	0.205	0.208	0.203	0.203	0.196	0.203	0.221	0.221	0.209	0.209	0.198	0.215	0.212	0.217	0.22	0.215	0.212	0.178	0.198	0.2	0.209	0.209	0.201	0.2	0.185	0.185	0.222	0.194
Tanytarsus_BIOUG14162_D10	0.191	0.184	0.183	0.191	0.187	0.191	0.189	0.191	0.187	0.184	0.217	0.191	0.217	0.22	0.191	0.194	0.224	0.192	0.191	0.191	0.177	0.194	0.196	0.191	0.191	0.184	0.191	0.22	0.22	0.201	0.201	0.206	0.209	0.206	0.209	0.211	0.206	0.211	0.168	0.196	0.201	0.214	0.214	0.192	0.192	0.192	0.192	0.211	0.191
Tanytarsus_mendax_BIOUG14165_F08	0.163	0.161	0.151	0.163	0.163	0.163	0.157	0.163	0.163	0.162	0.179	0.163	0.179	0.168	0.163	0.165	0.201	0.163	0.163	0.163	0.149	0.168	0.168	0.163	0.163	0.161	0.163	0.168	0.168	0.163	0.163	0.2	0.161	0.163	0.167	0.165	0.165	0.135	0.135	0.187	0.181	0.188	0.188	0.041	0.043	0.151	0.151	0.177	0.179
Tanytarsus_BIOUG14191_E04	0.187	0.192	0.175	0.185	0.192	0.185	0.185	0.185	0.189	0.184	0.156	0.185	0.156	0.178	0.185	0.185	0.207	0.181	0.187	0.185	0.188	0.183	0.187	0.185	0.185	0.192	0.183	0.178	0.178	0.169	0.169	0.176	0.156	0.154	0.156	0.156	0.158	0.171	0.164	0.161	0.172	0.213	0.213	0.16	0.162	0.164	0.164	0.177	0.203
Tanytarsus_BIOUG14192_G05	0.182	0.175	0.163	0.184	0.175	0.182	0.182	0.182	0.173	0.17	0.164	0.182	0.164	0.186	0.182	0.179	0.215	0.179	0.182	0.182	0.173	0.177	0.182	0.182	0.182	0.175	0.177	0.186	0.186	0.166	0.166	0.175	0.166	0.164	0.166	0.166	0.169	0.17	0.167	0.165	0.176	0.207	0.207	0.157	0.155	0.176	0.176	0.18	0.211
Tanytarsus_BIOUG14194_F04	0.163	0.157	0.158	0.165	0.161	0.163	0.167	0.163	0.159	0.158	0.174	0.163	0.174	0.172	0.163	0.165	0.19	0.172	0.163	0.163	0.159	0.163	0.167	0.163	0.163	0.157	0.163	0.172	0.172	0.169	0.169	0.172	0.161	0.163	0.163	0.165	0.161	0.166	0.164	0.153	0.147	0.181	0.181	0.185	0.19	0.195	0.197	0.164	0.17
Tanytarsus_BIOUG14283_F07	0.2	0.193	0.182	0.198	0.198	0.2	0.201	0.2	0.195	0.19	0.196	0.2	0.196	0.162	0.2	0.202	0.209	0.19	0.2	0.2	0.19	0.2	0.204	0.2	0.2	0.193	0.2	0.162	0.162	0.152	0.152	0.173	0.18	0.178	0.18	0.18	0.178	0.162	0.151	0.181	0.177	0.179	0.179	0.135	0.129	0.173	0.173	0.18	0.188
Tanytarsus_BIOUG14406_G07	0.184	0.182	0.186	0.192	0.186	0.184	0.175	0.184	0.184	0.184	0.194	0.184	0.194	0.188	0.184	0.186	0.216	0.195	0.184	0.184	0.173	0.184	0.188	0.184	0.184	0.182	0.184	0.188	0.188	0.172	0.172	0.164	0.174	0.174	0.17	0.168	0.168	0.175	0.149	0.155	0.151	0.185	0.185	0.169	0.171	0.185	0.188	0.187	0.161
Tanytarsus_CH_OSF102	0.126	0.124	0.121	0.134	0.126	0.126	0.129	0.126	0.124	0.125	0.185	0.126	0.185	0.167	0.126	0.13	0.188	0.14	0.128	0.126	0.122	0.128	0.132	0.126	0.124	0.124	0.128	0.167	0.167	0.166	0.169	0.181	0.163	0.163	0.163	0.166	0.163	0.182	0.162	0.161	0.161	0.184	0.184	0.165	0.166	0.163	0.163	0.171	0.181
Tanytarsus_ejuncidus_CH_OSF38	0.188	0.192	0.179	0.197	0.192	0.19	0.2	0.19	0.19	0.188	0.178	0.19	0.178	0.185	0.19	0.19	0.192	0.19	0.19	0.19	0.201	0.188	0.19	0.19	0.188	0.192	0.188	0.185	0.185	0.155	0.16	0.157	0.143	0.144	0.15	0.152	0.152	0.175	0.151	0.155	0.159	0.15	0.15	0.137	0.136	0.169	0.169	0.176	0.173
Tanytarsus_medius_CH_eik124	0.168	0.167	0.158	0.166	0.167	0.166	0.168	0.166	0.165	0.161	0.196	0.166	0.196	0.192	0.166	0.166	0.204	0.165	0.166	0.166	0.168	0.164	0.168	0.166	0.168	0.167	0.164	0.192	0.192	0.138	0.146	0.176	0.148	0.15	0.152	0.15	0.154	0.176	0.162	0.182	0.182	0.194	0.194	0.141	0.138	0.164	0.166	0.184	0.173
Tanytarsus_signatus_CH_eik75	0.188	0.186	0.177	0.197	0.188	0.188	0.194	0.188	0.188	0.184	0.196	0.188	0.196	0.189	0.188	0.19	0.193	0.19	0.186	0.188	0.194	0.188	0.192	0.188	0.19	0.186	0.188	0.189	0.189	0.194	0.197	0.184	0.156	0.158	0.152	0.154	0.15	0.169	0.159	0.163	0.17	0.184	0.184	0.154	0.159	0.166	0.166	0.164	0.173
Tanytarsus_wirthi_CHIR_CH101	0.172	0.172	0.165	0.17	0.17	0.172	0.17	0.172	0.17	0.163	0.183	0.172	0.183	0.195	0.172	0.172	0.185	0.167	0.172	0.172	0.164	0.174	0.17	0.172	0.172	0.172	0.17	0.195	0.195	0.132	0.14	0.177	0.163	0.162	0.164	0.164	0.165	0.161	0.122	0.182	0.182	0.18	0.18	0.1	0.101	0.17	0.17	0.149	0.197
Tanytarsus_mendax_CHIR_CH118	0.153	0.151	0.148	0.153	0.153	0.153	0.152	0.153	0.153	0.151	0.163	0.153	0.163	0.175	0.153	0.157	0.191	0.151	0.153	0.153	0.144	0.159	0.159	0.153	0.153	0.151	0.155	0.175	0.175	0.136	0.144	0.176	0.146	0.148	0.154	0.156	0.152	0.153	0.122	0.172	0.168	0.184	0.184	0.035	0.033	0.137	0.137	0.154	0.175
Tanytarsus_mendax_CHIR_CH120	0.159	0.161	0.151	0.158	0.163	0.157	0.148	0.157	0.163	0.161	0.18	0.157	0.18	0.177	0.157	0.163	0.184	0.161	0.159	0.157	0.15	0.161	0.165	0.157	0.157	0.161	0.161	0.177	0.177	0.152	0.157	0.206	0.15	0.152	0.158	0.156	0.156	0.142	0.131	0.168	0.166	0.188	0.188	0.033	0.035	0.134	0.134	0.166	0.173
Tanytarsus_brundini_CHIR_CH124	0.177	0.177	0.166	0.174	0.175	0.177	0.178	0.177	0.175	0.175	0.162	0.177	0.162	0.187	0.177	0.175	0.212	0.178	0.177	0.177	0.174	0.173	0.177	0.177	0.177	0.177	0.173	0.187	0.187	0.174	0.174	0.18	0.173	0.176	0.173	0.171	0.176	0.209	0.176	0.19	0.19	0.189	0.189	0.171	0.175	0.168	0.168	0.154	0.219
Tanytarsus_mendax_CHIR_CH12	0.156	0.156	0.152	0.155	0.158	0.156	0.154	0.156	0.158	0.154	0.168	0.156	0.168	0.175	0.156	0.16	0.192	0.153	0.156	0.156	0.148	0.162	0.162	0.156	0.156	0.156	0.158	0.175	0.175	0.135	0.143	0.181	0.14	0.142	0.15	0.151	0.148	0.144	0.12	0.164	0.166	0.178	0.178	0.03	0.032	0.136	0.136	0.153	0.175
Tanytarsus_mendax_CHIR_CH144	0.153	0.153	0.144	0.153	0.151	0.153	0.154	0.153	0.151	0.149	0.161	0.153	0.161	0.179	0.153	0.153	0.191	0.147	0.153	0.153	0.148	0.155	0.155	0.153	0.153	0.153	0.151	0.179	0.179	0.134	0.142	0.17	0.148	0.15	0.152	0.154	0.154	0.152	0.127	0.168	0.168	0.186	0.186	0.036	0.038	0.135	0.135	0.154	0.177
Tanytarsus_CHIR_CH146	0.172	0.172	0.169	0.177	0.174	0.17	0.168	0.17	0.174	0.178	0.182	0.17	0.182	0.15	0.17	0.174	0.209	0.178	0.17	0.17	0.166	0.174	0.176	0.17	0.172	0.172	0.172	0.15	0.15	0.16	0.159	0.196	0.175	0.177	0.181	0.179	0.179	0.147	0.169	0.186	0.186	0.192	0.192	0.134	0.129	0.185	0.187	0.171	0.162
Tanytarsus_CHIR_CH147	0.182	0.182	0.169	0.186	0.18	0.18	0.182	0.18	0.18	0.182	0.186	0.18	0.186	0.162	0.18	0.18	0.207	0.181	0.18	0.18	0.18	0.18	0.182	0.18	0.182	0.182	0.178	0.162	0.162	0.172	0.171	0.196	0.171	0.173	0.177	0.179	0.179	0.159	0.167	0.184	0.188	0.194	0.194	0.144	0.147	0.193	0.195	0.175	0.167
Tanytarsus_mendax_CHIR_CH148	0.153	0.153	0.144	0.153	0.151	0.153	0.154	0.153	0.151	0.149	0.161	0.153	0.161	0.179	0.153	0.153	0.191	0.147	0.153	0.153	0.148	0.155	0.155	0.153	0.153	0.153	0.151	0.179	0.179	0.134	0.142	0.17	0.148	0.15	0.152	0.154	0.154	0.152	0.127	0.168	0.168	0.186	0.186	0.036	0.038	0.135	0.135	0.154	0.177
Tanytarsus_CHIR_CH149	0.185	0.183	0.179	0.188	0.185	0.183	0.179	0.183	0.185	0.188	0.183	0.183	0.183	0.16	0.183	0.185	0.207	0.188	0.183	0.183	0.176	0.185	0.187	0.183	0.185	0.183	0.183	0.16	0.16	0.168	0.171	0.193	0.185	0.188	0.194	0.196	0.192	0.156	0.177	0.196	0.203	0.201	0.201	0.15	0.15	0.191	0.189	0.179	0.162
Tanytarsus_mendax_CHIR_CH14	0.157	0.159	0.151	0.16	0.161	0.157	0.15	0.157	0.161	0.159	0.174	0.157	0.174	0.179	0.157	0.161	0.188	0.161	0.157	0.157	0.148	0.163	0.163	0.157	0.157	0.159	0.159	0.179	0.179	0.144	0.149	0.202	0.152	0.154	0.156	0.154	0.154	0.14	0.129	0.168	0.166	0.19	0.19	0.035	0.038	0.13	0.13	0.164	0.171
Tanytarsus_CHIR_CH150	0.191	0.189	0.182	0.191	0.191	0.189	0.19	0.189	0.191	0.191	0.189	0.189	0.189	0.16	0.189	0.191	0.205	0.194	0.189	0.189	0.187	0.191	0.193	0.189	0.191	0.189	0.189	0.16	0.16	0.17	0.172	0.195	0.184	0.187	0.187	0.184	0.184	0.153	0.174	0.192	0.197	0.211	0.211	0.146	0.142	0.197	0.195	0.18	0.163
Tanytarsus_herrmanni_CHIR_CH15	0.178	0.184	0.172	0.185	0.182	0.176	0.174	0.176	0.182	0.184	0.163	0.176	0.163	0.161	0.176	0.178	0.163	0.185	0.178	0.176	0.18	0.176	0.18	0.176	0.176	0.184	0.176	0.161	0.161	0.136	0.138	0.194	0.135	0.137	0.139	0.141	0.141	0.157	0.123	0.138	0.142	0.174	0.174	0.128	0.127	0.152	0.154	0.153	0.163
Tanytarsus_mendax_CHIR_CH160	0.151	0.151	0.141	0.151	0.149	0.151	0.152	0.151	0.149	0.147	0.161	0.151	0.161	0.177	0.151	0.151	0.195	0.145	0.151	0.151	0.146	0.153	0.153	0.151	0.151	0.151	0.149	0.177	0.177	0.136	0.144	0.17	0.15	0.152	0.154	0.156	0.156	0.152	0.127	0.168	0.168	0.184	0.184	0.035	0.036	0.137	0.137	0.152	0.177
Tanytarsus_herrmanni_CHIR_CH162	0.178	0.184	0.172	0.185	0.182	0.176	0.174	0.176	0.182	0.184	0.163	0.176	0.163	0.161	0.176	0.178	0.163	0.185	0.178	0.176	0.18	0.176	0.18	0.176	0.176	0.184	0.176	0.161	0.161	0.136	0.138	0.194	0.135	0.137	0.139	0.141	0.141	0.157	0.123	0.138	0.142	0.174	0.174	0.128	0.127	0.152	0.154	0.153	0.163
Tanytarsus_brundini_CHIR_CH164	0.176	0.176	0.174	0.182	0.174	0.176	0.175	0.176	0.174	0.178	0.18	0.176	0.18	0.193	0.176	0.176	0.213	0.183	0.176	0.176	0.168	0.174	0.178	0.176	0.176	0.176	0.174	0.193	0.193	0.191	0.189	0.197	0.162	0.16	0.16	0.158	0.162	0.195	0.194	0.195	0.188	0.201	0.201	0.184	0.189	0.181	0.179	0.154	0.207
Tanytarsus_brundini_CHIR_CH165	0.178	0.18	0.174	0.175	0.18	0.178	0.177	0.178	0.18	0.178	0.18	0.178	0.18	0.179	0.178	0.18	0.197	0.181	0.178	0.178	0.175	0.178	0.182	0.178	0.178	0.18	0.178	0.179	0.179	0.18	0.18	0.201	0.179	0.181	0.179	0.181	0.179	0.207	0.186	0.196	0.19	0.199	0.199	0.175	0.178	0.159	0.161	0.156	0.207
Tanytarsus_brundini_CHIR_CH166	0.178	0.18	0.174	0.175	0.18	0.178	0.177	0.178	0.18	0.178	0.18	0.178	0.18	0.179	0.178	0.18	0.197	0.181	0.178	0.178	0.175	0.178	0.182	0.178	0.178	0.18	0.178	0.179	0.179	0.18	0.18	0.201	0.179	0.181	0.179	0.181	0.179	0.207	0.186	0.196	0.19	0.199	0.199	0.175	0.178	0.159	0.161	0.156	0.207
Tanytarsus_brundini_CHIR_CH167	0.176	0.178	0.167	0.175	0.176	0.176	0.177	0.176	0.176	0.175	0.158	0.176	0.158	0.181	0.176	0.176	0.206	0.178	0.176	0.176	0.175	0.174	0.178	0.176	0.176	0.178	0.174	0.181	0.181	0.17	0.171	0.189	0.171	0.173	0.171	0.169	0.173	0.209	0.174	0.184	0.182	0.193	0.193	0.169	0.174	0.161	0.163	0.154	0.211
Tanytarsus_mendax_CHIR_CH189	0.159	0.161	0.151	0.16	0.159	0.159	0.15	0.159	0.159	0.157	0.18	0.159	0.18	0.181	0.159	0.159	0.192	0.156	0.159	0.159	0.15	0.157	0.161	0.159	0.159	0.161	0.157	0.181	0.181	0.148	0.153	0.194	0.15	0.152	0.154	0.152	0.156	0.14	0.138	0.174	0.172	0.186	0.186	0.03	0.038	0.145	0.145	0.166	0.177
Tanytarsus_mendax_CHIR_CH191	0.153	0.151	0.144	0.153	0.149	0.153	0.154	0.153	0.149	0.147	0.163	0.153	0.163	0.179	0.153	0.153	0.195	0.147	0.153	0.153	0.146	0.155	0.155	0.153	0.153	0.151	0.151	0.179	0.179	0.134	0.142	0.168	0.15	0.152	0.154	0.156	0.156	0.15	0.127	0.168	0.168	0.184	0.184	0.036	0.038	0.135	0.135	0.154	0.175
Tanytarsus_mendax_CHIR_CH192	0.155	0.155	0.144	0.156	0.157	0.155	0.148	0.155	0.157	0.155	0.182	0.155	0.182	0.177	0.155	0.159	0.19	0.156	0.155	0.155	0.144	0.161	0.161	0.155	0.155	0.155	0.157	0.177	0.177	0.156	0.161	0.2	0.156	0.157	0.159	0.158	0.158	0.138	0.133	0.176	0.174	0.192	0.192	0.033	0.035	0.137	0.137	0.168	0.171
Tanytarsus_mendax_CHIR_CH194	0.159	0.161	0.148	0.156	0.163	0.157	0.148	0.157	0.163	0.159	0.18	0.157	0.18	0.173	0.157	0.163	0.184	0.158	0.159	0.157	0.15	0.161	0.165	0.157	0.157	0.161	0.161	0.173	0.173	0.156	0.159	0.204	0.15	0.152	0.154	0.152	0.152	0.138	0.138	0.174	0.168	0.192	0.192	0.033	0.035	0.134	0.134	0.166	0.177
Tanytarsus_volgensis_CHIR_CH198	0.155	0.151	0.148	0.158	0.151	0.157	0.154	0.157	0.15	0.147	0.174	0.157	0.174	0.165	0.157	0.157	0.205	0.16	0.157	0.157	0.152	0.155	0.159	0.157	0.155	0.151	0.155	0.165	0.165	0.156	0.153	0.192	0.161	0.163	0.173	0.173	0.175	0.175	0.159	0.169	0.163	0.192	0.192	0.141	0.142	0.162	0.162	0.166	0.187
Tanytarsus_mendax_CHIR_CH199	0.156	0.156	0.146	0.156	0.158	0.156	0.149	0.156	0.158	0.157	0.184	0.156	0.184	0.181	0.156	0.158	0.194	0.156	0.156	0.156	0.145	0.16	0.16	0.156	0.156	0.156	0.156	0.181	0.181	0.154	0.158	0.202	0.158	0.16	0.162	0.16	0.16	0.133	0.137	0.179	0.177	0.191	0.191	0.032	0.037	0.14	0.14	0.169	0.177
Tanytarsus_dendyi_CHIR_CH200	0.187	0.187	0.184	0.188	0.189	0.189	0.189	0.189	0.189	0.186	0.147	0.189	0.147	0.172	0.189	0.191	0.172	0.19	0.189	0.189	0.186	0.189	0.193	0.189	0.187	0.187	0.189	0.172	0.172	0.144	0.145	0.177	0.146	0.148	0.146	0.148	0.144	0.188	0.132	0.147	0.138	0.165	0.165	0.125	0.123	0.147	0.149	0.146	0.176
Tanytarsus_mendax_CHIR_CH221	0.163	0.163	0.148	0.162	0.161	0.163	0.154	0.163	0.161	0.157	0.179	0.163	0.179	0.185	0.163	0.163	0.196	0.158	0.163	0.163	0.153	0.165	0.165	0.163	0.163	0.163	0.161	0.185	0.185	0.154	0.157	0.2	0.154	0.156	0.157	0.156	0.159	0.138	0.136	0.18	0.174	0.188	0.188	0.035	0.041	0.139	0.139	0.172	0.179
Tanytarsus_mendax_CHIR_CH222	0.155	0.157	0.146	0.156	0.159	0.155	0.148	0.155	0.159	0.157	0.18	0.155	0.18	0.175	0.155	0.159	0.192	0.156	0.155	0.155	0.146	0.161	0.161	0.155	0.155	0.157	0.157	0.175	0.175	0.154	0.159	0.202	0.156	0.157	0.159	0.158	0.158	0.136	0.131	0.176	0.17	0.19	0.19	0.031	0.036	0.137	0.137	0.168	0.173
Tanytarsus_mendax_CHIR_CH223	0.16	0.16	0.148	0.158	0.162	0.16	0.153	0.16	0.162	0.159	0.18	0.16	0.18	0.178	0.16	0.162	0.19	0.158	0.16	0.16	0.149	0.164	0.164	0.16	0.16	0.16	0.16	0.178	0.178	0.152	0.154	0.197	0.154	0.156	0.158	0.156	0.156	0.133	0.14	0.178	0.172	0.186	0.186	0.032	0.037	0.136	0.136	0.165	0.18
Tanytarsus_brundini_CHIR_CH224	0.182	0.184	0.179	0.181	0.184	0.182	0.179	0.182	0.184	0.184	0.174	0.182	0.174	0.181	0.182	0.184	0.193	0.188	0.182	0.182	0.177	0.182	0.186	0.182	0.182	0.184	0.182	0.181	0.181	0.168	0.169	0.193	0.179	0.181	0.183	0.185	0.183	0.201	0.174	0.19	0.184	0.197	0.197	0.173	0.174	0.159	0.16	0.156	0.203
Tanytarsus_mendax_CHIR_CH249	0.161	0.163	0.151	0.16	0.165	0.161	0.154	0.161	0.165	0.161	0.178	0.161	0.178	0.181	0.161	0.165	0.192	0.161	0.161	0.161	0.153	0.167	0.167	0.161	0.161	0.163	0.163	0.181	0.181	0.154	0.157	0.202	0.156	0.157	0.159	0.158	0.158	0.138	0.136	0.18	0.174	0.19	0.19	0.035	0.038	0.135	0.135	0.17	0.179
Tanytarsus_mendax_CHIR_CH250	0.165	0.167	0.156	0.164	0.169	0.165	0.157	0.165	0.169	0.168	0.18	0.165	0.18	0.175	0.165	0.169	0.182	0.165	0.165	0.165	0.157	0.167	0.171	0.165	0.165	0.167	0.167	0.175	0.175	0.154	0.159	0.212	0.154	0.156	0.158	0.159	0.156	0.142	0.133	0.174	0.172	0.192	0.192	0.036	0.04	0.135	0.135	0.172	0.169
Tanytarsus_mendax_CHIR_CH258	0.153	0.151	0.146	0.151	0.153	0.153	0.152	0.153	0.153	0.149	0.165	0.153	0.165	0.173	0.153	0.157	0.191	0.149	0.153	0.153	0.144	0.159	0.159	0.153	0.153	0.151	0.155	0.173	0.173	0.136	0.142	0.17	0.143	0.144	0.15	0.152	0.148	0.15	0.124	0.168	0.164	0.178	0.178	0.035	0.033	0.132	0.132	0.147	0.175
Tanytarsus_mendax_CHIR_CH259	0.151	0.151	0.141	0.151	0.149	0.151	0.152	0.151	0.149	0.147	0.161	0.151	0.161	0.177	0.151	0.151	0.193	0.145	0.151	0.151	0.146	0.153	0.153	0.151	0.151	0.151	0.149	0.177	0.177	0.132	0.14	0.17	0.15	0.152	0.154	0.156	0.156	0.15	0.125	0.166	0.166	0.184	0.184	0.033	0.035	0.135	0.135	0.152	0.177
Tanytarsus_dendyi_CHIR_CH260	0.186	0.188	0.184	0.192	0.186	0.188	0.186	0.188	0.186	0.184	0.15	0.188	0.15	0.182	0.188	0.188	0.183	0.19	0.188	0.188	0.182	0.186	0.19	0.188	0.186	0.188	0.186	0.182	0.182	0.142	0.14	0.169	0.148	0.15	0.149	0.15	0.15	0.19	0.144	0.142	0.136	0.163	0.163	0.119	0.124	0.152	0.154	0.151	0.181
Tanytarsus_mendax_CHIR_CH261	0.159	0.161	0.151	0.158	0.163	0.157	0.15	0.157	0.163	0.161	0.19	0.157	0.19	0.181	0.157	0.163	0.192	0.161	0.159	0.157	0.15	0.165	0.165	0.157	0.157	0.161	0.161	0.181	0.181	0.158	0.163	0.208	0.159	0.161	0.163	0.161	0.161	0.142	0.135	0.176	0.174	0.198	0.198	0.04	0.041	0.139	0.139	0.176	0.175
Tanytarsus_gracilentus_CHIR_CH288	0.175	0.183	0.175	0.175	0.187	0.173	0.168	0.173	0.185	0.179	0.187	0.173	0.187	0.224	0.173	0.177	0.19	0.179	0.173	0.173	0.174	0.175	0.179	0.173	0.175	0.183	0.179	0.224	0.224	0.195	0.192	0.204	0.216	0.214	0.212	0.214	0.21	0.205	0.175	0.188	0.188	0.207	0.207	0.167	0.162	0.182	0.184	0.199	0.201
Tanytarsus_gracilentus_CHIR_CH294	0.175	0.183	0.175	0.175	0.187	0.173	0.168	0.173	0.185	0.179	0.187	0.173	0.187	0.224	0.173	0.177	0.19	0.179	0.173	0.173	0.174	0.175	0.179	0.173	0.175	0.183	0.179	0.224	0.224	0.195	0.192	0.204	0.216	0.214	0.212	0.214	0.21	0.205	0.175	0.188	0.188	0.207	0.207	0.167	0.162	0.182	0.184	0.199	0.201
Tanytarsus_sp_TE01_CHIR_CH342	0.201	0.201	0.192	0.196	0.201	0.201	0.21	0.201	0.199	0.196	0.171	0.201	0.171	0.187	0.201	0.201	0.201	0.201	0.201	0.201	0.203	0.199	0.199	0.201	0.201	0.201	0.199	0.187	0.187	0.183	0.181	0.187	0.176	0.174	0.177	0.179	0.179	0.217	0.193	0.189	0.194	0.226	0.226	0.204	0.203	0.197	0.199	0.171	0.208
Tanytarsus_dendyi_CHIR_CH35	0.182	0.185	0.182	0.186	0.187	0.184	0.189	0.184	0.187	0.185	0.143	0.184	0.143	0.17	0.184	0.188	0.172	0.189	0.184	0.184	0.184	0.186	0.19	0.184	0.182	0.185	0.186	0.17	0.17	0.143	0.143	0.175	0.143	0.145	0.145	0.147	0.143	0.194	0.132	0.148	0.138	0.163	0.163	0.125	0.123	0.147	0.148	0.143	0.175
Tanytarsus_cf_dispar_CHIR_CH385	0.19	0.192	0.184	0.192	0.192	0.19	0.193	0.19	0.19	0.186	0.198	0.19	0.198	0.194	0.19	0.19	0.215	0.185	0.19	0.19	0.194	0.19	0.192	0.19	0.19	0.192	0.188	0.194	0.194	0.172	0.173	0.167	0.177	0.175	0.173	0.173	0.175	0.189	0.169	0.176	0.163	0.18	0.18	0.168	0.168	0.179	0.179	0.176	0.187
Tanytarsus_mendax_CHIR_CH38	0.159	0.161	0.151	0.158	0.163	0.159	0.152	0.159	0.163	0.159	0.184	0.159	0.184	0.181	0.159	0.163	0.19	0.161	0.159	0.159	0.15	0.165	0.165	0.159	0.159	0.161	0.161	0.181	0.181	0.152	0.155	0.202	0.154	0.156	0.158	0.156	0.156	0.138	0.136	0.18	0.174	0.19	0.19	0.036	0.04	0.137	0.137	0.166	0.179
Tanytarsus_mendax_CHIR_CH39	0.159	0.159	0.146	0.158	0.161	0.159	0.15	0.159	0.161	0.157	0.18	0.159	0.18	0.169	0.159	0.163	0.186	0.158	0.159	0.159	0.146	0.161	0.165	0.159	0.159	0.159	0.161	0.169	0.169	0.158	0.161	0.198	0.15	0.152	0.154	0.152	0.152	0.134	0.136	0.178	0.172	0.192	0.192	0.033	0.035	0.134	0.134	0.164	0.173
Tanytarsus_aigos_CHIR_CH422	0.182	0.182	0.167	0.179	0.182	0.178	0.18	0.178	0.18	0.176	0.164	0.178	0.164	0.19	0.178	0.18	0.2	0.176	0.18	0.178	0.18	0.178	0.182	0.178	0.18	0.182	0.178	0.19	0.19	0.172	0.172	0.182	0.162	0.16	0.16	0.16	0.161	0.175	0.166	0.157	0.162	0.198	0.198	0.162	0.167	0.162	0.162	0.179	0.205
Tanytarsus_herrmanni_CHIR_CH44	0.178	0.184	0.172	0.185	0.182	0.176	0.174	0.176	0.182	0.184	0.163	0.176	0.163	0.161	0.176	0.178	0.163	0.185	0.178	0.176	0.18	0.176	0.18	0.176	0.176	0.184	0.176	0.161	0.161	0.136	0.138	0.194	0.135	0.137	0.139	0.141	0.141	0.157	0.123	0.138	0.142	0.174	0.174	0.128	0.127	0.152	0.154	0.153	0.163
Tanytarsus_inaequalis_CHIR_CH452	0.172	0.172	0.156	0.176	0.17	0.174	0.174	0.174	0.17	0.166	0.162	0.174	0.162	0.151	0.174	0.172	0.196	0.168	0.174	0.174	0.168	0.17	0.17	0.174	0.172	0.172	0.17	0.151	0.151	0.149	0.153	0.181	0.183	0.185	0.187	0.187	0.189	0.17	0.13	0.161	0.165	0.155	0.155	0.149	0.151	0.161	0.161	0.164	0.187
Tanytarsus_inaequalis_CHIR_CH453	0.166	0.168	0.16	0.179	0.166	0.168	0.168	0.168	0.166	0.169	0.165	0.168	0.165	0.157	0.168	0.168	0.192	0.171	0.168	0.168	0.161	0.166	0.166	0.168	0.166	0.168	0.166	0.157	0.157	0.147	0.149	0.188	0.179	0.181	0.181	0.181	0.183	0.174	0.136	0.16	0.164	0.164	0.164	0.152	0.155	0.163	0.165	0.164	0.183
Tanytarsus_inaequalis_CHIR_CH454	0.172	0.172	0.156	0.176	0.17	0.174	0.174	0.174	0.17	0.166	0.162	0.174	0.162	0.152	0.174	0.172	0.197	0.168	0.174	0.174	0.168	0.17	0.17	0.174	0.172	0.172	0.17	0.152	0.152	0.15	0.153	0.181	0.183	0.185	0.187	0.187	0.189	0.17	0.131	0.159	0.164	0.153	0.153	0.149	0.151	0.162	0.162	0.164	0.185
Tanytarsus_gracilentus_CHIR_CH472	0.175	0.183	0.176	0.176	0.187	0.173	0.168	0.173	0.185	0.179	0.185	0.173	0.185	0.222	0.173	0.177	0.19	0.18	0.173	0.173	0.174	0.175	0.179	0.173	0.175	0.183	0.179	0.222	0.222	0.195	0.192	0.204	0.214	0.212	0.212	0.214	0.21	0.205	0.175	0.188	0.188	0.207	0.207	0.167	0.162	0.182	0.184	0.199	0.201
Tanytarsus_mendax_CHIR_CH478	0.161	0.163	0.151	0.158	0.165	0.159	0.152	0.159	0.165	0.162	0.179	0.159	0.179	0.179	0.159	0.165	0.189	0.161	0.161	0.159	0.153	0.167	0.167	0.159	0.159	0.163	0.163	0.179	0.179	0.152	0.155	0.202	0.148	0.15	0.158	0.156	0.156	0.14	0.133	0.174	0.168	0.188	0.188	0.033	0.035	0.13	0.13	0.166	0.179
Tanytarsus_dendyi_CHIR_CH47	0.178	0.176	0.168	0.18	0.174	0.176	0.179	0.176	0.174	0.172	0.147	0.176	0.147	0.179	0.176	0.176	0.174	0.177	0.176	0.176	0.176	0.174	0.178	0.176	0.178	0.176	0.174	0.179	0.179	0.138	0.139	0.172	0.151	0.153	0.153	0.155	0.155	0.19	0.143	0.145	0.141	0.166	0.166	0.121	0.123	0.145	0.147	0.149	0.184
Tanytarsus_sp_CHIR_CH505	0.175	0.175	0.175	0.185	0.175	0.177	0.185	0.177	0.173	0.17	0.203	0.177	0.203	0.199	0.177	0.177	0.218	0.186	0.177	0.177	0.181	0.175	0.179	0.177	0.175	0.175	0.175	0.199	0.199	0.19	0.186	0.213	0.179	0.177	0.186	0.186	0.188	0.201	0.213	0.202	0.194	0.2	0.2	0.176	0.185	0.205	0.205	0.177	0.218
Tanytarsus_dendyi_CHIR_CH513	0.182	0.185	0.182	0.186	0.187	0.184	0.189	0.184	0.187	0.185	0.143	0.184	0.143	0.17	0.184	0.188	0.172	0.189	0.184	0.184	0.184	0.186	0.19	0.184	0.182	0.185	0.186	0.17	0.17	0.143	0.143	0.175	0.143	0.145	0.145	0.147	0.143	0.194	0.132	0.148	0.138	0.163	0.163	0.125	0.123	0.147	0.148	0.143	0.175
Tanytarsus_gracilentus_CHIR_CH52	0.171	0.171	0.167	0.175	0.175	0.171	0.168	0.171	0.173	0.17	0.182	0.171	0.182	0.203	0.171	0.173	0.182	0.181	0.171	0.171	0.162	0.173	0.175	0.171	0.171	0.171	0.171	0.203	0.203	0.193	0.193	0.211	0.206	0.206	0.206	0.209	0.204	0.198	0.164	0.18	0.176	0.202	0.202	0.171	0.169	0.19	0.192	0.202	0.195
Tanytarsus_inaequalis_CHIR_CH580	0.164	0.166	0.157	0.177	0.164	0.166	0.165	0.166	0.164	0.167	0.163	0.166	0.163	0.155	0.166	0.166	0.19	0.169	0.166	0.166	0.161	0.164	0.164	0.166	0.164	0.166	0.164	0.155	0.155	0.146	0.147	0.186	0.177	0.179	0.179	0.179	0.181	0.172	0.134	0.158	0.162	0.163	0.163	0.15	0.153	0.162	0.163	0.162	0.181
Tanytarsus_aigos_CHIR_CH632	0.179	0.174	0.165	0.177	0.178	0.175	0.173	0.175	0.176	0.174	0.174	0.175	0.174	0.192	0.175	0.181	0.204	0.179	0.177	0.175	0.173	0.179	0.183	0.175	0.177	0.174	0.179	0.192	0.192	0.174	0.174	0.188	0.166	0.164	0.16	0.16	0.158	0.179	0.168	0.162	0.172	0.212	0.212	0.166	0.167	0.16	0.16	0.179	0.201
Tanytarsus_mendax_CHIR_CH6	0.163	0.165	0.153	0.16	0.167	0.161	0.152	0.161	0.167	0.163	0.186	0.161	0.186	0.177	0.161	0.167	0.188	0.163	0.163	0.161	0.152	0.169	0.169	0.161	0.161	0.165	0.165	0.177	0.177	0.156	0.159	0.202	0.156	0.158	0.16	0.158	0.158	0.138	0.138	0.176	0.17	0.194	0.194	0.041	0.04	0.132	0.132	0.174	0.173
Tanytarsus_mendax_CHIR_CH7	0.161	0.163	0.153	0.16	0.165	0.159	0.15	0.159	0.165	0.163	0.188	0.159	0.188	0.179	0.159	0.165	0.19	0.163	0.161	0.159	0.15	0.167	0.167	0.159	0.159	0.163	0.163	0.179	0.179	0.156	0.161	0.204	0.158	0.159	0.161	0.16	0.16	0.14	0.136	0.174	0.172	0.196	0.196	0.039	0.038	0.134	0.134	0.176	0.171
Tanytarsus_herrmanni_CHIR_CH88	0.18	0.186	0.172	0.185	0.184	0.178	0.177	0.178	0.184	0.184	0.161	0.178	0.161	0.159	0.178	0.18	0.161	0.185	0.18	0.178	0.182	0.178	0.182	0.178	0.178	0.186	0.178	0.159	0.159	0.136	0.136	0.192	0.133	0.135	0.137	0.139	0.139	0.155	0.125	0.14	0.14	0.172	0.172	0.13	0.129	0.15	0.152	0.151	0.165
Tanytarsus_mendax_CHIR_CH8	0.159	0.161	0.148	0.16	0.163	0.159	0.15	0.159	0.163	0.161	0.18	0.159	0.18	0.175	0.159	0.163	0.192	0.158	0.159	0.159	0.15	0.161	0.165	0.159	0.159	0.161	0.161	0.175	0.175	0.156	0.161	0.202	0.156	0.157	0.159	0.158	0.158	0.136	0.133	0.172	0.174	0.186	0.186	0.028	0.033	0.137	0.137	0.164	0.173
Tanytarsus_mendax_CHIR_CH99	0.159	0.161	0.148	0.158	0.163	0.157	0.15	0.157	0.163	0.161	0.184	0.157	0.184	0.181	0.157	0.163	0.188	0.158	0.159	0.157	0.15	0.165	0.165	0.157	0.157	0.161	0.161	0.181	0.181	0.154	0.159	0.206	0.154	0.156	0.161	0.159	0.159	0.142	0.133	0.172	0.17	0.192	0.192	0.036	0.038	0.134	0.134	0.17	0.177
Tanytarsus_mcmillani_Chir_DL10	0.164	0.161	0.155	0.17	0.165	0.164	0.159	0.164	0.163	0.161	0.153	0.164	0.153	0.166	0.164	0.168	0.184	0.172	0.164	0.164	0.153	0.166	0.17	0.164	0.164	0.161	0.17	0.166	0.166	0.166	0.169	0.177	0.181	0.179	0.179	0.177	0.177	0.179	0.135	0.157	0.163	0.179	0.179	0.162	0.159	0.181	0.181	0.153	0.17
Tanytarsus_okuboi_Chir_LJ1	0.178	0.17	0.181	0.183	0.174	0.178	0.172	0.178	0.172	0.173	0.172	0.178	0.172	0.165	0.178	0.182	0.208	0.192	0.178	0.178	0.166	0.18	0.184	0.178	0.178	0.17	0.18	0.165	0.165	0.134	0.131	0.171	0.171	0.169	0.169	0.171	0.167	0.184	0.142	0.162	0.159	0.19	0.19	0.16	0.157	0.158	0.158	0.154	0.156
Tanytarsus_yunosecundus_Chir_LJ2	0.203	0.207	0.179	0.203	0.207	0.203	0.205	0.203	0.205	0.199	0.186	0.203	0.186	0.177	0.203	0.203	0.189	0.19	0.203	0.203	0.206	0.201	0.205	0.203	0.203	0.207	0.201	0.177	0.177	0.15	0.153	0.172	0.169	0.171	0.177	0.175	0.179	0.174	0.153	0.129	0.127	0.151	0.151	0.139	0.142	0.162	0.164	0.164	0.168
Tanytarsus_mcmillani_DL05	0.164	0.161	0.155	0.17	0.165	0.164	0.159	0.164	0.163	0.161	0.153	0.164	0.153	0.166	0.164	0.168	0.184	0.172	0.164	0.164	0.153	0.166	0.17	0.164	0.164	0.161	0.17	0.166	0.166	0.166	0.169	0.177	0.181	0.179	0.179	0.177	0.177	0.179	0.135	0.157	0.163	0.179	0.179	0.162	0.159	0.181	0.181	0.153	0.17
Tanytarsus_iriolemeus_DL06	0.185	0.184	0.179	0.185	0.186	0.183	0.186	0.183	0.186	0.18	0.18	0.183	0.18	0.198	0.183	0.187	0.185	0.185	0.183	0.183	0.184	0.185	0.189	0.183	0.185	0.184	0.185	0.198	0.198	0.165	0.17	0.182	0.173	0.171	0.173	0.175	0.171	0.179	0.159	0.14	0.14	0.178	0.178	0.156	0.163	0.176	0.178	0.158	0.167
Tanytarsus_ovatus_DL27	0.176	0.178	0.155	0.177	0.178	0.178	0.18	0.178	0.176	0.169	0.167	0.178	0.167	0.17	0.178	0.178	0.193	0.172	0.178	0.178	0.171	0.176	0.18	0.178	0.176	0.178	0.176	0.17	0.17	0.152	0.157	0.146	0.15	0.152	0.15	0.15	0.152	0.172	0.136	0.142	0.138	0.18	0.18	0.15	0.151	0.166	0.166	0.172	0.162
Tanytarsus_ovatus_DL28	0.178	0.18	0.158	0.179	0.18	0.18	0.182	0.18	0.178	0.171	0.168	0.18	0.168	0.172	0.18	0.18	0.195	0.174	0.18	0.18	0.173	0.178	0.182	0.18	0.178	0.18	0.178	0.172	0.172	0.154	0.159	0.148	0.152	0.154	0.152	0.152	0.154	0.174	0.138	0.144	0.14	0.182	0.182	0.152	0.153	0.168	0.168	0.174	0.164
Tanytarsus_ovatus_DL33	0.178	0.18	0.158	0.179	0.18	0.18	0.182	0.18	0.178	0.171	0.168	0.18	0.168	0.172	0.18	0.18	0.195	0.174	0.18	0.18	0.173	0.178	0.182	0.18	0.178	0.18	0.178	0.172	0.172	0.154	0.159	0.148	0.152	0.154	0.152	0.152	0.154	0.174	0.138	0.144	0.14	0.182	0.182	0.152	0.153	0.168	0.168	0.174	0.164
Tanytarsus_semibarbitarsus_DQ393846	0.162	0.16	0.147	0.168	0.16	0.162	0.17	0.162	0.158	0.159	0.167	0.162	0.167	0.171	0.162	0.162	0.184	0.167	0.162	0.162	0.159	0.164	0.164	0.162	0.162	0.16	0.16	0.171	0.171	0.166	0.164	0.179	0.149	0.151	0.155	0.157	0.157	0.163	0.138	0.138	0.138	0.147	0.147	0.16	0.161	0.164	0.164	0.167	0.172
Tanytarsus_sp_5_MEC_2006_DQ393848	0.173	0.175	0.16	0.182	0.175	0.175	0.173	0.175	0.173	0.176	0.188	0.175	0.188	0.165	0.175	0.175	0.205	0.179	0.175	0.175	0.168	0.173	0.177	0.175	0.173	0.175	0.173	0.165	0.165	0.153	0.155	0.19	0.155	0.157	0.165	0.167	0.167	0.184	0.136	0.155	0.149	0.171	0.171	0.159	0.162	0.185	0.185	0.179	0.206
Tanytarsus_inextentus_DQ393851	0.185	0.183	0.165	0.192	0.183	0.187	0.186	0.187	0.181	0.178	0.18	0.187	0.18	0.166	0.187	0.187	0.179	0.184	0.187	0.187	0.185	0.185	0.189	0.187	0.185	0.183	0.185	0.166	0.166	0.159	0.162	0.179	0.168	0.17	0.176	0.174	0.178	0.174	0.163	0.161	0.155	0.169	0.169	0.149	0.153	0.167	0.167	0.169	0.157
Tanytarsus_semibarbitarsus_DQ393852	0.166	0.165	0.152	0.173	0.165	0.166	0.172	0.166	0.163	0.163	0.163	0.166	0.163	0.166	0.166	0.166	0.184	0.172	0.166	0.166	0.164	0.164	0.168	0.166	0.166	0.165	0.164	0.166	0.166	0.168	0.166	0.183	0.149	0.151	0.155	0.157	0.157	0.167	0.136	0.138	0.134	0.147	0.147	0.16	0.161	0.168	0.168	0.167	0.172
Tanytarsus_sp_2_MEC_2006_DQ393853	0.16	0.164	0.145	0.173	0.164	0.162	0.156	0.162	0.162	0.161	0.177	0.162	0.177	0.157	0.162	0.162	0.204	0.165	0.162	0.162	0.155	0.16	0.164	0.162	0.16	0.164	0.16	0.157	0.157	0.149	0.149	0.197	0.163	0.165	0.171	0.171	0.173	0.183	0.141	0.153	0.147	0.159	0.159	0.15	0.155	0.154	0.154	0.156	0.191
Tanytarsus_inextentus_DQ393854	0.172	0.179	0.162	0.175	0.183	0.175	0.177	0.175	0.181	0.178	0.157	0.175	0.157	0.159	0.175	0.179	0.173	0.17	0.175	0.175	0.182	0.177	0.181	0.175	0.172	0.179	0.177	0.159	0.159	0.153	0.161	0.183	0.151	0.153	0.159	0.159	0.157	0.174	0.153	0.157	0.155	0.165	0.165	0.147	0.149	0.158	0.158	0.145	0.151
Tanytarsus_sp_2_MEC_2006_DQ393855	0.158	0.162	0.142	0.171	0.162	0.16	0.156	0.16	0.16	0.159	0.175	0.16	0.175	0.159	0.16	0.16	0.204	0.162	0.16	0.16	0.155	0.158	0.162	0.16	0.158	0.162	0.158	0.159	0.159	0.147	0.146	0.197	0.167	0.169	0.175	0.175	0.177	0.188	0.145	0.153	0.147	0.163	0.163	0.154	0.159	0.152	0.152	0.156	0.195
Tanytarsus_sp_7_MEC_2006_DQ393856	0.173	0.177	0.165	0.175	0.179	0.175	0.179	0.175	0.179	0.174	0.207	0.175	0.207	0.174	0.175	0.179	0.207	0.17	0.175	0.175	0.175	0.177	0.181	0.175	0.173	0.177	0.177	0.174	0.174	0.172	0.171	0.193	0.155	0.157	0.162	0.162	0.159	0.178	0.145	0.167	0.167	0.197	0.197	0.163	0.153	0.156	0.156	0.165	0.2
Tanytarsus_bispinosus_DQ393857	0.16	0.156	0.14	0.161	0.152	0.162	0.161	0.162	0.154	0.146	0.175	0.162	0.175	0.169	0.162	0.162	0.186	0.153	0.162	0.162	0.157	0.16	0.164	0.162	0.16	0.156	0.16	0.169	0.169	0.17	0.174	0.151	0.139	0.141	0.147	0.147	0.149	0.151	0.13	0.12	0.13	0.144	0.144	0.133	0.141	0.156	0.156	0.157	0.166
Tanytarsus_bispinosus_DQ393858	0.158	0.154	0.137	0.159	0.15	0.16	0.159	0.16	0.152	0.144	0.175	0.16	0.175	0.167	0.16	0.16	0.184	0.15	0.16	0.16	0.154	0.158	0.162	0.16	0.158	0.154	0.158	0.167	0.167	0.17	0.174	0.153	0.139	0.141	0.147	0.147	0.149	0.153	0.13	0.118	0.128	0.142	0.142	0.135	0.143	0.158	0.158	0.157	0.17
Tanytarsus_sp_5_MEC_2006_DQ393859	0.173	0.175	0.16	0.182	0.175	0.175	0.173	0.175	0.173	0.176	0.188	0.175	0.188	0.165	0.175	0.175	0.205	0.179	0.175	0.175	0.168	0.173	0.177	0.175	0.173	0.175	0.173	0.165	0.165	0.153	0.155	0.19	0.155	0.157	0.165	0.167	0.167	0.184	0.136	0.155	0.149	0.171	0.171	0.159	0.162	0.185	0.185	0.179	0.206
Tanytarsus_edwardi_DQ393860	0.176	0.172	0.177	0.182	0.17	0.174	0.174	0.174	0.17	0.174	0.184	0.174	0.184	0.164	0.174	0.174	0.19	0.182	0.174	0.174	0.17	0.172	0.176	0.174	0.176	0.172	0.172	0.164	0.164	0.134	0.135	0.177	0.173	0.175	0.177	0.177	0.179	0.172	0.153	0.169	0.161	0.188	0.188	0.139	0.144	0.189	0.189	0.187	0.195
Tanytarsus_barbitarsis_DQ393862	0.202	0.206	0.196	0.206	0.206	0.199	0.2	0.199	0.204	0.204	0.187	0.199	0.187	0.18	0.199	0.199	0.215	0.2	0.199	0.199	0.201	0.197	0.197	0.199	0.202	0.206	0.202	0.18	0.18	0.186	0.188	0.214	0.192	0.194	0.198	0.201	0.201	0.208	0.184	0.186	0.176	0.2	0.2	0.175	0.176	0.175	0.175	0.188	0.167
Tanytarsus_edwardi_DQ393866	0.176	0.172	0.177	0.182	0.17	0.174	0.174	0.174	0.17	0.174	0.182	0.174	0.182	0.164	0.174	0.174	0.192	0.182	0.174	0.174	0.17	0.172	0.176	0.174	0.176	0.172	0.172	0.164	0.164	0.132	0.133	0.177	0.175	0.177	0.179	0.179	0.182	0.172	0.151	0.171	0.163	0.19	0.19	0.141	0.142	0.187	0.187	0.187	0.195
Tanytarsus_semibarbitarsus_DQ393867	0.158	0.156	0.142	0.164	0.156	0.158	0.168	0.158	0.154	0.154	0.163	0.158	0.163	0.166	0.158	0.158	0.18	0.162	0.158	0.158	0.157	0.16	0.16	0.158	0.158	0.156	0.156	0.166	0.166	0.163	0.162	0.179	0.151	0.153	0.157	0.159	0.159	0.163	0.138	0.134	0.136	0.143	0.143	0.158	0.159	0.16	0.16	0.163	0.168
Tanytarsus_semibarbitarsus_DQ393868	0.16	0.158	0.145	0.166	0.158	0.16	0.17	0.16	0.156	0.157	0.165	0.16	0.165	0.168	0.16	0.16	0.182	0.165	0.16	0.16	0.159	0.162	0.162	0.16	0.16	0.158	0.158	0.168	0.168	0.166	0.164	0.177	0.149	0.151	0.155	0.157	0.157	0.161	0.136	0.136	0.138	0.145	0.145	0.16	0.161	0.162	0.162	0.165	0.17
Tanytarsus_inextentus_DQ393869	0.17	0.177	0.16	0.173	0.181	0.172	0.177	0.172	0.179	0.176	0.155	0.172	0.155	0.161	0.172	0.177	0.171	0.167	0.172	0.172	0.182	0.175	0.179	0.172	0.17	0.177	0.175	0.161	0.161	0.151	0.159	0.181	0.153	0.155	0.161	0.161	0.159	0.176	0.155	0.155	0.153	0.168	0.168	0.149	0.151	0.156	0.156	0.143	0.153
Tanytarsus_inextentus_DQ393870	0.177	0.183	0.167	0.18	0.187	0.179	0.182	0.179	0.185	0.183	0.169	0.179	0.169	0.168	0.179	0.183	0.179	0.175	0.179	0.179	0.187	0.181	0.185	0.179	0.177	0.183	0.181	0.168	0.168	0.162	0.167	0.185	0.165	0.167	0.174	0.174	0.172	0.178	0.161	0.171	0.169	0.176	0.176	0.158	0.161	0.166	0.166	0.159	0.153
Tanytarsus_sp_2_MEC_2006_DQ393871	0.158	0.162	0.142	0.171	0.162	0.16	0.154	0.16	0.16	0.159	0.175	0.16	0.175	0.159	0.16	0.16	0.202	0.162	0.16	0.16	0.152	0.158	0.162	0.16	0.158	0.162	0.158	0.159	0.159	0.147	0.147	0.195	0.165	0.167	0.173	0.173	0.175	0.186	0.143	0.155	0.147	0.159	0.159	0.152	0.157	0.154	0.154	0.158	0.189
Tanytarsus_sp_5_MEC_2006_DQ393872	0.163	0.161	0.152	0.173	0.161	0.165	0.166	0.165	0.159	0.161	0.182	0.165	0.182	0.161	0.165	0.165	0.207	0.172	0.165	0.165	0.159	0.163	0.167	0.165	0.163	0.161	0.163	0.161	0.161	0.14	0.143	0.188	0.161	0.163	0.167	0.169	0.169	0.188	0.144	0.167	0.165	0.169	0.169	0.157	0.16	0.181	0.181	0.183	0.206
Tanytarsus_sp_5_MEC_2006_DQ393873	0.163	0.161	0.152	0.173	0.161	0.165	0.166	0.165	0.159	0.161	0.182	0.165	0.182	0.161	0.165	0.165	0.207	0.172	0.165	0.165	0.159	0.163	0.167	0.165	0.163	0.161	0.163	0.161	0.161	0.14	0.143	0.188	0.161	0.163	0.167	0.169	0.169	0.188	0.144	0.167	0.165	0.169	0.169	0.157	0.16	0.181	0.181	0.183	0.206
Tanytarsus_edwardi_DQ393874	0.176	0.172	0.177	0.182	0.17	0.174	0.174	0.174	0.17	0.174	0.184	0.174	0.184	0.164	0.174	0.174	0.19	0.182	0.174	0.174	0.17	0.172	0.176	0.174	0.176	0.172	0.172	0.164	0.164	0.134	0.135	0.177	0.173	0.175	0.177	0.177	0.179	0.172	0.153	0.169	0.161	0.188	0.188	0.139	0.144	0.189	0.189	0.187	0.195
Tanytarsus_edwardi_DQ393875	0.178	0.174	0.18	0.182	0.172	0.176	0.177	0.176	0.172	0.176	0.184	0.176	0.184	0.166	0.176	0.176	0.181	0.184	0.176	0.176	0.172	0.174	0.178	0.176	0.178	0.174	0.174	0.166	0.166	0.13	0.131	0.183	0.167	0.169	0.171	0.171	0.173	0.173	0.151	0.165	0.161	0.186	0.186	0.141	0.142	0.199	0.199	0.187	0.193
Tanytarsus_sp_7_MEC_2006_DQ393876	0.169	0.173	0.16	0.173	0.171	0.171	0.175	0.171	0.171	0.168	0.2	0.171	0.2	0.17	0.171	0.171	0.209	0.165	0.171	0.171	0.171	0.169	0.173	0.171	0.169	0.173	0.169	0.17	0.17	0.166	0.165	0.182	0.153	0.155	0.16	0.16	0.162	0.172	0.138	0.165	0.161	0.19	0.19	0.155	0.149	0.163	0.163	0.161	0.198
Tanytarsus_sp_11_MEC_2006_DQ393878	0.189	0.187	0.173	0.199	0.185	0.189	0.184	0.189	0.185	0.185	0.163	0.189	0.163	0.183	0.189	0.189	0.171	0.189	0.189	0.189	0.18	0.189	0.191	0.189	0.189	0.187	0.187	0.183	0.183	0.166	0.164	0.173	0.175	0.177	0.175	0.177	0.177	0.161	0.134	0.171	0.169	0.166	0.166	0.139	0.141	0.177	0.177	0.185	0.191
Tanytarsus_sp_11_MEC_2006_DQ393879	0.187	0.185	0.17	0.196	0.183	0.187	0.182	0.187	0.183	0.183	0.167	0.187	0.167	0.183	0.187	0.187	0.175	0.187	0.187	0.187	0.177	0.187	0.189	0.187	0.187	0.185	0.185	0.183	0.183	0.168	0.166	0.173	0.177	0.179	0.177	0.175	0.179	0.161	0.138	0.173	0.171	0.17	0.17	0.137	0.14	0.181	0.181	0.185	0.191
Tanytarsus_barbitarsis_DQ393880	0.197	0.202	0.191	0.201	0.202	0.195	0.193	0.195	0.2	0.199	0.192	0.195	0.192	0.18	0.195	0.195	0.215	0.194	0.195	0.195	0.196	0.193	0.197	0.195	0.197	0.202	0.197	0.18	0.18	0.179	0.181	0.208	0.19	0.192	0.201	0.203	0.203	0.201	0.176	0.18	0.165	0.189	0.189	0.169	0.17	0.173	0.173	0.19	0.165
Tanytarsus_sp_5_MEC_2006_DQ393885	0.154	0.153	0.142	0.164	0.153	0.156	0.157	0.156	0.151	0.152	0.178	0.156	0.178	0.163	0.156	0.156	0.207	0.162	0.156	0.156	0.15	0.154	0.159	0.156	0.154	0.153	0.154	0.163	0.163	0.138	0.141	0.179	0.161	0.163	0.167	0.165	0.169	0.184	0.142	0.161	0.159	0.172	0.172	0.151	0.154	0.179	0.179	0.177	0.203
Tanytarsus_biwatrifurcus_FR13Y01	0.155	0.151	0.128	0.151	0.151	0.155	0.154	0.155	0.149	0.137	0.155	0.155	0.155	0.19	0.155	0.155	0.161	0.149	0.155	0.155	0.148	0.153	0.157	0.155	0.155	0.151	0.153	0.19	0.19	0.163	0.168	0.154	0.144	0.146	0.148	0.146	0.15	0.173	0.147	0.138	0.134	0.174	0.174	0.154	0.16	0.15	0.152	0.162	0.164
Tanytarsus_biwatrifurcus_FR13Y02	0.153	0.149	0.128	0.149	0.149	0.153	0.148	0.153	0.147	0.135	0.163	0.153	0.163	0.188	0.153	0.153	0.169	0.147	0.153	0.153	0.148	0.151	0.155	0.153	0.153	0.149	0.151	0.188	0.188	0.167	0.168	0.15	0.143	0.144	0.148	0.146	0.15	0.159	0.144	0.132	0.131	0.174	0.174	0.156	0.162	0.148	0.15	0.17	0.16
Tanytarsus_tamagotoi_FR13Y10	0.178	0.176	0.169	0.181	0.176	0.178	0.175	0.178	0.174	0.175	0.184	0.178	0.184	0.177	0.178	0.178	0.201	0.178	0.178	0.178	0.177	0.178	0.18	0.178	0.178	0.176	0.176	0.177	0.177	0.155	0.155	0.174	0.15	0.152	0.154	0.154	0.156	0.19	0.164	0.142	0.142	0.17	0.17	0.167	0.17	0.177	0.179	0.147	0.171
Tanytarsus_gregarius_Finnmark429	0.177	0.177	0.172	0.18	0.175	0.177	0.177	0.177	0.175	0.172	0.161	0.177	0.161	0.157	0.177	0.177	0.194	0.182	0.177	0.177	0.18	0.174	0.179	0.177	0.177	0.177	0.174	0.157	0.157	0.143	0.143	0.173	0.155	0.155	0.157	0.157	0.159	0.164	0.128	0.145	0.145	0.155	0.155	0.164	0.161	0.172	0.172	0.159	0.174
Tanytarsus_occultus_Finnmark567	0.189	0.189	0.182	0.199	0.187	0.191	0.197	0.191	0.187	0.182	0.168	0.191	0.168	0.171	0.191	0.191	0.199	0.194	0.191	0.191	0.193	0.191	0.193	0.191	0.189	0.189	0.189	0.171	0.171	0.18	0.182	0.17	0.164	0.164	0.171	0.171	0.173	0.177	0.16	0.166	0.17	0.164	0.164	0.154	0.157	0.19	0.19	0.17	0.19
Tanytarsus_inaequalis_Finnmark622	0.162	0.164	0.155	0.172	0.162	0.164	0.165	0.164	0.162	0.163	0.163	0.164	0.163	0.153	0.164	0.164	0.196	0.167	0.164	0.164	0.163	0.162	0.162	0.164	0.162	0.164	0.162	0.153	0.153	0.147	0.149	0.184	0.175	0.177	0.177	0.177	0.179	0.178	0.132	0.158	0.162	0.159	0.159	0.145	0.149	0.158	0.16	0.156	0.183
Tanytarsus_recurvatus_Finnmark626	0.168	0.167	0.179	0.181	0.17	0.168	0.177	0.168	0.168	0.169	0.173	0.168	0.173	0.177	0.168	0.172	0.177	0.183	0.168	0.168	0.164	0.17	0.174	0.168	0.168	0.167	0.17	0.177	0.177	0.176	0.178	0.167	0.163	0.165	0.162	0.163	0.16	0.185	0.138	0.155	0.164	0.171	0.171	0.137	0.138	0.154	0.154	0.164	0.158
Tanytarsus_gracilentus_Finnmark632	0.178	0.182	0.175	0.18	0.184	0.178	0.173	0.178	0.184	0.176	0.185	0.178	0.185	0.213	0.178	0.182	0.188	0.181	0.178	0.178	0.175	0.184	0.184	0.178	0.178	0.182	0.184	0.213	0.213	0.199	0.196	0.206	0.226	0.224	0.222	0.222	0.22	0.204	0.175	0.184	0.184	0.213	0.213	0.181	0.176	0.182	0.184	0.198	0.203
[truncated: 1,524 more rows]
[truncated: 206 more columns]
