# Supplementary material for: Exploring Genetic Divergence in a Species-Rich Insect Genus Using 2790 DNA Barcodes
Source: PLoS One. 2015 Sep 25;10(9):e0138993. doi: 10.1371/journal.pone.0138993 (PMC4583400; doi:10.1371/journal.pone.0138993)
Supplement: S2 Table — Average pairwise distances within species based on the K2P substitution model calculated in MEGA6. The analysis included all codon positions and pairwise deletion of gaps for each sequence pair. In order to calculate the intra- and interspecific distances including sequences without species names in public databases, species names were added to 1242 DNA barcodes if they matched named sequences in the neighbor joining tree. (XLS) [file pone.0138993.s005.xls]

## Sheet: Mean intraspecific distance
Species	Mean intraspecific distance
Tanytarsus aculeatus	0.015404
Tanytarsus ahyoni	0.0197435
Tanytarsus aigos	0.0119831
Tanytarsus allicis	0.0149872
Tanytarsus anderseni	0.0423359
Tanytarsus aterrimus	0.0956792
Tanytarsus barbitarsis	0.00577733
Tanytarsus bathopilus	0.00599162
Tanytarsus bispinosus	0.00178883
Tanytarsus biwatrifurcus	0.0134005
Tanytarsus brundini	0.112032
Tanytarsus buckleyi	n/c
Tanytarsus cf. dispar	0.02573
Tanytarsus cf. longitarsis	0.0239014
Tanytarsus chinyensis	0
Tanytarsus curticornis	0.00925952
Tanytarsus debilis	0.023177
Tanytarsus dendyi	0.0112446
Tanytarsus edwardi	0.0113701
Tanytarsus ejuncidus	0.00610868
Tanytarsus eminulus	0.00458724
Tanytarsus excavatus	n/c
Tanytarsus formosanus	0
Tanytarsus fuscithorax	0.0012498
Tanytarsus glabrescens	0.125507
Tanytarsus gracilentus	0.0435206
Tanytarsus gregarius	0.0187313
Tanytarsus guerlus	0.0781736
Tanytarsus hastatus	n/c
Tanytarsus heliomesonyctios	0.011054
Tanytarsus herrmanni	0.00672062
Tanytarsus heusdensis	0.116722
Tanytarsus hjulorum	0.01873
Tanytarsus inaequalis	0.0177178
Tanytarsus inextentus	0.0192133
Tanytarsus innarensis	n/c
Tanytarsus iriolemeus	0.00765712
Tanytarsus kiseogi	0.00643156
Tanytarsus lactescens	n/c
Tanytarsus lestagei	0.0425878
Tanytarsus luctuosus	0
Tanytarsus lugens	0.0144382
Tanytarsus mcmillani	0.0141595
Tanytarsus medius	0.00152207
Tanytarsus mendax	0.0211424
Tanytarsus miriforceps	0.0105266
Tanytarsus nemorosus	0.00610868
Tanytarsus niger	0.0221588
Tanytarsus nigricollis	n/c
Tanytarsus occultus	0.0564706
Tanytarsus okuboi	0.0157862
Tanytarsus oscillans	0.00632528
Tanytarsus ovatus	0.00786971
Tanytarsus oyamai	0.00927027
Tanytarsus pallidicornis	0
Tanytarsus pallidus	0.00285008
Tanytarsus pandus	0
Tanytarsus paraniger	n/c
Tanytarsus pollexus	0.00305035
Tanytarsus recurvatus	0.0206443
Tanytarsus semibabitarsus	0.00259669
Tanytarsus shoudigitatus	0.00919926
Tanytarsus signatus	n/c
Tanytarsus simantoseteus	n/c
Tanytarsus sp.11MEC-2006	0.00321545
Tanytarsus sp.1XL	0.00613514
Tanytarsus sp.2MEC-2006	0.00321416
Tanytarsus sp.2TE	n/c
Tanytarsus sp.2XL	0
Tanytarsus sp.3TE	0.00328408
Tanytarsus sp.3XL	0.029021
Tanytarsus sp.4TE	0.0432155
Tanytarsus sp.4XL	n/c
Tanytarsus sp.5XL	n/c
Tanytarsus sp.6XL	0.00954018
Tanytarsus sp.7MEC-2006	0.0372166
Tanytarsus sp.7XL	0.0217106
Tanytarsus sp.9XL	n/c
Tanytarsus sp.B TE-2006	n/c
Tanytarsus sp.TE01	n/c
Tanytarsus sp.1	0.00441102
Tanytarsus sp.10	0.0196019
Tanytarsus sp.11	0.0037272
Tanytarsus sp.12	0.015334
Tanytarsus sp.13	0.00610868
Tanytarsus sp.14	n/c
Tanytarsus sp.15	0.0066939
Tanytarsus sp.16	0.0115641
Tanytarsus sp.17	n/c
Tanytarsus sp.18	0.0213928
Tanytarsus sp.19	0.0101164
Tanytarsus sp.2	0.00261424
Tanytarsus sp.20	0.0040912
Tanytarsus sp.21	n/c
Tanytarsus sp.22	n/c
Tanytarsus sp.23	n/c
Tanytarsus sp.24	0.00237072
Tanytarsus sp.25	0.0086106
Tanytarsus sp.26	0.0197527
Tanytarsus sp.27	0
Tanytarsus sp.28	0.009871
Tanytarsus sp.3	0.0173531
Tanytarsus sp.4	n/c
Tanytarsus sp.5	0.0192416
Tanytarsus sp.6	0.0214747
Tanytarsus sp.7	0.0128823
Tanytarsus sp.8	0.129532
Tanytarsus sp.9	0.142069
Tanytarsus striatulus	0.0299579
Tanytarsus sylvaticus	0.00918151
Tanytarsus takahashii	0.0935527
Tanytarsus tamaduodecimus	n/c
Tanytarsus tamagotoi	0.00583819
Tanytarsus telmaticus	0.0348991
Tanytarsus thaicus	n/c
Tanytarsus unagiseptimus	0.0080799
Tanytarsus usmaensis	0.0290678
Tanytarsus veralli	0.0199836
Tanytarsus volgensis	0.0185077
Tanytarsus wirthi	0.00729249
Tanytarsus yunosecundus	0

## Sheet: Caption
Table. Estimates of Average Evolutionary Divergence over Sequence Pairs within Groups
The number of base substitutions per site from averaging over all sequence pairs within each group are shown. Analyses were conducted using the Kimura 2-parameter model [1]. The analysis involved 2790 nucleotide sequences. Codon positions included were 1st+2nd+3rd+Noncoding. All ambiguous positions were removed for each sequence pair. There were a total of 658 positions in the final dataset. Evol…
1. Kimura M. (1980). A simple method for estimating evolutionary rate of base substitutions through comparative studies of nucleotide sequences. Journal of Molecular Evolution 16:111-120.
2. Tamura K., Stecher G., Peterson D., Filipski A., and Kumar S. (2013). MEGA6: Molecular Evolutionary Genetics Analysis version 6.0. Molecular Biology and Evolution30: 2725-2729.
Disclaimer: Although utmost care has been taken to ensure the correctness of the caption, the caption text is provided "as is" without any warranty of any kind. Authors advise the user to carefully check the caption prior to its use for any purpose and report any errors or problems to the authors immediately (www.megasoftware.net). In no event shall the authors and their employers be liable for a…
