# Supplementary material for: Exploring Genetic Divergence in a Species-Rich Insect Genus Using 2790 DNA Barcodes
Source: PLoS One. 2015 Sep 25;10(9):e0138993. doi: 10.1371/journal.pone.0138993 (PMC4583400; doi:10.1371/journal.pone.0138993)
Supplement: S3 Table — Average pairwise distance between species based on the K2P substitution model calculated in MEGA6. The analysis included all codon positions and pairwise deletion of gaps for each sequence pair. In order to calculate the intra- and interspecific distances including sequences without species names in public databases, species names were added to 1242 DNA barcodes if the matched named sequence in the neighbor joining tree. (XLS) [file pone.0138993.s006.xls]

## Sheet: MatrixOutput
Tanytarsus_aculeatus
Tanytarsus_ahyoni	0.164968
Tanytarsus_aigos	0.183741	0.198315
Tanytarsus_allicis	0.184282	0.147619	0.190678
Tanytarsus_anderseni	0.211502	0.195266	0.189989	0.207011
Tanytarsus_aterrimus	0.164834	0.163165	0.175912	0.197424	0.170519
Tanytarsus_barbitarsis	0.20286	0.177396	0.204748	0.198951	0.171861	0.185314
Tanytarsus_bathopilus	0.181745	0.147351	0.157314	0.176398	0.18211	0.162996	0.17143
Tanytarsus_bispinosus	0.163637	0.138279	0.168463	0.17703	0.179783	0.134583	0.164904	0.166699
Tanytarsus_biwatrifurcus	0.174845	0.159093	0.181715	0.175934	0.175997	0.158623	0.165694	0.162346	0.13818
Tanytarsus_brundini	0.178127	0.15857	0.181545	0.189505	0.195128	0.174895	0.187563	0.160273	0.169164	0.160127
Tanytarsus_buckleyi	0.205151	0.19858	0.235294	0.180813	0.21942	0.203979	0.206687	0.218676	0.169148	0.186336	0.197215
Tanytarsus_cf._dispar	0.197615	0.157492	0.190273	0.165393	0.184436	0.165865	0.188123	0.148875	0.146259	0.152028	0.192588	0.207541
Tanytarsus_cf._longitarsis	0.178088	0.175268	0.171459	0.199562	0.166923	0.161502	0.178166	0.152356	0.132647	0.170267	0.184721	0.206572	0.134932
Tanytarsus_chinyensis	0.201186	0.203712	0.207844	0.210445	0.186269	0.19757	0.186052	0.167418	0.172552	0.177968	0.192124	0.22929	0.196075	0.210573
Tanytarsus_curticornis	0.193887	0.165172	0.179343	0.194728	0.193159	0.163588	0.187507	0.166675	0.153529	0.165004	0.159876	0.216357	0.179612	0.165744	0.204665
Tanytarsus_debilis	0.170612	0.140423	0.20383	0.159197	0.206334	0.172603	0.17854	0.149792	0.149138	0.149419	0.176061	0.189327	0.173761	0.177896	0.185662	0.172313
Tanytarsus_dendyi	0.17503	0.155544	0.15941	0.171016	0.174329	0.167333	0.186323	0.143625	0.139386	0.146352	0.162188	0.197788	0.153114	0.142218	0.197065	0.147127	0.169896
Tanytarsus_edwardi	0.169192	0.186333	0.181125	0.186808	0.185236	0.164789	0.187859	0.158146	0.15187	0.176559	0.193036	0.22162	0.172881	0.165272	0.199268	0.189401	0.179788	0.161404
Tanytarsus_ejuncidus	0.180366	0.15691	0.180176	0.170935	0.156648	0.168657	0.177605	0.15377	0.136062	0.163383	0.182875	0.193254	0.13093	0.126836	0.193554	0.181258	0.176402	0.136407	0.172343
Tanytarsus_eminulus	0.165652	0.167994	0.130252	0.188058	0.199774	0.166722	0.198341	0.163412	0.14601	0.153316	0.175732	0.217903	0.185229	0.16179	0.197073	0.166951	0.191758	0.136867	0.174694	0.162177
Tanytarsus_excavatus	0.192958	0.186828	0.209925	0.192013	0.185846	0.173803	0.192136	0.170592	0.185176	0.190348	0.190594	0.226041	0.182449	0.182435	0.220082	0.18417	0.147664	0.173029	0.172407	0.180173	0.199912
Tanytarsus_formosanus	0.179494	0.157352	0.1765	0.181034	0.197226	0.177591	0.189749	0.17186	0.138409	0.146229	0.173605	0.190411	0.178229	0.162905	0.199602	0.17344	0.174494	0.161694	0.196287	0.154898	0.190185	0.184433
Tanytarsus_fuscithorax	0.173843	0.187985	0.186395	0.196609	0.184214	0.179593	0.168297	0.146639	0.15075	0.15004	0.180643	0.215027	0.182853	0.152757	0.186419	0.180981	0.191622	0.155475	0.170031	0.165064	0.156303	0.198513	0.185836
Tanytarsus_glabrescens	0.184773	0.187433	0.212916	0.177096	0.214458	0.19512	0.205892	0.193208	0.167802	0.182221	0.194638	0.10638	0.191948	0.191808	0.219744	0.206443	0.173691	0.176699	0.199126	0.190724	0.198683	0.207058	0.193679	0.197974
Tanytarsus_gracilentus	0.195231	0.188801	0.220415	0.189524	0.193283	0.201034	0.198993	0.182997	0.183654	0.192525	0.199508	0.204214	0.196322	0.194112	0.217817	0.201219	0.184301	0.175374	0.199298	0.180016	0.228829	0.191634	0.200298	0.219046	0.198607
Tanytarsus_gregarius	0.180476	0.138899	0.159283	0.179336	0.175055	0.153763	0.173664	0.121242	0.13606	0.167386	0.168397	0.203462	0.144699	0.145369	0.184498	0.162517	0.170981	0.150334	0.147882	0.140089	0.160856	0.182206	0.156976	0.153701	0.18761	0.186891
Tanytarsus_guerlus	0.165315	0.147494	0.166984	0.173273	0.157508	0.160343	0.164632	0.151661	0.125163	0.135179	0.1671	0.187968	0.155353	0.154246	0.171329	0.161912	0.161121	0.143231	0.156802	0.138554	0.162313	0.183792	0.151115	0.163051	0.183933	0.186365	0.149403
Tanytarsus_hastatus	0.173885	0.158398	0.198377	0.182171	0.151178	0.165204	0.171379	0.181505	0.148683	0.134142	0.182199	0.192448	0.164194	0.15967	0.178056	0.164407	0.151084	0.161348	0.16747	0.151348	0.185081	0.19041	0.174111	0.160643	0.188442	0.172281	0.174986	0.145883
Tanytarsus_heliomesonyctios	0.184523	0.148637	0.160447	0.16562	0.177227	0.169103	0.183557	0.0554552	0.161722	0.169798	0.175005	0.207054	0.167978	0.160386	0.175255	0.15934	0.142701	0.146425	0.155555	0.147158	0.159583	0.171114	0.16532	0.155318	0.190527	0.179755	0.108799	0.150228	0.168839
Tanytarsus_herrmanni	0.166964	0.148681	0.163136	0.17315	0.178591	0.148556	0.161626	0.0938653	0.152171	0.134039	0.163356	0.206094	0.17504	0.148905	0.179366	0.153082	0.148472	0.141328	0.170608	0.145379	0.139222	0.192113	0.16689	0.131411	0.194602	0.183019	0.101845	0.145097	0.14306	0.0915353
Tanytarsus_heusdensis	0.187838	0.175209	0.195783	0.198835	0.194498	0.191039	0.194772	0.177896	0.147519	0.16687	0.184955	0.218504	0.185755	0.185324	0.192549	0.177625	0.170451	0.177434	0.177368	0.181718	0.177356	0.191616	0.188806	0.167775	0.204553	0.20348	0.180311	0.168662	0.168202	0.169287	0.181575
Tanytarsus_hjulorum	0.154392	0.137692	0.166026	0.1601	0.183457	0.165368	0.16635	0.142067	0.116599	0.135244	0.165065	0.197013	0.164883	0.154458	0.17731	0.173324	0.138499	0.141862	0.164587	0.15576	0.155006	0.168951	0.145464	0.16017	0.174279	0.185692	0.15234	0.131232	0.148303	0.138594	0.145648	0.160228
Tanytarsus_inaequalis	0.180936	0.148846	0.155429	0.174828	0.177975	0.165777	0.181872	0.115609	0.120398	0.160804	0.169689	0.200899	0.159203	0.16288	0.188589	0.165563	0.164564	0.148951	0.169568	0.153408	0.153829	0.205885	0.158338	0.153042	0.196492	0.172209	0.0911498	0.145689	0.181298	0.118496	0.107372	0.18166	0.161296
Tanytarsus_inextentus	0.169907	0.133727	0.189561	0.183984	0.190099	0.151954	0.159439	0.165992	0.138425	0.150243	0.173602	0.193041	0.17381	0.144554	0.206754	0.154398	0.165511	0.152353	0.157067	0.138104	0.16357	0.163295	0.146933	0.183263	0.190125	0.187457	0.145678	0.139607	0.149414	0.156518	0.139161	0.186831	0.156104	0.156479
Tanytarsus_innarensis	0.184833	0.161146	0.18684	0.170207	0.190747	0.178779	0.190656	0.163675	0.147745	0.151424	0.18264	0.220473	0.19192	0.189594	0.18004	0.178072	0.125267	0.173719	0.150288	0.175291	0.154309	0.177207	0.170332	0.174231	0.189191	0.212276	0.174012	0.152702	0.162917	0.163465	0.173703	0.163828	0.140868	0.168946	0.173355
Tanytarsus_iriolemeus	0.159893	0.174003	0.188432	0.175155	0.19724	0.150081	0.182911	0.170828	0.15516	0.157988	0.177394	0.186109	0.193139	0.180134	0.192113	0.155471	0.166322	0.146913	0.166846	0.187102	0.177125	0.187154	0.156087	0.168129	0.177898	0.212255	0.193029	0.175571	0.142061	0.178517	0.151565	0.189052	0.140437	0.202004	0.143645	0.182124
Tanytarsus_kiseogi	0.18341	0.1572	0.142499	0.186833	0.191165	0.169684	0.186861	0.152096	0.12956	0.162082	0.166884	0.185944	0.158993	0.145344	0.225975	0.152217	0.189876	0.153713	0.184349	0.142526	0.157356	0.208804	0.15342	0.15612	0.182224	0.187331	0.152394	0.150462	0.169971	0.163134	0.167067	0.171987	0.156469	0.1547	0.174172	0.171827	0.162883
Tanytarsus_lactescens	0.197504	0.179461	0.212426	0.211121	0.227652	0.177589	0.209868	0.191956	0.184192	0.198482	0.198626	0.214979	0.198091	0.210839	0.194154	0.198381	0.201775	0.202123	0.192062	0.19781	0.208774	0.193283	0.204233	0.205163	0.208988	0.199497	0.184406	0.202967	0.176324	0.198938	0.188386	0.211516	0.181013	0.199985	0.163365	0.208282	0.196091	0.204311
Tanytarsus_lestagei	0.185769	0.16648	0.172303	0.174508	0.156899	0.157537	0.168659	0.151946	0.137696	0.144519	0.192156	0.206496	0.108701	0.087491	0.195872	0.173692	0.173857	0.141295	0.164152	0.115957	0.164615	0.167097	0.172707	0.172398	0.190206	0.183749	0.14506	0.151152	0.153779	0.15754	0.146786	0.1835	0.163609	0.162695	0.157014	0.177079	0.187076	0.158819	0.199232
Tanytarsus_luctuosus	0.19655	0.154543	0.210523	0.196807	0.196455	0.180099	0.192307	0.162174	0.143446	0.175107	0.190818	0.201113	0.176332	0.191548	0.195705	0.176471	0.176675	0.161939	0.187235	0.148612	0.185976	0.217745	0.186383	0.1726	0.199393	0.21226	0.15964	0.145797	0.17815	0.173509	0.172936	0.192295	0.136174	0.16311	0.16932	0.18435	0.180154	0.18445	0.214439	0.184411
Tanytarsus_lugens	0.189508	0.167331	0.155944	0.178587	0.184957	0.172174	0.180537	0.0606934	0.156507	0.177955	0.177589	0.201894	0.169933	0.166431	0.169576	0.173767	0.161597	0.153314	0.166735	0.146892	0.163504	0.196639	0.171925	0.167404	0.195899	0.199555	0.127453	0.160933	0.175107	0.0558366	0.102872	0.175739	0.15577	0.121725	0.166977	0.182799	0.17788	0.175694	0.201535	0.153892	0.182988
Tanytarsus_mcmillani	0.160329	0.162487	0.169816	0.181547	0.185942	0.173785	0.169538	0.153727	0.149939	0.155299	0.17654	0.190043	0.179874	0.16897	0.195657	0.154564	0.181556	0.160241	0.167137	0.161758	0.151711	0.180744	0.165005	0.167972	0.184197	0.185706	0.133647	0.152415	0.182354	0.155482	0.153652	0.180095	0.157568	0.141798	0.132657	0.173712	0.17339	0.171021	0.185375	0.177293	0.175185	0.153845
Tanytarsus_medius	0.177021	0.161201	0.161127	0.190382	0.169419	0.164862	0.165951	0.124294	0.162091	0.157486	0.176308	0.224627	0.141836	0.141123	0.192745	0.186391	0.171798	0.147643	0.163465	0.132936	0.157192	0.18152	0.19681	0.141031	0.197422	0.206023	0.157095	0.173257	0.16553	0.158013	0.143612	0.195422	0.180895	0.154394	0.171372	0.17124	0.179314	0.149474	0.207642	0.13002	0.194379	0.154121	0.181838
Tanytarsus_mendax	0.169486	0.16104	0.174363	0.178504	0.168313	0.151752	0.175168	0.127869	0.140946	0.165841	0.162158	0.193562	0.155315	0.146123	0.193904	0.171378	0.192477	0.122712	0.151814	0.146038	0.149689	0.180823	0.175841	0.164129	0.185969	0.177666	0.170203	0.153291	0.16626	0.142274	0.135974	0.180203	0.175239	0.15628	0.158692	0.197916	0.154383	0.153238	0.200381	0.146902	0.185586	0.137414	0.160477	0.152523
Tanytarsus_miriforceps	0.212051	0.178818	0.203412	0.209178	0.164464	0.190544	0.18093	0.191553	0.163708	0.184435	0.192269	0.208779	0.169783	0.160966	0.175811	0.17639	0.179999	0.168642	0.176296	0.149152	0.169559	0.177815	0.19761	0.205226	0.195696	0.202072	0.159811	0.17592	0.160973	0.180652	0.174003	0.184954	0.165404	0.180232	0.168022	0.164804	0.191719	0.180996	0.216585	0.16945	0.188327	0.19255	0.169466	0.179825	0.184141
Tanytarsus_nemorosus	0.172414	0.146483	0.171038	0.166805	0.19923	0.168643	0.185485	0.137336	0.130252	0.159946	0.173948	0.204536	0.163822	0.146997	0.179269	0.168054	0.130225	0.149479	0.153226	0.154728	0.160141	0.156153	0.170714	0.158937	0.187055	0.18084	0.12618	0.159586	0.177187	0.139687	0.141631	0.162986	0.143631	0.138725	0.142194	0.12995	0.179796	0.172489	0.181811	0.152933	0.178356	0.14196	0.137264	0.15229	0.168535	0.178882
Tanytarsus_niger	0.227597	0.18945	0.209916	0.204582	0.196821	0.216585	0.187988	0.191272	0.186535	0.195862	0.196041	0.213526	0.202297	0.161822	0.224541	0.175649	0.180238	0.16972	0.207485	0.174422	0.201748	0.161079	0.195901	0.214463	0.20701	0.195668	0.187761	0.189785	0.176267	0.184824	0.204474	0.20298	0.167962	0.190138	0.175739	0.198659	0.217001	0.194012	0.224938	0.176411	0.218076	0.197975	0.17644	0.184719	0.199041	0.139658	0.184153
Tanytarsus_nigricollis	0.21004	0.197965	0.220005	0.186667	0.215279	0.196729	0.189276	0.2062	0.162959	0.186424	0.199317	0.217402	0.206395	0.20123	0.195985	0.209277	0.217099	0.189425	0.197466	0.190352	0.196634	0.224568	0.209809	0.189548	0.211964	0.209001	0.185897	0.177982	0.198382	0.197962	0.18041	0.21765	0.190381	0.185171	0.167519	0.192455	0.198956	0.186934	0.208282	0.201613	0.186938	0.201757	0.169262	0.212484	0.197771	0.188239	0.189079	0.258118
Tanytarsus_occultus	0.184609	0.174385	0.176379	0.185284	0.175121	0.164794	0.196086	0.153816	0.155255	0.162828	0.185523	0.201	0.161977	0.165199	0.196206	0.163325	0.165158	0.137427	0.152373	0.154241	0.158294	0.179573	0.184105	0.173011	0.18725	0.199119	0.147304	0.155536	0.170899	0.16347	0.155869	0.186395	0.158512	0.145953	0.151223	0.177059	0.172708	0.164923	0.168564	0.15981	0.160428	0.155801	0.150908	0.155424	0.159762	0.165402	0.16506	0.174063	0.178809
Tanytarsus_okuboi	0.166969	0.168063	0.167929	0.165033	0.191758	0.185567	0.173224	0.157334	0.149543	0.180971	0.164291	0.171807	0.166487	0.148785	0.217596	0.16263	0.154658	0.153639	0.1652	0.165835	0.150019	0.195217	0.185279	0.164592	0.162621	0.193743	0.151905	0.159819	0.176029	0.15964	0.169021	0.173186	0.157939	0.151901	0.168886	0.150931	0.173039	0.148162	0.220627	0.170773	0.189678	0.169146	0.141108	0.170098	0.166204	0.179119	0.147466	0.196099	0.199413
Tanytarsus_oscillans	0.179222	0.169932	0.131449	0.185168	0.195143	0.17709	0.188721	0.154269	0.15463	0.149822	0.180893	0.198513	0.16109	0.148238	0.200019	0.164317	0.182365	0.1405	0.177365	0.160108	0.158706	0.209732	0.165456	0.153778	0.189451	0.186499	0.153321	0.159207	0.156232	0.161646	0.159072	0.18372	0.160428	0.171514	0.171681	0.184787	0.162212	0.085472	0.204947	0.154748	0.202708	0.171703	0.173208	0.146953	0.163134	0.187779	0.173661	0.178548	0.200036
Tanytarsus_ovatus	0.179094	0.160194	0.131576	0.186021	0.171639	0.166543	0.164163	0.152912	0.128966	0.146525	0.175449	0.203821	0.162658	0.150851	0.194652	0.175137	0.174534	0.145363	0.171715	0.165581	0.152131	0.197651	0.165348	0.168121	0.19295	0.205457	0.139176	0.148017	0.197955	0.157903	0.165376	0.183975	0.140767	0.143291	0.142557	0.174596	0.188211	0.158617	0.193828	0.15303	0.18175	0.166869	0.140211	0.154933	0.16181	0.171795	0.14272	0.186578	0.187043
Tanytarsus_oyamai	0.175427	0.167587	0.160474	0.182783	0.171255	0.16148	0.1922	0.158174	0.14261	0.146748	0.161975	0.209607	0.17219	0.138158	0.178553	0.155679	0.174924	0.147184	0.174281	0.148312	0.156011	0.189393	0.142708	0.159348	0.196065	0.216176	0.161181	0.157592	0.179208	0.161522	0.143218	0.17173	0.140136	0.178924	0.160101	0.156931	0.169753	0.146499	0.210185	0.146624	0.187931	0.167363	0.178638	0.150155	0.158507	0.178714	0.147328	0.184212	0.205154
Tanytarsus_pallidicornis	0.172507	0.153126	0.197058	0.189374	0.203421	0.179797	0.174023	0.146462	0.150106	0.183067	0.179037	0.220047	0.180595	0.170953	0.18604	0.180476	0.187232	0.164121	0.164915	0.170148	0.160898	0.191213	0.180214	0.150768	0.204829	0.212575	0.158658	0.16059	0.178728	0.152637	0.15306	0.179599	0.163553	0.155632	0.159758	0.170573	0.186645	0.200047	0.185337	0.172735	0.169624	0.156737	0.163282	0.170573	0.160683	0.189096	0.147089	0.210662	0.182182
Tanytarsus_pallidus	0.16156	0.141535	0.169488	0.181836	0.168051	0.1526	0.176645	0.127327	0.129096	0.150557	0.1699	0.17256	0.171278	0.148049	0.183803	0.153854	0.144228	0.141109	0.154049	0.150408	0.147605	0.183679	0.165507	0.142443	0.171375	0.177768	0.128944	0.13482	0.154176	0.129949	0.128711	0.162788	0.132015	0.135082	0.157606	0.154751	0.158557	0.156517	0.170906	0.153335	0.155928	0.14614	0.134282	0.163636	0.136837	0.175487	0.137363	0.187324	0.190417
Tanytarsus_pandus	0.170515	0.140455	0.181284	0.141179	0.190099	0.172894	0.195192	0.155704	0.137878	0.133199	0.162123	0.194493	0.15435	0.17116	0.153064	0.155948	0.139696	0.152459	0.158848	0.1494	0.154729	0.172845	0.15358	0.17448	0.179098	0.201298	0.153196	0.138513	0.14024	0.141822	0.145421	0.163925	0.134292	0.15607	0.151508	0.132747	0.159798	0.164008	0.182417	0.151024	0.160687	0.157346	0.159644	0.176417	0.184384	0.162586	0.137472	0.180926	0.190787
Tanytarsus_paraniger	0.215815	0.191902	0.208919	0.211357	0.16809	0.203657	0.169402	0.190469	0.175217	0.201796	0.201189	0.220962	0.176148	0.162491	0.196091	0.17965	0.181407	0.173684	0.174991	0.161603	0.187088	0.178616	0.203897	0.211822	0.204439	0.188418	0.158695	0.182659	0.156009	0.185925	0.168116	0.190753	0.166424	0.18455	0.179358	0.186457	0.191579	0.181539	0.224578	0.178866	0.206543	0.19288	0.167436	0.193608	0.177923	0.0636621	0.185749	0.133074	0.210787
Tanytarsus_pollexus	0.169544	0.156234	0.15244	0.189752	0.167631	0.157335	0.146004	0.155157	0.139986	0.158729	0.168412	0.186672	0.169839	0.153921	0.186239	0.173766	0.154866	0.15714	0.156246	0.138206	0.13862	0.189555	0.165675	0.146247	0.173713	0.198561	0.136767	0.137162	0.16114	0.149795	0.144144	0.16563	0.141911	0.138836	0.139812	0.143749	0.171763	0.147284	0.201838	0.150149	0.171667	0.14563	0.147092	0.145633	0.155655	0.168677	0.14424	0.205022	0.173206
Tanytarsus_recurvatus	0.164527	0.14494	0.175659	0.114101	0.190745	0.171386	0.19234	0.159687	0.144362	0.154261	0.172627	0.176332	0.155445	0.152808	0.181856	0.170211	0.168789	0.144073	0.182896	0.159596	0.169982	0.188341	0.166802	0.165608	0.171864	0.168413	0.164328	0.145568	0.161465	0.15851	0.159275	0.184435	0.154549	0.151298	0.151243	0.167675	0.17581	0.144094	0.17455	0.146794	0.170378	0.170656	0.152577	0.176472	0.153693	0.179618	0.160782	0.19118	0.148885
Tanytarsus_semibabitarsus	0.179903	0.155983	0.189632	0.17917	0.184471	0.147493	0.169167	0.149204	0.14272	0.166051	0.172709	0.204158	0.174257	0.16191	0.193556	0.164206	0.143931	0.16431	0.167809	0.155509	0.15747	0.153042	0.163829	0.151521	0.185804	0.212417	0.160256	0.15033	0.161481	0.151313	0.145941	0.167595	0.135213	0.170899	0.163998	0.137753	0.166797	0.159544	0.168049	0.163253	0.148382	0.159565	0.149835	0.173405	0.173531	0.161531	0.159589	0.171849	0.180278
Tanytarsus_shoudigitatus	0.203071	0.180028	0.179266	0.197378	0.176442	0.198859	0.186782	0.16	0.172564	0.184984	0.190761	0.222893	0.196442	0.183081	0.173917	0.180781	0.166279	0.165382	0.183138	0.179553	0.171221	0.217535	0.198958	0.168294	0.199881	0.217546	0.159389	0.1647	0.181648	0.169038	0.161443	0.18769	0.180129	0.161265	0.168468	0.148634	0.178277	0.191798	0.21328	0.181904	0.165265	0.165291	0.167077	0.161582	0.181739	0.179476	0.173461	0.205547	0.212152
Tanytarsus_signatus	0.179995	0.180083	0.170594	0.204293	0.187415	0.171085	0.199387	0.183929	0.130954	0.164371	0.17477	0.201073	0.191776	0.162139	0.198034	0.166549	0.204278	0.156191	0.189267	0.161954	0.160771	0.186575	0.158726	0.182009	0.201664	0.213879	0.172083	0.164537	0.181949	0.190624	0.184844	0.192836	0.16643	0.186073	0.172309	0.187961	0.16763	0.159669	0.213721	0.172364	0.18435	0.18405	0.169253	0.185335	0.160733	0.2011	0.187467	0.21492	0.201319
Tanytarsus_simantoseteus	0.171018	0.180124	0.213098	0.187983	0.201632	0.172284	0.209564	0.18216	0.185468	0.176387	0.18225	0.219548	0.20391	0.184398	0.201562	0.159438	0.153283	0.181287	0.170591	0.184078	0.178899	0.172955	0.18604	0.192028	0.201801	0.206381	0.18238	0.171948	0.162761	0.178045	0.176128	0.190715	0.16753	0.185709	0.167105	0.166652	0.179702	0.220621	0.208046	0.187693	0.178386	0.189073	0.169799	0.169977	0.181972	0.189276	0.168658	0.213699	0.240735
Tanytarsus_sp.11MEC-2006	0.182977	0.157187	0.184217	0.192809	0.181187	0.160161	0.188985	0.164346	0.144753	0.17822	0.188789	0.197498	0.181529	0.170064	0.203686	0.184752	0.186853	0.147915	0.153427	0.161173	0.173973	0.180185	0.175804	0.177177	0.195608	0.19574	0.163773	0.156009	0.167319	0.152545	0.1581	0.188584	0.171261	0.172874	0.158708	0.179239	0.172776	0.195856	0.18719	0.172647	0.167822	0.169874	0.157309	0.190865	0.1459	0.189231	0.164271	0.223768	0.193493
Tanytarsus_sp.1XL	0.172812	0.157666	0.163941	0.188963	0.18157	0.155708	0.175208	0.163229	0.14696	0.171492	0.194896	0.197188	0.170357	0.156814	0.204815	0.172023	0.165652	0.169218	0.190235	0.147494	0.171197	0.18074	0.164495	0.17282	0.193686	0.214792	0.139992	0.169684	0.162118	0.160826	0.150287	0.191258	0.186647	0.153215	0.160125	0.181647	0.165298	0.16252	0.199298	0.155278	0.191773	0.154094	0.165842	0.148656	0.160178	0.1973	0.161938	0.228619	0.211999
Tanytarsus_sp.2MEC-2006	0.166069	0.162961	0.1609	0.192954	0.192536	0.174601	0.162415	0.136712	0.144748	0.141311	0.166801	0.214482	0.169375	0.158796	0.181146	0.158102	0.177942	0.154759	0.15667	0.180935	0.173593	0.187967	0.158891	0.0936451	0.19551	0.195909	0.133085	0.141948	0.147102	0.136511	0.136792	0.166794	0.150519	0.138035	0.150308	0.174917	0.17259	0.160852	0.205654	0.163222	0.16044	0.141277	0.158965	0.172181	0.16308	0.187166	0.13774	0.191107	0.186406
Tanytarsus_sp.2TE	0.153381	0.155131	0.16067	0.166543	0.170689	0.13723	0.190059	0.167364	0.135266	0.155193	0.1724	0.163569	0.170986	0.141859	0.193384	0.157683	0.150495	0.148652	0.161514	0.150594	0.147602	0.165363	0.170034	0.16629	0.160538	0.192971	0.15722	0.149204	0.140002	0.167552	0.144137	0.179814	0.155668	0.16685	0.153751	0.153498	0.139086	0.161201	0.182214	0.146154	0.164416	0.178286	0.178454	0.136516	0.154446	0.166873	0.136788	0.191042	0.188738
Tanytarsus_sp.2XL	0.19078	0.155514	0.169557	0.170582	0.190015	0.150942	0.180507	0.157001	0.123896	0.166955	0.178334	0.204362	0.157354	0.14089	0.18944	0.169514	0.174434	0.148613	0.149615	0.149572	0.165956	0.194772	0.18004	0.142686	0.19414	0.194165	0.135745	0.154145	0.153282	0.154534	0.148803	0.182293	0.159541	0.147766	0.173434	0.170407	0.170407	0.133688	0.199983	0.142172	0.170491	0.16953	0.155192	0.168312	0.148391	0.209839	0.163053	0.22253	0.17851
Tanytarsus_sp.3TE	0.152075	0.162636	0.192089	0.184806	0.20664	0.164323	0.196819	0.151717	0.159649	0.148127	0.175096	0.187057	0.160689	0.169631	0.189776	0.169359	0.153767	0.151827	0.164366	0.167277	0.171954	0.184365	0.174241	0.17112	0.173873	0.196824	0.150292	0.163689	0.165473	0.160866	0.152212	0.181973	0.159783	0.161996	0.159202	0.154742	0.164438	0.169796	0.179471	0.176355	0.19936	0.173124	0.165724	0.166372	0.169303	0.17652	0.14949	0.20645	0.201439
Tanytarsus_sp.3XL	0.170159	0.168605	0.193089	0.157386	0.203328	0.194983	0.191837	0.19384	0.162058	0.17716	0.191883	0.20388	0.188878	0.196298	0.210122	0.196502	0.150326	0.178379	0.19074	0.176482	0.179783	0.187001	0.208654	0.195804	0.189491	0.18969	0.18885	0.169863	0.163376	0.190988	0.191778	0.189209	0.162479	0.199083	0.176041	0.164149	0.188427	0.185745	0.190973	0.178036	0.173512	0.198808	0.174995	0.184298	0.201541	0.200637	0.16693	0.193539	0.190173
Tanytarsus_sp.4TE	0.199619	0.175853	0.185108	0.198486	0.189111	0.184911	0.208945	0.192767	0.189552	0.196961	0.193989	0.200906	0.182978	0.178298	0.225435	0.200331	0.183313	0.165819	0.219987	0.195485	0.199552	0.19334	0.196814	0.224196	0.197143	0.18783	0.18126	0.186932	0.199806	0.196312	0.189057	0.226117	0.187257	0.176004	0.180993	0.232268	0.206567	0.203748	0.231701	0.179939	0.200313	0.196656	0.188577	0.198732	0.189684	0.19848	0.203353	0.189116	0.219225
Tanytarsus_sp.4XL	0.160508	0.173879	0.172238	0.193731	0.171799	0.170091	0.191752	0.177997	0.145318	0.160098	0.16418	0.217107	0.177861	0.157333	0.199689	0.185131	0.163029	0.17437	0.17897	0.168568	0.162097	0.167226	0.174261	0.176923	0.194162	0.204156	0.147882	0.166341	0.176724	0.160435	0.172412	0.167825	0.142684	0.162649	0.184287	0.155068	0.187965	0.16315	0.191853	0.170687	0.186199	0.175932	0.168432	0.169429	0.177229	0.164449	0.165983	0.168096	0.212759
Tanytarsus_sp.5XL	0.184201	0.166919	0.185376	0.195592	0.210102	0.185086	0.204304	0.170641	0.170702	0.175359	0.177667	0.198857	0.198338	0.202677	0.204356	0.193453	0.165845	0.185236	0.22155	0.189699	0.186345	0.19729	0.172955	0.201587	0.201227	0.202271	0.182926	0.189603	0.192113	0.177285	0.165318	0.201739	0.194488	0.175078	0.167635	0.182641	0.18951	0.215904	0.202666	0.187159	0.188753	0.189694	0.173861	0.189763	0.171152	0.219444	0.173567	0.228335	0.219316
Tanytarsus_sp.6XL	0.192038	0.156437	0.224222	0.165787	0.1791	0.187668	0.171592	0.166714	0.167182	0.157558	0.185709	0.191685	0.192269	0.198914	0.188267	0.184326	0.164799	0.185	0.173267	0.177825	0.195785	0.196328	0.197653	0.18829	0.184755	0.194031	0.157833	0.164579	0.164037	0.155049	0.153295	0.165303	0.164901	0.170365	0.174265	0.164717	0.185364	0.196054	0.195667	0.174506	0.204394	0.173637	0.167292	0.192388	0.172196	0.186619	0.173801	0.206857	0.193353
Tanytarsus_sp.7MEC-2006	0.19788	0.145122	0.183	0.188407	0.171058	0.157525	0.194361	0.150669	0.138385	0.174364	0.169367	0.195511	0.166847	0.149282	0.201661	0.158607	0.179079	0.139595	0.173622	0.1586	0.176199	0.171328	0.171355	0.175996	0.186808	0.186236	0.16491	0.165925	0.15074	0.162099	0.169169	0.175166	0.164597	0.167635	0.152713	0.172808	0.154795	0.140374	0.194308	0.161383	0.193111	0.1672	0.168754	0.153059	0.159949	0.169685	0.145582	0.177713	0.192037
Tanytarsus_sp.7XL	0.172172	0.156519	0.158048	0.155153	0.172116	0.153782	0.167864	0.140489	0.134395	0.158436	0.170766	0.194336	0.183823	0.15519	0.193488	0.155607	0.150307	0.15447	0.142592	0.166505	0.147943	0.188462	0.175866	0.135614	0.18348	0.196128	0.132901	0.138714	0.157852	0.143704	0.137911	0.172099	0.150942	0.132553	0.150505	0.120353	0.176065	0.149258	0.199561	0.165738	0.180046	0.149174	0.140986	0.157853	0.156053	0.188865	0.130983	0.199934	0.18208
Tanytarsus_sp.9XL	0.202999	0.198566	0.195702	0.207421	0.210925	0.190574	0.215369	0.209866	0.17426	0.184064	0.202861	0.206124	0.193079	0.197093	0.203796	0.178749	0.190908	0.171557	0.168281	0.193482	0.190553	0.191523	0.195985	0.190223	0.207521	0.221575	0.203377	0.179638	0.19041	0.190627	0.191355	0.176895	0.193935	0.202109	0.186173	0.176724	0.177146	0.178139	0.21645	0.200534	0.196148	0.206963	0.184543	0.208282	0.182456	0.207612	0.179161	0.223951	0.189981
Tanytarsus_sp.B_TE-2006	0.169519	0.166602	0.204013	0.180796	0.179606	0.173553	0.157024	0.184829	0.162053	0.162275	0.193685	0.187762	0.197247	0.180929	0.202756	0.202798	0.160048	0.178832	0.195129	0.172321	0.158191	0.197704	0.187339	0.197701	0.186333	0.210502	0.18505	0.167039	0.167276	0.185092	0.16848	0.191766	0.166128	0.183071	0.150818	0.163572	0.170396	0.183284	0.223375	0.172963	0.184095	0.189238	0.170163	0.172494	0.177263	0.189784	0.177791	0.209224	0.214583
Tanytarsus_sp.TE01	0.221038	0.210315	0.211022	0.214864	0.186626	0.20263	0.216876	0.191607	0.183333	0.198445	0.185946	0.217558	0.216779	0.195113	0.219156	0.17376	0.203214	0.197126	0.200144	0.222093	0.19558	0.181397	0.205889	0.195701	0.218917	0.214745	0.191422	0.191352	0.208408	0.190143	0.191433	0.208165	0.191507	0.196417	0.209447	0.197615	0.20504	0.188071	0.223636	0.223969	0.226305	0.217278	0.202685	0.207627	0.207852	0.21932	0.211078	0.192611	0.220394
Tanytarsus_sp.1	0.188619	0.148291	0.167635	0.158888	0.175324	0.169316	0.178853	0.0602837	0.164397	0.168227	0.173545	0.210586	0.16396	0.150276	0.166525	0.158411	0.14511	0.154425	0.168083	0.148922	0.168401	0.1936	0.174542	0.160656	0.197845	0.180024	0.117814	0.151109	0.169521	0.0564233	0.0859234	0.172679	0.154969	0.112307	0.157482	0.179241	0.182183	0.165673	0.209447	0.155795	0.172543	0.0682451	0.160284	0.146578	0.14479	0.185336	0.138501	0.197374	0.207935
Tanytarsus_sp.10	0.182128	0.183028	0.159428	0.188779	0.176478	0.169052	0.186637	0.170121	0.162457	0.159733	0.162581	0.216485	0.194324	0.181512	0.220519	0.153537	0.190173	0.149815	0.187675	0.179819	0.170736	0.204886	0.170578	0.174591	0.204518	0.181446	0.160428	0.153904	0.190244	0.165482	0.158533	0.193636	0.179197	0.16114	0.162944	0.181419	0.180346	0.177052	0.197325	0.182396	0.183161	0.16426	0.15223	0.19258	0.169282	0.205018	0.184779	0.205478	0.191289
Tanytarsus_sp.11	0.19524	0.172418	0.184131	0.205178	0.199494	0.185067	0.161254	0.175919	0.149838	0.161825	0.178328	0.21258	0.181198	0.171356	0.200005	0.162846	0.180463	0.163125	0.188083	0.176318	0.180884	0.19775	0.173116	0.183336	0.206354	0.197766	0.172967	0.154351	0.161311	0.191267	0.163353	0.185294	0.135536	0.180556	0.157119	0.195951	0.177114	0.177091	0.192797	0.189939	0.178974	0.184596	0.169602	0.193532	0.179013	0.19367	0.191501	0.201344	0.201143
Tanytarsus_sp.12	0.173274	0.157811	0.199311	0.191026	0.186528	0.175842	0.206535	0.182796	0.154284	0.176554	0.192707	0.210395	0.197014	0.172803	0.205785	0.198813	0.174412	0.159371	0.169588	0.182105	0.173703	0.189411	0.185918	0.177536	0.193525	0.194234	0.16421	0.156447	0.187293	0.177797	0.174269	0.195721	0.16875	0.178705	0.181649	0.168279	0.174237	0.178796	0.22555	0.187065	0.17274	0.183691	0.173617	0.164503	0.16925	0.212509	0.177312	0.215835	0.192371
Tanytarsus_sp.13	0.171123	0.160154	0.190532	0.187954	0.19782	0.160978	0.171075	0.188542	0.123135	0.140444	0.170915	0.180233	0.162622	0.172896	0.193554	0.16655	0.166475	0.156783	0.170877	0.146363	0.180362	0.178674	0.158116	0.192141	0.175888	0.187992	0.168779	0.140007	0.166473	0.186942	0.168296	0.188192	0.1644	0.169069	0.135199	0.197698	0.174229	0.148939	0.203257	0.16644	0.180547	0.185186	0.158224	0.169555	0.153771	0.187997	0.177728	0.200041	0.196394
Tanytarsus_sp.14	0.177083	0.161115	0.192501	0.114924	0.208037	0.182476	0.190066	0.1735	0.162541	0.157023	0.184804	0.184264	0.157789	0.183801	0.194154	0.184769	0.161624	0.165796	0.198158	0.160795	0.173623	0.192455	0.168059	0.202164	0.17892	0.18934	0.18169	0.161201	0.183787	0.173796	0.174091	0.196904	0.147445	0.181631	0.165715	0.18074	0.180963	0.169206	0.184325	0.163051	0.192225	0.176061	0.161009	0.194046	0.172413	0.202571	0.168654	0.199381	0.174344
Tanytarsus_sp.15	0.171884	0.180293	0.186564	0.197292	0.183348	0.174312	0.1966	0.185955	0.158812	0.152928	0.172872	0.198064	0.186711	0.192008	0.199762	0.192869	0.18131	0.186807	0.176117	0.18829	0.174292	0.18795	0.177091	0.165881	0.189944	0.184373	0.183041	0.172193	0.167486	0.180145	0.185422	0.157206	0.19212	0.167231	0.178652	0.147956	0.185339	0.16666	0.191105	0.187341	0.20878	0.185228	0.165927	0.16522	0.15835	0.188511	0.175223	0.213216	0.210905
Tanytarsus_sp.16	0.206764	0.207465	0.197995	0.210372	0.216318	0.192406	0.224624	0.213953	0.18162	0.197384	0.207331	0.209722	0.197603	0.197773	0.216916	0.185349	0.196284	0.179266	0.181578	0.200492	0.19173	0.190666	0.202253	0.199221	0.212732	0.227297	0.213865	0.185872	0.201271	0.197331	0.196891	0.186735	0.200348	0.213821	0.189804	0.189781	0.18284	0.182039	0.223988	0.200633	0.200465	0.211043	0.192803	0.214005	0.185153	0.213365	0.189716	0.23116	0.193211
Tanytarsus_sp.17	0.169826	0.192116	0.210048	0.213033	0.179101	0.184387	0.184292	0.186232	0.184513	0.189503	0.18803	0.196664	0.1764	0.173266	0.194046	0.206307	0.195211	0.197889	0.194568	0.192702	0.210422	0.178845	0.191505	0.178497	0.199579	0.188226	0.195267	0.191336	0.16076	0.192562	0.200015	0.182136	0.175907	0.206237	0.198367	0.200092	0.173277	0.192299	0.206316	0.174436	0.208137	0.20356	0.193471	0.171853	0.189636	0.184982	0.189082	0.207476	0.226017
Tanytarsus_sp.18	0.198219	0.188821	0.190747	0.185287	0.187421	0.171447	0.179531	0.162114	0.15515	0.174613	0.184272	0.211783	0.178309	0.164157	0.192256	0.163514	0.154532	0.162112	0.160253	0.172115	0.186468	0.158222	0.19145	0.169663	0.200768	0.177366	0.161313	0.170603	0.155447	0.15719	0.163192	0.171835	0.159963	0.157815	0.156748	0.157286	0.172718	0.164309	0.169356	0.173806	0.196356	0.175573	0.169	0.166738	0.164384	0.174328	0.121327	0.174776	0.208619
Tanytarsus_sp.19	0.173482	0.172273	0.171144	0.181827	0.19676	0.173083	0.174153	0.131419	0.160503	0.168534	0.174667	0.205369	0.167729	0.167983	0.190593	0.175233	0.159094	0.146012	0.136426	0.15555	0.152485	0.165174	0.172222	0.133889	0.189594	0.195642	0.144369	0.159892	0.168534	0.121222	0.137064	0.172444	0.144502	0.150011	0.159476	0.168961	0.169059	0.16438	0.189771	0.17941	0.197772	0.144811	0.164558	0.143904	0.154736	0.172974	0.144987	0.191905	0.209934
Tanytarsus_sp.2	0.171403	0.143291	0.149734	0.171751	0.186748	0.145953	0.162096	0.0967943	0.152268	0.136619	0.162573	0.199775	0.161316	0.158883	0.184575	0.175349	0.140012	0.139901	0.164427	0.14387	0.132851	0.191248	0.183466	0.133528	0.193129	0.172537	0.111306	0.142487	0.139644	0.0941613	0.0586951	0.177506	0.149761	0.114239	0.13052	0.167085	0.162587	0.155332	0.181016	0.145964	0.18387	0.0998189	0.155476	0.137026	0.140112	0.178566	0.139338	0.195633	0.192239
Tanytarsus_sp.20	0.18608	0.18786	0.215055	0.188035	0.237684	0.207148	0.193703	0.178464	0.209824	0.206847	0.187891	0.234129	0.204587	0.214444	0.230629	0.202694	0.187812	0.192312	0.206469	0.205556	0.220891	0.203676	0.207068	0.220036	0.210656	0.215602	0.176768	0.200366	0.196299	0.185591	0.186875	0.202788	0.17045	0.203161	0.194474	0.202291	0.189771	0.21782	0.194076	0.201374	0.207375	0.210657	0.220516	0.197691	0.197511	0.222993	0.192496	0.200007	0.230031
Tanytarsus_sp.21	0.207042	0.198395	0.211095	0.182027	0.233442	0.214991	0.196925	0.17922	0.203665	0.212581	0.1921	0.247151	0.208011	0.225915	0.215126	0.227677	0.186496	0.210585	0.206636	0.215421	0.210402	0.185758	0.211137	0.224152	0.217498	0.222806	0.190379	0.208514	0.194005	0.179298	0.186483	0.207759	0.180016	0.187901	0.200825	0.196089	0.203353	0.224481	0.207817	0.205535	0.236511	0.195919	0.226524	0.208433	0.190482	0.210587	0.207793	0.202781	0.220029
Tanytarsus_sp.22	0.211795	0.175993	0.192723	0.177089	0.207121	0.185444	0.210939	0.179763	0.202051	0.177845	0.193176	0.214758	0.198091	0.193689	0.243567	0.186125	0.177829	0.178772	0.19145	0.190014	0.185285	0.20826	0.203659	0.199293	0.183259	0.230527	0.187531	0.190708	0.175905	0.176337	0.171575	0.205671	0.172824	0.202673	0.197259	0.192594	0.170476	0.206184	0.213671	0.186855	0.184345	0.185551	0.203131	0.176616	0.189521	0.203096	0.176687	0.230905	0.2275
Tanytarsus_sp.23	0.157517	0.173468	0.191525	0.195809	0.17434	0.165325	0.208449	0.150072	0.167415	0.150769	0.171301	0.196787	0.187307	0.145784	0.183787	0.151924	0.151861	0.147531	0.164814	0.165566	0.152123	0.163189	0.172087	0.156744	0.184637	0.2047	0.170606	0.156588	0.16076	0.141746	0.168793	0.169721	0.158509	0.182529	0.155331	0.172028	0.16353	0.171688	0.215871	0.157495	0.183952	0.156258	0.157709	0.150786	0.165719	0.182292	0.153257	0.193974	0.209621
Tanytarsus_sp.24	0.20184	0.212107	0.216062	0.228865	0.200465	0.189812	0.215835	0.236154	0.177755	0.175237	0.207475	0.21955	0.212326	0.196722	0.213494	0.217772	0.191613	0.201746	0.230826	0.195771	0.224428	0.19876	0.184977	0.242698	0.206967	0.184028	0.216589	0.191382	0.194497	0.220756	0.226586	0.222807	0.169715	0.217116	0.188824	0.19927	0.190674	0.201722	0.220277	0.203323	0.214415	0.232095	0.195386	0.231836	0.218847	0.18993	0.203437	0.194191	0.224079
Tanytarsus_sp.25	0.156657	0.170701	0.194665	0.166838	0.189559	0.166845	0.184778	0.156565	0.165332	0.167686	0.193148	0.193189	0.163269	0.162962	0.189285	0.196459	0.130734	0.182117	0.172336	0.176627	0.170253	0.181393	0.172459	0.168802	0.185907	0.199302	0.166444	0.173507	0.167694	0.168322	0.148495	0.190331	0.161929	0.140138	0.173298	0.138905	0.171995	0.191932	0.185834	0.162509	0.172172	0.177934	0.168571	0.150539	0.182844	0.191975	0.132285	0.208947	0.203513
Tanytarsus_sp.26	0.16721	0.151515	0.194721	0.17293	0.191559	0.176386	0.190373	0.171821	0.159993	0.179432	0.19478	0.193236	0.186267	0.176803	0.189596	0.201842	0.11077	0.178142	0.170346	0.184479	0.187188	0.172797	0.179504	0.210054	0.185173	0.187473	0.173752	0.180182	0.166234	0.164724	0.185212	0.179576	0.15339	0.178755	0.169233	0.131472	0.174894	0.199387	0.20084	0.16898	0.184127	0.16745	0.183739	0.175444	0.186418	0.188337	0.137992	0.201193	0.196982
Tanytarsus_sp.27	0.169982	0.173082	0.193171	0.150502	0.213377	0.188482	0.191685	0.165275	0.182514	0.175009	0.191881	0.222433	0.164886	0.180165	0.188769	0.192536	0.110085	0.173655	0.179701	0.190844	0.181406	0.162487	0.16555	0.198919	0.191049	0.182782	0.184097	0.174273	0.179148	0.169772	0.183956	0.179726	0.153222	0.185682	0.187833	0.145182	0.154961	0.181755	0.215611	0.182758	0.184446	0.175585	0.179175	0.182582	0.194017	0.184757	0.156385	0.208746	0.216187
Tanytarsus_sp.28	0.172233	0.15725	0.184977	0.166212	0.201676	0.170668	0.199682	0.165177	0.143444	0.151167	0.182151	0.209061	0.188159	0.186752	0.18386	0.164924	0.123847	0.179149	0.16676	0.182754	0.157232	0.188314	0.175547	0.184883	0.182095	0.193242	0.18094	0.150034	0.161212	0.161098	0.168657	0.16152	0.137899	0.168532	0.165713	0.0351336	0.168023	0.169689	0.21693	0.182592	0.170779	0.184298	0.161038	0.18157	0.194087	0.17337	0.119778	0.207653	0.197398
Tanytarsus_sp.3	0.163911	0.168673	0.174727	0.181596	0.174452	0.159543	0.171251	0.136844	0.1506	0.183124	0.185043	0.210895	0.140822	0.139018	0.198007	0.181272	0.164188	0.16107	0.160823	0.126192	0.166139	0.169152	0.170969	0.166838	0.197849	0.200058	0.162551	0.166582	0.187573	0.158396	0.163614	0.185103	0.174283	0.161511	0.164359	0.193562	0.176736	0.149585	0.199458	0.142527	0.182114	0.154449	0.172687	0.116248	0.144678	0.177339	0.151232	0.189211	0.201064
Tanytarsus_sp.4	0.165696	0.148282	0.194237	0.194849	0.177094	0.143455	0.188912	0.154823	0.123155	0.1621	0.172863	0.196664	0.181509	0.171005	0.187961	0.170216	0.165613	0.139937	0.159062	0.158459	0.15879	0.17507	0.166652	0.178762	0.183946	0.182103	0.161702	0.15111	0.155265	0.148671	0.140697	0.173941	0.145393	0.158324	0.146339	0.174624	0.163979	0.187054	0.18004	0.183743	0.180398	0.153146	0.146051	0.182867	0.116447	0.171412	0.167184	0.205506	0.178222
Tanytarsus_sp.5	0.182141	0.174153	0.152001	0.19782	0.172629	0.156088	0.196584	0.131963	0.140603	0.170813	0.17138	0.212728	0.162234	0.145322	0.198274	0.1624	0.170106	0.119081	0.142224	0.156265	0.157113	0.171008	0.170608	0.174682	0.198903	0.172756	0.164233	0.157008	0.166127	0.135283	0.150086	0.178667	0.18383	0.143989	0.153921	0.176575	0.164147	0.15712	0.191077	0.158038	0.18183	0.137879	0.162387	0.15115	0.0903932	0.184065	0.163923	0.188609	0.19711
Tanytarsus_sp.6	0.198527	0.190225	0.183576	0.221686	0.164829	0.156125	0.198927	0.174858	0.167326	0.178277	0.202106	0.210477	0.177408	0.176352	0.213014	0.18447	0.205015	0.170284	0.159502	0.166753	0.169509	0.199758	0.208732	0.182316	0.201766	0.211299	0.160675	0.174335	0.176198	0.17478	0.164096	0.193734	0.200647	0.174011	0.170778	0.213872	0.192519	0.186087	0.215407	0.171013	0.202388	0.182024	0.160305	0.174657	0.144837	0.190284	0.193319	0.224323	0.210593
Tanytarsus_sp.7	0.186612	0.175854	0.183621	0.200948	0.176514	0.169967	0.17664	0.161261	0.163734	0.185437	0.176371	0.218031	0.191203	0.169258	0.187229	0.180452	0.198636	0.181569	0.161401	0.175975	0.16654	0.212377	0.178433	0.158488	0.212467	0.220458	0.159275	0.151192	0.17389	0.165356	0.154955	0.183815	0.168014	0.157404	0.160287	0.182966	0.192091	0.197064	0.20175	0.178221	0.172068	0.173889	0.167471	0.188688	0.169964	0.192206	0.171412	0.212017	0.189689
Tanytarsus_sp.8	0.168536	0.157216	0.169822	0.191334	0.186445	0.16457	0.200061	0.160975	0.160319	0.163757	0.18046	0.232029	0.177969	0.165089	0.206867	0.188502	0.180782	0.149554	0.178911	0.166637	0.145423	0.178287	0.159453	0.171371	0.205396	0.196983	0.166313	0.16866	0.173483	0.157075	0.149956	0.193887	0.165264	0.163353	0.151878	0.182992	0.173311	0.176921	0.205163	0.166531	0.205303	0.174053	0.158348	0.171873	0.16816	0.18212	0.169146	0.198548	0.201269
Tanytarsus_sp.9	0.192009	0.172903	0.20399	0.194762	0.1942	0.176767	0.193044	0.178894	0.174824	0.168399	0.175814	0.219568	0.196142	0.192275	0.21394	0.194392	0.190315	0.179377	0.186527	0.189891	0.193374	0.195133	0.189408	0.194517	0.212944	0.19848	0.183396	0.176405	0.190701	0.182184	0.167276	0.194272	0.16005	0.187677	0.16998	0.194732	0.191154	0.191804	0.203898	0.191897	0.191893	0.197673	0.179467	0.191686	0.178079	0.183665	0.184545	0.19954	0.209599
Tanytarsus_striatulus	0.155205	0.147234	0.151722	0.186111	0.17921	0.154753	0.190597	0.149772	0.15003	0.160884	0.179351	0.228523	0.165182	0.158529	0.210061	0.184264	0.178146	0.135364	0.17746	0.15952	0.128774	0.161698	0.153187	0.153048	0.199933	0.191608	0.151897	0.167346	0.164557	0.149036	0.135171	0.187576	0.159143	0.146186	0.147085	0.181542	0.163789	0.167813	0.188509	0.156293	0.202321	0.159102	0.140971	0.150591	0.153287	0.178619	0.172635	0.191812	0.198399
Tanytarsus_sylvaticus	0.191432	0.189864	0.206166	0.215474	0.182276	0.198364	0.181885	0.158245	0.167768	0.187764	0.188023	0.217644	0.173784	0.153983	0.192834	0.18461	0.172326	0.168312	0.17337	0.153821	0.179239	0.183902	0.183218	0.203863	0.201878	0.184537	0.158589	0.167688	0.158513	0.161583	0.174773	0.179962	0.147487	0.169429	0.169007	0.18624	0.197021	0.181538	0.205275	0.154169	0.189448	0.168247	0.164536	0.1867	0.171574	0.120887	0.180182	0.133985	0.223648
Tanytarsus_takahashii	0.173854	0.150842	0.164526	0.174062	0.195828	0.163239	0.177054	0.143945	0.144231	0.152975	0.178067	0.208589	0.150379	0.167293	0.183823	0.171248	0.161007	0.154303	0.15094	0.14568	0.158294	0.167307	0.163038	0.167947	0.193918	0.192771	0.147617	0.14812	0.152615	0.150486	0.152251	0.179562	0.131003	0.161199	0.143655	0.145703	0.153361	0.158512	0.18467	0.155829	0.162489	0.166887	0.174104	0.161374	0.16547	0.173793	0.14652	0.192793	0.200544
Tanytarsus_tamaduodecimus	0.171256	0.141129	0.194465	0.17062	0.187478	0.158851	0.154539	0.162	0.130302	0.158124	0.171473	0.209047	0.179192	0.159642	0.19201	0.166293	0.159634	0.168795	0.172175	0.165538	0.188795	0.176616	0.176156	0.165108	0.203563	0.189194	0.16906	0.149951	0.163395	0.170186	0.16424	0.177219	0.142663	0.166362	0.146846	0.159481	0.174436	0.161286	0.172845	0.15954	0.168941	0.180503	0.165899	0.156227	0.19101	0.185813	0.149089	0.186708	0.199069
Tanytarsus_tamagotoi	0.17624	0.182406	0.202937	0.18017	0.17893	0.185873	0.2111	0.166045	0.159155	0.160889	0.176349	0.2087	0.16807	0.158849	0.1757	0.146463	0.158986	0.155482	0.168246	0.171104	0.174175	0.170146	0.175554	0.179329	0.198506	0.216856	0.167602	0.159509	0.153792	0.156377	0.168923	0.183407	0.144804	0.178803	0.166204	0.166672	0.178638	0.194537	0.22532	0.167421	0.177759	0.165671	0.173154	0.183563	0.173979	0.189966	0.158782	0.196233	0.209998
Tanytarsus_telmaticus	0.171302	0.172988	0.169248	0.189678	0.175128	0.163404	0.181193	0.1518	0.130248	0.166812	0.182908	0.198782	0.130616	0.0414939	0.20785	0.160664	0.165243	0.14166	0.166856	0.131703	0.160882	0.182379	0.171003	0.159432	0.184929	0.189715	0.144158	0.151522	0.16208	0.154107	0.156147	0.184022	0.154157	0.162856	0.144261	0.184171	0.174122	0.140041	0.207876	0.0993437	0.186467	0.162822	0.165466	0.145727	0.139781	0.156989	0.15056	0.162172	0.197632
Tanytarsus_thaicus	0.16781	0.159202	0.195145	0.197876	0.171398	0.166221	0.1862	0.171702	0.139943	0.161449	0.177111	0.191258	0.20631	0.170937	0.19201	0.167634	0.155723	0.167924	0.188335	0.185356	0.178995	0.166916	0.174044	0.170008	0.191148	0.191929	0.179355	0.15628	0.158489	0.169086	0.171948	0.174102	0.132413	0.171363	0.134086	0.177685	0.151217	0.18882	0.181732	0.175092	0.160441	0.16289	0.160398	0.17485	0.182113	0.178001	0.142834	0.18756	0.204003
Tanytarsus_unagiseptimus	0.186968	0.159751	0.14472	0.18661	0.193106	0.173762	0.190775	0.155545	0.134357	0.161652	0.166903	0.185045	0.161845	0.147381	0.226169	0.154687	0.191728	0.152808	0.182917	0.142992	0.155843	0.208086	0.15869	0.157348	0.183589	0.18683	0.154226	0.150715	0.172003	0.165292	0.170077	0.172639	0.158709	0.158126	0.171784	0.173143	0.164323	0.0085338	0.207965	0.159757	0.185049	0.180855	0.17341	0.150962	0.154462	0.181072	0.174257	0.193279	0.187668
Tanytarsus_usmaensis	0.179725	0.155072	0.183168	0.185354	0.205542	0.180179	0.173276	0.172122	0.155702	0.175119	0.177582	0.182221	0.159421	0.171477	0.190742	0.178847	0.161352	0.174813	0.185181	0.165743	0.177887	0.206897	0.201831	0.172942	0.184381	0.198334	0.167274	0.165047	0.176001	0.177254	0.156932	0.195308	0.170431	0.157541	0.170588	0.17571	0.194661	0.172452	0.202507	0.158105	0.184283	0.187267	0.187433	0.179705	0.169049	0.179277	0.169589	0.209734	0.192418
Tanytarsus_veralli	0.151552	0.150917	0.185595	0.161502	0.202838	0.142591	0.200894	0.149783	0.146414	0.16108	0.168092	0.178671	0.168262	0.176125	0.191812	0.172409	0.124914	0.156511	0.161193	0.161267	0.173337	0.162206	0.157015	0.190819	0.168662	0.180208	0.156787	0.159252	0.162385	0.150567	0.155604	0.182747	0.13038	0.156256	0.148011	0.14995	0.149326	0.174343	0.170811	0.169067	0.163107	0.156301	0.178065	0.171779	0.180046	0.185964	0.144259	0.203544	0.181655
Tanytarsus_volgensis	0.181779	0.192194	0.180067	0.210386	0.186781	0.174594	0.178697	0.149334	0.157973	0.171137	0.170989	0.199911	0.193769	0.167482	0.189605	0.170013	0.192965	0.165984	0.147523	0.181041	0.166156	0.183513	0.188758	0.153754	0.196707	0.20693	0.15024	0.163101	0.17439	0.154935	0.155694	0.165823	0.171418	0.167472	0.172966	0.161995	0.185998	0.156406	0.187007	0.171135	0.193116	0.164879	0.154221	0.172365	0.144452	0.167612	0.154737	0.190958	0.194328
Tanytarsus_wirthi	0.185635	0.177924	0.157489	0.197896	0.191231	0.161084	0.212289	0.142242	0.134703	0.174119	0.186038	0.202101	0.158962	0.15311	0.203194	0.156502	0.170252	0.133141	0.154249	0.148947	0.160511	0.17673	0.161705	0.17854	0.194224	0.183007	0.166892	0.155911	0.185827	0.139777	0.163238	0.170486	0.180452	0.141543	0.168201	0.190817	0.170409	0.143976	0.197401	0.167645	0.18008	0.148843	0.174436	0.167105	0.103791	0.181422	0.159664	0.194709	0.202877
Tanytarsus_yunosecundus	0.169567	0.144929	0.168036	0.171097	0.202956	0.155817	0.173471	0.135634	0.148968	0.159194	0.177249	0.216062	0.149988	0.175129	0.175942	0.16691	0.160394	0.157447	0.147591	0.141099	0.15672	0.168788	0.158837	0.170002	0.199932	0.188863	0.144221	0.141222	0.149182	0.141829	0.144085	0.18283	0.127816	0.15829	0.130959	0.145817	0.14562	0.160063	0.176156	0.164061	0.151265	0.157884	0.174716	0.160503	0.158649	0.173792	0.142087	0.193585	0.194508
[truncated: 71 more columns]

## Sheet: Caption
Table. Estimates of Evolutionary Divergence over Sequence Pairs between Groups
The number of base substitutions per site from averaging over all sequence pairs between groups are shown. Analyses were conducted using the Kimura 2-parameter model [1]. The analysis involved 2790 nucleotide sequences. Codon positions included were 1st+2nd+3rd+Noncoding. All ambiguous positions were removed for each sequence pair. There were a total of 658 positions in the final dataset. Evoluti…
1. Kimura M. (1980). A simple method for estimating evolutionary rate of base substitutions through comparative studies of nucleotide sequences. Journal of Molecular Evolution 16:111-120.
2. Tamura K., Stecher G., Peterson D., Filipski A., and Kumar S. (2013). MEGA6: Molecular Evolutionary Genetics Analysis version 6.0. Molecular Biology and Evolution30: 2725-2729.
Disclaimer: Although utmost care has been taken to ensure the correctness of the caption, the caption text is provided "as is" without any warranty of any kind. Authors advise the user to carefully check the caption prior to its use for any purpose and report any errors or problems to the authors immediately (www.megasoftware.net). In no event shall the authors and their employers be liable for a…
